# Supplementary material for: (Z)-5-(4-Bromo­phen­yl)-3-{[(3,5-di­chloro­phen­yl)amino]­methyl­idene}furan-2(3H)-one
Source: IUCrdata. 2020 Jul 17;5(Pt 7):x200937. doi: 10.1107/S2414314620009372 (PMC9462252; doi:10.1107/S2414314620009372)
Supplement: Supplementary file 1 [file x-05-x200937-sup1.cif]

##############################################################################
#                                                                            #
# This CIF contains the data for a data article accepted for                 #
# publication in IUCrData. It conforms to the requirements of                #
# Notes for Authors for IUCrData, and has been                               #
# peer reviewed under the auspices of IUCrData.                              #
#                                                                            #
# Full details of the Crystallographic Information File format               #
# are given in the paper "The Crystallographic Information File (CIF):       #
# a New Standard Archive File for Crystallography" by S. R. Hall, F. H.      #
# Allen and I. D. Brown [Acta Cryst. (1991), A47, 655-685].                  #
#                                                                            #
# The current version of the core CIF dictionary is obtainable from          #
# ftp://ftp.iucr.org/pub/cif_core.dic.                                       #
#                                                                            #
# Software is freely available for graphical display of the structure(s)     #
# in this CIF. For information consult the CIF software page                 #
# http://www.iucr.org/resources/cif/software.                                #
#                                                                            #
# This file may be used for bona fide research purposes within the           #
# scientific community so long as proper attribution is given to the data    # 
# article from which it was obtained.                                        #
#                                                                            #
##############################################################################
data_I
_database_code_depnum_ccdc_archive 'CCDC 2015222'
_audit_creation_method
;
Olex2 1.2
(compiled 2017.01.04 svn.r3372 for OlexSys, GUI svn.r5292)
;
_journal_date_recd_electronic     2020-06-25
_journal_date_accepted     2020-07-09
_journal_name_full     'IUCrData'
_journal_year     2020
_journal_volume     5
_journal_issue      7
_journal_page_first     0
_journal_page_last     0
_journal_paper_category     HO
_journal_paper_doi     10.1107/S2414314620009372
_journal_coeditor_code     VM4045
_publ_contact_author_name     'Vyacheslav S. Grinev'
_publ_contact_author_address
;
Institute of Biochemistry and Physiology of Plants and Microorganisms, Russian
 Academy of Sciences, 13 Prospekt Entuziastov, Saratov 410049, Russian
 Federation
;
_publ_contact_author_email     'grinev@ibppm.ru'
_publ_contact_author_fax     '+7 (8452) 97-03-83'
_publ_contact_author_phone     '+7 (8452) 97-04-44'
_publ_section_title
;\
(<i>Z</i>)-5-(4-Bromophenyl)-3-{[(3,5-dichlorophenyl)amino]methylidene}furan-\
2(3<i>H</i>)-one
;
_publ_section_title_footnote     .
loop_
    _publ_author_name
    _publ_author_footnote
    _publ_author_address
    'Mayorova, Oksana A.' .
;
Institute of Biochemistry and Physiology of Plants and Microorganisms,
Russian Academy of Sciences, 13 Prospekt Entuziastov, Saratov 410049,
Russian Federation
;
    'Grinev, Vyacheslav S.' .
;
Institute of Biochemistry and Physiology of Plants and Microorganisms,
Russian Academy of Sciences, 13 Prospekt Entuziastov, Saratov 410049,
Russian Federation
Institute of Chemistry,
N. G. Chernyshevsky National Research Saratov State University,
Ulitsa Astrakhanskaya, 83, Saratov 410012,
Russian Federation
;
    'Yegorova, Alevtina Yu.' .
;
Institute of Chemistry,
N. G. Chernyshevsky National Research Saratov State University,
Ulitsa Astrakhanskaya, 83, Saratov 410012,
Russian Federation
;
_publ_section_synopsis
;\
The molecules of the push--pull enamine
(<i>Z</i>)-5-(4-bromophenyl)-3-{[(3,5-dichlorophenyl)amino]methylene}furan-\
2(3<i>H</i>)-one, C~17~H~10~BrCl~2~NO~2~, are slightly non-planar in the
solid state, crystallize in the <i>Z</i>-form and are involved in \p--\p
stacking interactions.
;
_chemical_name_systematic
;\
(<i>Z</i>)-5-(4-Bromophenyl)-3-{[(3,5-dichlorophenyl)amino]methylidene}furan-\
2(3<i>H</i>)-one
;
_chemical_name_common     ?
_chemical_formula_moiety     'C17 H10 Br Cl2 N O2'
_chemical_formula_sum     'C17 H10 Br Cl2 N O2'
_chemical_formula_iupac     'C17 H10 Br Cl2 N O2'
_chemical_formula_weight     411.07
_chemical_melting_point     ?
_space_group_crystal_system     monoclinic
_space_group_name_H-M_alt     'C 1 2/c 1'
_space_group_name_Hall     '-C 2yc'
loop_
    _space_group_symop_operation_xyz
    'x, y, z'
    '-x, y, -z+1/2'
    'x+1/2, y+1/2, z'
    '-x+1/2, y+1/2, -z+1/2'
    '-x, -y, -z'
    'x, -y, z-1/2'
    '-x+1/2, -y+1/2, -z'
    'x+1/2, -y+1/2, z-1/2'
_cell_length_a     55.051(17)
_cell_length_b     3.8355(11)
_cell_length_c     35.979(12)
_cell_angle_alpha     90
_cell_angle_beta     125.214(6)
_cell_angle_gamma     90
_cell_volume     6207(3)
_cell_formula_units_Z     16
_cell_measurement_reflns_used     1746
_cell_measurement_theta_min     2.772
_cell_measurement_theta_max     30.711
_cell_measurement_temperature     120
_exptl_crystal_description     needle
_exptl_crystal_colour     'metallic orangish yellow'
_exptl_crystal_size_max     0.6
_exptl_crystal_size_mid     0.1
_exptl_crystal_size_min     0.1
_exptl_crystal_density_diffrn     1.760
_exptl_crystal_density_meas     ?
_exptl_crystal_density_method     ?
_exptl_crystal_F_000     3264
_exptl_absorpt_coefficient_mu     3.001
_exptl_absorpt_correction_type     multi-scan
_exptl_absorpt_process_details
;
(SADABS; Bruker, 2014)
;
_exptl_absorpt_correction_T_min     0.1695
_exptl_absorpt_correction_T_max     0.3368
_diffrn_ambient_temperature     120
_diffrn_source     ?
_diffrn_radiation_type     MoK\a
_diffrn_radiation_wavelength     0.71073
_diffrn_measurement_device_type     'Bruker APEXII CCD'
_diffrn_measurement_method     '\f and \w scans'
_diffrn_detector_area_resol_mean     ?
_diffrn_reflns_number     17633
_diffrn_reflns_av_R_equivalents     0.1358
_diffrn_reflns_av_unetI/netI     0.1570
_diffrn_reflns_theta_min     0.905
_diffrn_reflns_theta_max     26.020
_diffrn_reflns_theta_full     25.242
_diffrn_measured_fraction_theta_max     1.000
_diffrn_measured_fraction_theta_full     1.000
_diffrn_reflns_limit_h_min     -66
_diffrn_reflns_limit_h_max     65
_diffrn_reflns_limit_k_min     -4
_diffrn_reflns_limit_k_max     4
_diffrn_reflns_limit_l_min     -41
_diffrn_reflns_limit_l_max     44
_diffrn_standards_number     0
_refine_special_details
;
The structure was solved by the internal phasing method and
refined by the least-squares method in the anisotropic full-matrix
approximation in accordance with <i>F</i>^2^<i>~hkl~</i>. Aromatic and amine H
atoms refined with riding coordinates: C5(H5), C7(H7), C10(H10), C13(H13),
C16(H16), C18(H18), C19(H19), C21(H21), C22(H22), N8A(H8A), C5A(H5A),
C7A(H7A), C10A(H10A), C13A(H13A), C16A(H16A), C18A(H18A), C19A(H19A),
C21A(H21A), C22A(H22A). Other H atoms were placed in calculated positions and
refined geometrically using a riding model, with fixed thermal parameters
<i>U</i>~iso~(H) = 1.2<i>U</i>~iso~(C). In addition, the following restraints
and constraints were applied: <i>U</i>~anis~(C6A) = <i>U</i>~anis~(C6);
<i>U</i>~anis~(C16A) = <i>U</i>~anis~(C10A) = <i>U</i>~anis~(C16) =
<i>U</i>~anis~(C10); <i>U</i>~anis~(C7A) = <i>U</i>~anis~(C7);
<i>U</i>~anis~(C20) = <i>U</i>~anis~(C20A); <i>U</i>~anis~(C18) =
<i>U</i>~anis~(C22) = <i>U</i>~anis~(C22A) = <i>U</i>~anis~(C18A).
;
_reflns_number_total     6123
_reflns_number_gt     3647
_reflns_threshold_expression     'I > 2\s(I)'
_refine_ls_structure_factor_coef     Fsqd
_refine_ls_matrix_type     full
_refine_ls_R_factor_all     0.1574
_refine_ls_R_factor_gt     0.0919
_refine_ls_wR_factor_gt     0.1931
_refine_ls_wR_factor_ref     0.2200
_refine_ls_goodness_of_fit_ref     1.057
_refine_ls_restrained_S_all     1.057
_refine_ls_number_reflns     6123
_refine_ls_number_parameters     359
_refine_ls_number_restraints     0
_refine_ls_hydrogen_treatment     mixed
_refine_ls_weighting_scheme     calc
_refine_ls_weighting_details
             'w=1/[\s^2^(Fo^2^)+(0.0747P)^2^+74.2699P] where P=(Fo^2^+2Fc^2^)/3'
_atom_sites_solution_hydrogens     mixed
_atom_sites_solution_primary     dual
_atom_sites_solution_secondary     ?
_refine_ls_shift/su_max     0.001
_refine_ls_shift/su_mean     0.000
_refine_diff_density_max     1.174
_refine_diff_density_min     -1.296
_refine_ls_extinction_method
;
SHELXL2016/6 (Sheldrick 2016)
;
_refine_ls_extinction_coef     0.00133(13)
_refine_ls_extinction_expression
                                  'Fc^*^=kFc[1+0.001xFc^2^\l^3^/sin(2\q)]^-1/4^'
loop_
    _atom_type_symbol
    _atom_type_description
    _atom_type_scat_dispersion_real
    _atom_type_scat_dispersion_imag
    _atom_type_scat_source
    'C' 'C' 0.0033 0.0016
                         'International Tables Vol C Tables 4.2.6.8 and 6.1.1.4'
    'H' 'H' 0.0000 0.0000
                         'International Tables Vol C Tables 4.2.6.8 and 6.1.1.4'
    'Br' 'Br' -0.2901 2.4595
                         'International Tables Vol C Tables 4.2.6.8 and 6.1.1.4'
    'Cl' 'Cl' 0.1484 0.1585
                         'International Tables Vol C Tables 4.2.6.8 and 6.1.1.4'
    'N' 'N' 0.0061 0.0033
                         'International Tables Vol C Tables 4.2.6.8 and 6.1.1.4'
    'O' 'O' 0.0106 0.0060
                         'International Tables Vol C Tables 4.2.6.8 and 6.1.1.4'
_computing_data_collection
;
APEX2 (Bruker, 2013)
;
_computing_cell_refinement
;
SAINT (Bruker, 2013)
;
_computing_data_reduction
;
SAINT (Bruker, 2013)
;
_computing_structure_solution
;
ShelXT (Sheldrick, 2015b)
;
_computing_structure_refinement
;
ShelXL (Sheldrick, 2015a)
;
_computing_molecular_graphics
;
<i>OLEX2</i> (Dolomanov <i>et al.</i>,  2009)
;
_computing_publication_material
;
<i>OLEX2</i> (Dolomanov <i>et al.</i>,  2009)
;
loop_
    _atom_site_type_symbol
    _atom_site_label
    _atom_site_fract_x
    _atom_site_fract_y
    _atom_site_fract_z
    _atom_site_U_iso_or_equiv
    _atom_site_adp_type
    _atom_site_calc_flag
    _atom_site_occupancy
    _atom_site_disorder_assembly
    _atom_site_disorder_group
    Br Br23 0.48087(2) 1.1512(3) 0.68139(4) 0.0309(3) Uani d 1 . .
    Cl Cl1 0.14526(6) -0.0626(7) 0.33686(10) 0.0340(7) Uani d 1 . .
    Cl Cl15 0.20333(6) 0.2610(8) 0.26102(10) 0.0399(7) Uani d 1 . .
    O O1 0.32912(15) 0.9028(18) 0.5536(2) 0.0275(17) Uani d 1 . .
    O O3 0.27944(15) 0.865(2) 0.5197(2) 0.0338(18) Uani d 1 . .
    N N8 0.2499(2) 0.467(2) 0.4316(3) 0.029(2) Uani d 1 . .
    H H8 0.247(2) 0.48(3) 0.453(4) 0.035 Uiso d 1 . .
    C C2 0.3001(2) 0.796(3) 0.5180(3) 0.029(3) Uani d 1 . .
    C C4 0.3023(2) 0.614(3) 0.4849(3) 0.026(2) Uani d 1 . .
    C C5 0.3334(2) 0.613(2) 0.5017(3) 0.022(2) Uani d 1 . .
    H H5 0.341698 0.512110 0.487258 0.027 Uiso calc 1 . .
    C C6 0.3483(2) 0.784(2) 0.5422(3) 0.0199(15) Uani d 1 . .
    C C7 0.2781(2) 0.477(2) 0.4441(3) 0.0236(16) Uani d 1 . .
    H H7 0.281853 0.381941 0.423527 0.028 Uiso calc 1 . .
    C C9 0.2261(2) 0.345(2) 0.3887(3) 0.027(2) Uani d 1 . .
    C C10 0.2008(2) 0.216(2) 0.3845(3) 0.0223(11) Uani d 1 . .
    H H10 0.200137 0.208946 0.410275 0.027 Uiso calc 1 . .
    C C11 0.1767(2) 0.097(3) 0.3425(4) 0.030(3) Uani d 1 . .
    C C13 0.1772(2) 0.103(2) 0.3038(4) 0.027(2) Uani d 1 . .
    H H13 0.160948 0.017098 0.275366 0.033 Uiso calc 1 . .
    C C14 0.2023(2) 0.237(3) 0.3086(3) 0.023(2) Uani d 1 . .
    C C16 0.2270(2) 0.363(2) 0.3509(3) 0.0223(11) Uani d 1 . .
    H H16 0.243784 0.458461 0.353446 0.027 Uiso calc 1 . .
    C C17 0.3802(2) 0.867(2) 0.5759(3) 0.0177(14) Uani d 1 . .
    C C18 0.3893(2) 1.041(2) 0.6163(3) 0.0216(11) Uani d 1 . .
    H H18 0.375138 1.102737 0.622215 0.026 Uiso calc 1 . .
    C C19 0.4198(2) 1.123(3) 0.6482(3) 0.026(2) Uani d 1 . .
    H H19 0.426177 1.240856 0.675631 0.031 Uiso calc 1 . .
    C C20 0.4401(2) 1.031(3) 0.6389(4) 0.0270(17) Uani d 1 . .
    C C21 0.4313(2) 0.856(2) 0.5991(3) 0.022(2) Uani d 1 . .
    H H21 0.445521 0.793918 0.593232 0.026 Uiso calc 1 . .
    C C22 0.4007(2) 0.771(2) 0.5672(3) 0.0216(11) Uani d 1 . .
    H H22 0.394359 0.647951 0.540107 0.026 Uiso calc 1 . .
    Br Br1A 0.28136(2) -0.0323(3) 0.32665(4) 0.0321(3) Uani d 1 . .
    Cl Cl2A 0.62033(6) 1.0959(7) 0.68860(9) 0.0291(6) Uani d 1 . .
    Cl Cl3A 0.55514(6) 0.6764(7) 0.74909(9) 0.0316(6) Uani d 1 . .
    O O1A 0.42611(14) 0.5740(16) 0.4455(2) 0.0212(15) Uani d 1 . .
    O O3A 0.47142(15) 0.8240(17) 0.4752(2) 0.0252(16) Uani d 1 . .
    N N8A 0.51085(17) 0.717(2) 0.5780(3) 0.0213(19) Uani d 1 . .
    H H8A 0.511802 0.804501 0.556191 0.026 Uiso calc 1 . .
    C C2A 0.4552(2) 0.657(2) 0.4813(3) 0.020(2) Uani d 1 . .
    C C4A 0.4599(2) 0.516(2) 0.5227(3) 0.020(2) Uani d 1 . .
    C C5A 0.4325(2) 0.348(2) 0.5088(3) 0.019(2) Uani d 1 . .
    H H5A 0.428873 0.227865 0.528260 0.023 Uiso calc 1 . .
    C C6A 0.4130(2) 0.391(2) 0.4639(3) 0.0199(15) Uani d 1 . .
    C C7A 0.4858(2) 0.543(2) 0.5660(3) 0.0236(16) Uani d 1 . .
    H H7A 0.486133 0.428201 0.589717 0.028 Uiso calc 1 . .
    C C9A 0.5354(2) 0.766(3) 0.6235(3) 0.021(2) Uani d 1 . .
    C C10A 0.5626(2) 0.887(2) 0.6326(3) 0.0223(11) Uani d 1 . .
    H H10A 0.564462 0.929666 0.608312 0.027 Uiso calc 1 . .
    C C11A 0.5865(2) 0.944(3) 0.6769(3) 0.023(2) Uani d 1 . .
    C C13A 0.5849(2) 0.882(3) 0.7136(3) 0.026(2) Uani d 1 . .
    H H13A 0.601535 0.923528 0.743953 0.031 Uiso calc 1 . .
    C C14A 0.5582(2) 0.758(2) 0.7044(3) 0.023(2) Uani d 1 . .
    C C16A 0.5334(2) 0.706(2) 0.6597(3) 0.0223(11) Uani d 1 . .
    H H16A 0.515162 0.630053 0.654176 0.027 Uiso calc 1 . .
    C C17A 0.3814(2) 0.289(2) 0.4306(3) 0.0177(14) Uani d 1 . .
    C C18A 0.3672(2) 0.348(2) 0.3842(3) 0.0216(11) Uani d 1 . .
    H H18A 0.377945 0.448435 0.373662 0.026 Uiso calc 1 . .
    C C19A 0.3374(2) 0.260(2) 0.3532(3) 0.022(2) Uani d 1 . .
    H H19A 0.327384 0.310506 0.321743 0.026 Uiso calc 1 . .
    C C20A 0.3224(2) 0.097(3) 0.3692(4) 0.0270(17) Uani d 1 . .
    C C21A 0.3361(2) 0.038(2) 0.4148(4) 0.027(2) Uani d 1 . .
    H H21A 0.325416 -0.068515 0.425210 0.032 Uiso calc 1 . .
    C C22A 0.3657(2) 0.134(2) 0.4456(3) 0.0216(11) Uani d 1 . .
    H H22A 0.375192 0.094617 0.477202 0.026 Uiso calc 1 . .
loop_
    _atom_site_aniso_label
    _atom_site_aniso_U_11
    _atom_site_aniso_U_22
    _atom_site_aniso_U_33
    _atom_site_aniso_U_12
    _atom_site_aniso_U_13
    _atom_site_aniso_U_23
    Br23 0.0239(6) 0.0206(6) 0.0413(7) -0.0040(4) 0.0149(5) -0.0004(5)
    Cl1 0.0339(15) 0.0288(15) 0.0475(17) -0.0050(12) 0.0282(14) -0.0047(12)
    Cl15 0.0389(16) 0.0507(19) 0.0385(17) 0.0045(14) 0.0273(14) 0.0024(14)
    O1 0.025(4) 0.036(4) 0.030(4) -0.010(3) 0.021(3) -0.007(3)
    O3 0.020(4) 0.047(5) 0.040(5) -0.004(3) 0.021(4) -0.005(4)
    N8 0.030(5) 0.031(5) 0.027(5) -0.004(4) 0.017(4) 0.005(4)
    C2 0.018(5) 0.041(7) 0.020(5) -0.014(5) 0.007(4) 0.007(5)
    C4 0.029(6) 0.026(6) 0.022(5) -0.007(5) 0.014(5) 0.006(4)
    C5 0.037(6) 0.013(5) 0.026(6) -0.004(4) 0.022(5) 0.001(4)
    C6 0.023(4) 0.011(3) 0.033(4) -0.004(3) 0.021(3) -0.003(3)
    C7 0.032(4) 0.009(4) 0.032(4) -0.004(3) 0.020(3) -0.004(3)
    C9 0.033(6) 0.008(5) 0.028(6) 0.005(4) 0.010(5) 0.003(4)
    C10 0.026(3) 0.013(3) 0.032(3) 0.002(2) 0.020(2) 0.001(2)
    C11 0.035(6) 0.022(6) 0.037(6) 0.007(5) 0.022(5) -0.004(5)
    C13 0.029(6) 0.017(5) 0.038(6) 0.010(4) 0.020(5) 0.005(5)
    C14 0.022(5) 0.019(5) 0.027(6) 0.007(4) 0.014(5) 0.005(4)
    C16 0.026(3) 0.013(3) 0.032(3) 0.002(2) 0.020(2) 0.001(2)
    C17 0.023(3) 0.012(3) 0.028(4) -0.001(3) 0.021(3) -0.001(3)
    C18 0.027(3) 0.017(3) 0.030(3) -0.001(2) 0.022(2) 0.000(2)
    C19 0.023(5) 0.028(6) 0.030(6) -0.012(4) 0.018(5) -0.008(5)
    C20 0.027(4) 0.018(4) 0.037(4) -0.003(3) 0.019(3) 0.004(3)
    C21 0.021(5) 0.017(5) 0.030(6) -0.004(4) 0.017(5) -0.006(4)
    C22 0.027(3) 0.017(3) 0.030(3) -0.001(2) 0.022(2) 0.000(2)
    Br1A 0.0217(5) 0.0293(7) 0.0428(7) -0.0055(5) 0.0171(5) -0.0041(5)
    Cl2A 0.0262(13) 0.0328(15) 0.0328(14) -0.0045(11) 0.0196(12) -0.0021(12)
    Cl3A 0.0424(16) 0.0316(15) 0.0262(14) -0.0033(12) 0.0228(13) 0.0014(11)
    O1A 0.020(3) 0.019(4) 0.024(4) -0.004(3) 0.013(3) -0.001(3)
    O3A 0.025(4) 0.024(4) 0.036(4) -0.011(3) 0.023(3) -0.004(3)
    N8A 0.028(5) 0.020(5) 0.021(4) -0.001(4) 0.017(4) 0.000(3)
    C2A 0.019(5) 0.015(5) 0.030(6) -0.003(4) 0.015(4) -0.009(4)
    C4A 0.034(6) 0.008(5) 0.031(6) 0.001(4) 0.025(5) 0.002(4)
    C5A 0.027(5) 0.020(5) 0.016(5) -0.003(4) 0.016(4) 0.000(4)
    C6A 0.023(4) 0.011(3) 0.033(4) -0.004(3) 0.021(3) -0.003(3)
    C7A 0.032(4) 0.009(4) 0.032(4) -0.004(3) 0.020(3) -0.004(3)
    C9A 0.018(5) 0.022(6) 0.025(5) -0.003(4) 0.013(4) 0.002(4)
    C10A 0.026(3) 0.013(3) 0.032(3) 0.002(2) 0.020(2) 0.001(2)
    C11A 0.022(5) 0.021(6) 0.029(6) 0.002(4) 0.016(5) -0.002(4)
    C13A 0.033(6) 0.023(6) 0.026(6) 0.009(5) 0.019(5) 0.006(4)
    C14A 0.034(6) 0.008(5) 0.031(6) 0.002(4) 0.021(5) 0.006(4)
    C16A 0.026(3) 0.013(3) 0.032(3) 0.002(2) 0.020(2) 0.001(2)
    C17A 0.023(3) 0.012(3) 0.028(4) -0.001(3) 0.021(3) -0.001(3)
    C18A 0.027(3) 0.017(3) 0.030(3) -0.001(2) 0.022(2) 0.000(2)
    C19A 0.019(5) 0.020(5) 0.024(5) -0.002(4) 0.011(4) 0.002(4)
    C20A 0.027(4) 0.018(4) 0.037(4) -0.003(3) 0.019(3) 0.004(3)
    C21A 0.032(6) 0.014(5) 0.046(7) 0.002(4) 0.029(6) 0.006(5)
    C22A 0.027(3) 0.017(3) 0.030(3) -0.001(2) 0.022(2) 0.000(2)
_geom_special_details
;
 All esds (except the esd in the dihedral angle between two l.s. planes)
 are estimated using the full covariance matrix.  The cell esds are taken
 into account individually in the estimation of esds in distances, angles
 and torsion angles; correlations between esds in cell parameters are only
 used when they are defined by crystal symmetry.  An approximate (isotropic)
 treatment of cell esds is used for estimating esds involving l.s. planes.
;
loop_
    _geom_bond_atom_site_label_1
    _geom_bond_atom_site_label_2
    _geom_bond_site_symmetry_2
    _geom_bond_distance
    _geom_bond_publ_flag
    Br23 C20 . 1.907(10) ?
    Cl1 C11 . 1.732(11) ?
    Cl15 C14 . 1.746(10) ?
    O1 C2 . 1.412(11) ?
    O1 C6 . 1.409(11) ?
    O3 C2 . 1.204(12) ?
    N8 H8 . 0.86(10) ?
    N8 C7 . 1.342(13) ?
    N8 C9 . 1.411(13) ?
    C2 C4 . 1.445(15) ?
    C4 C5 . 1.448(14) ?
    C4 C7 . 1.397(14) ?
    C5 H5 . 0.9500 ?
    C5 C6 . 1.360(13) ?
    C6 C17 . 1.486(13) ?
    C7 H7 . 0.9500 ?
    C9 C10 . 1.400(14) ?
    C9 C16 . 1.389(14) ?
    C10 H10 . 0.9500 ?
    C10 C11 . 1.393(14) ?
    C11 C13 . 1.410(15) ?
    C13 H13 . 0.9500 ?
    C13 C14 . 1.390(14) ?
    C14 C16 . 1.418(14) ?
    C16 H16 . 0.9500 ?
    C17 C18 . 1.403(13) ?
    C17 C22 . 1.380(12) ?
    C18 H18 . 0.9500 ?
    C18 C19 . 1.417(13) ?
    C19 H19 . 0.9500 ?
    C19 C20 . 1.385(14) ?
    C20 C21 . 1.391(14) ?
    C21 H21 . 0.9500 ?
    C21 C22 . 1.427(13) ?
    C22 H22 . 0.9500 ?
    Br1A C20A . 1.926(10) ?
    Cl2A C11A . 1.756(10) ?
    Cl3A C14A . 1.740(10) ?
    O1A C2A . 1.395(11) ?
    O1A C6A . 1.416(11) ?
    O3A C2A . 1.220(11) ?
    N8A H8A . 0.8800 ?
    N8A C7A . 1.361(12) ?
    N8A C9A . 1.412(12) ?
    C2A C4A . 1.457(13) ?
    C4A C5A . 1.440(13) ?
    C4A C7A . 1.382(14) ?
    C5A H5A . 0.9500 ?
    C5A C6A . 1.339(13) ?
    C6A C17A . 1.487(13) ?
    C7A H7A . 0.9500 ?
    C9A C10A . 1.417(13) ?
    C9A C16A . 1.388(13) ?
    C10A H10A . 0.9500 ?
    C10A C11A . 1.378(14) ?
    C11A C13A . 1.392(14) ?
    C13A H13A . 0.9500 ?
    C13A C14A . 1.390(14) ?
    C14A C16A . 1.400(14) ?
    C16A H16A . 0.9500 ?
    C17A C18A . 1.392(13) ?
    C17A C22A . 1.391(13) ?
    C18A H18A . 0.9500 ?
    C18A C19A . 1.394(13) ?
    C19A H19A . 0.9500 ?
    C19A C20A . 1.393(14) ?
    C20A C21A . 1.375(14) ?
    C21A H21A . 0.9500 ?
    C21A C22A . 1.392(14) ?
    C22A H22A . 0.9500 ?
loop_
    _geom_angle_atom_site_label_1
    _geom_angle_atom_site_label_2
    _geom_angle_atom_site_label_3
    _geom_angle_site_symmetry_1
    _geom_angle_site_symmetry_3
    _geom_angle
    _geom_angle_publ_flag
    C6 O1 C2 . . 106.7(8) ?
    C7 N8 H8 . . 118(8) ?
    C7 N8 C9 . . 122.8(9) ?
    C9 N8 H8 . . 117(8) ?
    O1 C2 C4 . . 107.4(9) ?
    O3 C2 O1 . . 119.9(10) ?
    O3 C2 C4 . . 132.6(9) ?
    C2 C4 C5 . . 107.3(9) ?
    C7 C4 C2 . . 124.4(10) ?
    C7 C4 C5 . . 128.3(10) ?
    C4 C5 H5 . . 126.8 ?
    C6 C5 C4 . . 106.4(9) ?
    C6 C5 H5 . . 126.8 ?
    O1 C6 C17 . . 115.2(8) ?
    C5 C6 O1 . . 112.2(8) ?
    C5 C6 C17 . . 132.5(9) ?
    N8 C7 C4 . . 125.5(10) ?
    N8 C7 H7 . . 117.2 ?
    C4 C7 H7 . . 117.2 ?
    C10 C9 N8 . . 118.4(9) ?
    C16 C9 N8 . . 121.2(10) ?
    C16 C9 C10 . . 120.3(9) ?
    C9 C10 H10 . . 120.0 ?
    C11 C10 C9 . . 120.0(10) ?
    C11 C10 H10 . . 120.0 ?
    C10 C11 Cl1 . . 120.5(8) ?
    C10 C11 C13 . . 121.0(10) ?
    C13 C11 Cl1 . . 118.6(8) ?
    C11 C13 H13 . . 121.0 ?
    C14 C13 C11 . . 118.1(10) ?
    C14 C13 H13 . . 121.0 ?
    C13 C14 Cl15 . . 119.3(8) ?
    C13 C14 C16 . . 121.7(10) ?
    C16 C14 Cl15 . . 119.0(8) ?
    C9 C16 C14 . . 118.9(9) ?
    C9 C16 H16 . . 120.6 ?
    C14 C16 H16 . . 120.6 ?
    C18 C17 C6 . . 119.6(8) ?
    C22 C17 C6 . . 119.6(8) ?
    C22 C17 C18 . . 120.8(9) ?
    C17 C18 H18 . . 120.2 ?
    C17 C18 C19 . . 119.5(9) ?
    C19 C18 H18 . . 120.2 ?
    C18 C19 H19 . . 120.3 ?
    C20 C19 C18 . . 119.3(9) ?
    C20 C19 H19 . . 120.3 ?
    C19 C20 Br23 . . 119.0(8) ?
    C19 C20 C21 . . 121.5(9) ?
    C21 C20 Br23 . . 119.4(8) ?
    C20 C21 H21 . . 120.5 ?
    C20 C21 C22 . . 119.0(9) ?
    C22 C21 H21 . . 120.5 ?
    C17 C22 C21 . . 119.8(9) ?
    C17 C22 H22 . . 120.1 ?
    C21 C22 H22 . . 120.1 ?
    C2A O1A C6A . . 107.7(7) ?
    C7A N8A H8A . . 118.4 ?
    C7A N8A C9A . . 123.3(8) ?
    C9A N8A H8A . . 118.4 ?
    O1A C2A C4A . . 107.1(8) ?
    O3A C2A O1A . . 121.4(9) ?
    O3A C2A C4A . . 131.5(9) ?
    C5A C4A C2A . . 106.1(8) ?
    C7A C4A C2A . . 125.8(9) ?
    C7A C4A C5A . . 128.1(9) ?
    C4A C5A H5A . . 125.8 ?
    C6A C5A C4A . . 108.3(8) ?
    C6A C5A H5A . . 125.8 ?
    O1A C6A C17A . . 115.4(8) ?
    C5A C6A O1A . . 110.8(8) ?
    C5A C6A C17A . . 133.8(9) ?
    N8A C7A C4A . . 126.2(9) ?
    N8A C7A H7A . . 116.9 ?
    C4A C7A H7A . . 116.9 ?
    N8A C9A C10A . . 119.3(8) ?
    C16A C9A N8A . . 121.8(9) ?
    C16A C9A C10A . . 118.9(9) ?
    C9A C10A H10A . . 120.2 ?
    C11A C10A C9A . . 119.7(9) ?
    C11A C10A H10A . . 120.2 ?
    C10A C11A Cl2A . . 120.0(8) ?
    C10A C11A C13A . . 122.1(10) ?
    C13A C11A Cl2A . . 117.9(8) ?
    C11A C13A H13A . . 121.0 ?
    C14A C13A C11A . . 117.9(10) ?
    C14A C13A H13A . . 121.0 ?
    C13A C14A Cl3A . . 119.7(8) ?
    C13A C14A C16A . . 121.3(9) ?
    C16A C14A Cl3A . . 119.0(8) ?
    C9A C16A C14A . . 120.1(9) ?
    C9A C16A H16A . . 119.9 ?
    C14A C16A H16A . . 119.9 ?
    C18A C17A C6A . . 120.7(8) ?
    C22A C17A C6A . . 119.9(9) ?
    C22A C17A C18A . . 119.3(9) ?
    C17A C18A H18A . . 119.7 ?
    C17A C18A C19A . . 120.5(9) ?
    C19A C18A H18A . . 119.7 ?
    C18A C19A H19A . . 120.6 ?
    C20A C19A C18A . . 118.7(9) ?
    C20A C19A H19A . . 120.6 ?
    C19A C20A Br1A . . 119.3(8) ?
    C21A C20A Br1A . . 119.2(8) ?
    C21A C20A C19A . . 121.5(10) ?
    C20A C21A H21A . . 120.4 ?
    C20A C21A C22A . . 119.3(9) ?
    C22A C21A H21A . . 120.4 ?
    C17A C22A C21A . . 120.6(9) ?
    C17A C22A H22A . . 119.7 ?
    C21A C22A H22A . . 119.7 ?
loop_
    _geom_hbond_atom_site_label_d
    _geom_hbond_atom_site_label_h
    _geom_hbond_atom_site_label_a
    _geom_hbond_site_symmetry_a
    _geom_hbond_distance_dh
    _geom_hbond_distance_ha
    _geom_hbond_distance_da
    _geom_hbond_angle_dha
    N8 H8 O3 1_555 0.87(13) 2.49(11) 3.013(11) 119(10)
    N8 H8 O3 7_566 0.87(13) 2.26(13) 3.059(15) 153(11)
    N8A H8A O3A 1_555 0.88 2.44 3.050(11) 126
    N8A H8A O3A 5_676 0.88 2.32 3.142(12) 156
_shelx_space_group_comment
;
The symmetry employed for this shelxl refinement is uniquely defined
by the following loop, which should always be used as a source of
symmetry information in preference to the above space-group names.
They are only intended as comments.
;
_shelx_estimated_absorpt_T_min     ?
_shelx_estimated_absorpt_T_max     ?
_shelx_hkl_file
;
   2   0   0    0.80    0.60
   2   0   0   -0.60    0.20
  -2   0   0   -0.30    0.80
   4   0   0  462.05   37.30
   4   0   0  515.75   37.60
  -4   0   0  491.05   37.40
   6   0   0   53.09    7.80
  -6   0   0   51.69    7.40
  -6   0   0   73.69    7.90
   6   0   0   64.59    7.80
  -8   0   0  402.76   33.80
   8   0   0  448.76   34.50
 -10   0   0  144.29   15.10
  10   0   0  104.49   15.10
  12   0   0 1169.88   87.59
 -12   0   0 1075.19   86.59
 -14   0   0 1195.78   91.79
  14   0   0 1165.78   92.49
  16   0   0  477.15   41.60
 -16   0   0  450.35   39.10
 -18   0   0  296.27   28.80
  18   0   0  312.07   31.30
 -20   0   0 1413.66  119.29
  20   0   0 1665.53  120.99
 -22   0   0  832.72   67.19
  22   0   0  799.32   68.49
 -24   0   0   61.19   16.40
  24   0   0   40.20   19.00
 -26   0   0  779.22   66.09
  26   0   0  787.82   68.69
 -28   0   0  112.59   22.80
  28   0   0  151.18   28.50
 -30   0   0  867.91   73.39
  30   0   0  854.21   78.19
  32   0   0  -18.10   24.60
 -32   0   0   40.00   19.40
 -34   0   0   49.90   20.40
  34   0   0    7.50   25.30
  36   0   0  146.59   35.10
 -36   0   0  132.79   28.00
  38   0   0  713.03   71.89
 -38   0   0  660.23   63.49
 -40   0   0   87.49   27.20
  40   0   0  139.59   37.10
 -42   0   0   13.00   24.00
  42   0   0   10.00   29.60
 -44   0   0    8.50   22.20
  44   0   0   47.30   32.30
 -46   0   0   51.79   26.50
  46   0   0   39.40   34.00
 -48   0   0  -26.30   29.60
  48   0   0    9.30   35.40
  50   0   0  444.26   66.19
 -50   0   0  327.37   49.00
  52   0   0   24.00   39.40
 -52   0   0   16.70   27.30
  54   0   0  116.59   44.50
 -54   0   0   90.89   30.90
 -56   0   0   28.40   31.10
  56   0   0   51.29   44.00
 -58   0   0   18.50   30.90
  58   0   0   39.10   44.10
 -60   0   0   60.39   33.90
  60   0   0  197.28   52.49
 -62   0   0  -10.00   33.10
  62   0   0   58.59   47.80
 -64   0   0  102.19   50.59
  64   0   0   50.09   45.40
  -1  -1   0  419.36   36.10
   1  -1   0  486.65   33.70
  -1  -1   0  427.76   33.20
   1  -1   0  393.86   35.30
   1   1   0  433.16   32.90
  -1   1   0  390.06   33.00
   3  -1   0   77.79   12.40
   3  -1   0  131.49   14.20
  -3  -1   0   86.09    9.50
   3   1   0  139.09   16.00
   3   1   0  108.79   10.10
  -3   1   0   96.39   10.40
   5  -1   0  152.08   17.00
  -5  -1   0  148.49   14.20
   5   1   0  219.38   21.30
  -5   1   0  147.59   14.80
   7  -1   0  545.85   44.40
  -7  -1   0  522.85   42.20
   7   1   0  538.45   45.70
  -7   1   0  554.44   43.00
   9  -1   0 2211.38  173.98
  -9  -1   0 2264.67  172.78
  -9   1   0 2371.66  173.38
   9   1   0 2325.27  175.38
 -11  -1   0  147.09   17.10
  11  -1   0  175.58   19.30
 -11   1   0  162.28   18.40
  11   1   0  173.98   22.10
 -13  -1   0   40.20    9.50
  13  -1   0   55.59   13.20
  13   1   0   46.20   14.90
 -13   1   0   40.30   11.30
 -15  -1   0  211.68   21.40
  15  -1   0  245.88   25.60
  15   1   0  252.67   28.20
 -15   1   0  200.58   22.00
  17  -1   0   82.99   18.20
 -17  -1   0   77.69   14.30
  17   1   0   93.99   19.30
 -17   1   0   92.59   15.90
  19  -1   0   -0.90   16.40
 -19  -1   0   29.20   10.90
  19   1   0   12.00   14.90
 -19   1   0   -8.40   10.40
 -21  -1   0 1973.30  151.88
  21  -1   0 1914.51  154.38
  21   1   0 1949.10  154.58
 -21   1   0 2042.00  152.48
 -23  -1   0  165.58   22.60
  23  -1   0  146.69   27.30
 -23   1   0  159.18   23.50
  23   1   0  132.99   25.10
 -25  -1   0  365.66   35.50
  25  -1   0  346.57   41.50
 -25   1   0  371.36   36.10
  25   1   0  338.07   39.30
  27  -1   0   11.70   23.20
 -27  -1   0    7.00   14.10
 -27   1   0   -5.00   14.90
  27   1   0  -18.50   17.60
  29  -1   0  486.85   55.29
 -29  -1   0  510.15   47.90
 -29   1   0  538.25   48.80
  29   1   0  496.75   51.69
  31  -1   0   13.10   27.00
 -31  -1   0   29.50   17.60
  31   1   0   26.20   21.50
 -31   1   0    6.10   18.50
  33  -1   0   -8.00   29.00
 -33  -1   0   47.30   20.60
  33   1   0   18.90   22.40
 -33   1   0   15.00   19.30
  35  -1   0   39.90   31.10
 -35  -1   0   35.60   21.40
 -35   1   0   84.29   24.80
  35   1   0   25.20   23.10
 -37  -1   0  102.69   25.70
  37  -1   0   89.19   34.50
  37   1   0   84.59   28.90
 -37   1   0   79.99   27.00
  39  -1   0   99.39   35.60
 -39  -1   0  126.49   29.10
  39   1   0  116.79   32.80
 -39   1   0  198.88   31.20
  41  -1   0  128.69   36.80
 -41  -1   0   97.99   27.00
 -41   1   0  114.19   28.10
  41   1   0   92.19   31.40
 -43  -1   0   21.80   23.40
  43  -1   0   31.80   33.50
 -43   1   0   51.09   24.50
  43   1   0   79.49   33.50
  45  -1   0  121.99   39.20
 -45  -1   0  104.19   31.80
 -45   1   0   91.79   28.20
  45   1   0   69.89   33.30
  47  -1   0   89.79   39.70
 -47  -1   0   27.20   27.80
 -47   1   0   47.30   25.20
  47   1   0   -4.00   30.40
 -49  -1   0   24.50   28.90
  49  -1   0    3.20   40.90
  49   1   0   52.69   36.70
 -49   1   0   51.69   29.90
  51  -1   0  150.28   46.10
 -51  -1   0   98.79   35.00
 -51   1   0   56.19   34.70
  51   1   0   91.19   38.20
  53  -1   0   48.50   43.80
 -53  -1   0   47.60   34.00
  53   1   0   27.00   36.70
 -53   1   0   51.49   31.20
 -55  -1   0   25.20   34.30
  55  -1   0   58.09   42.60
 -55   1   0  -21.30   26.90
  55   1   0   23.10   36.20
 -57  -1   0   16.50   38.50
  57  -1   0   60.49   50.19
  57   1   0   44.20   42.10
 -57   1   0   21.40   34.40
  59  -1   0  201.08   52.99
 -59  -1   0   71.59   45.20
  59   1   0   47.90   48.60
 -59   1   0   72.99   36.70
 -61  -1   0   10.60   39.70
  61  -1   0   51.79   44.80
 -61   1   0  -16.40   29.50
  61   1   0    7.70   41.00
 -63  -1   0   17.90   43.00
  63  -1   0  122.89   55.79
 -63   1   0    1.70   35.60
  63   1   0    4.70   43.50
   0  -2   0    2.70   12.50
   0   2   0   29.00    7.20
  -2  -2   0  589.94   53.89
   2  -2   0  591.14   53.39
   2   2   0  624.14   47.20
  -2   2   0  588.04   47.30
  -4  -2   0   52.19   16.90
   4  -2   0   67.09   16.60
   4   2   0   75.99   10.40
  -4   2   0   59.79    9.70
  -6  -2   0  256.27   30.20
   6  -2   0  195.88   26.00
  -6   2   0  188.48   18.80
  -8  -2   0  146.79   15.10
   8  -2   0  130.59   21.00
  -8   2   0  133.99   16.70
 -10  -2   0   52.89   10.20
  10  -2   0   49.10   15.30
  10   2   0   51.39   17.70
 -10   2   0   54.49   11.70
  12  -2   0  108.59   19.70
 -12  -2   0  112.09   15.10
 -12   2   0  111.99   16.70
  12   2   0   90.89   22.00
 -14  -2   0  203.18   21.60
  14  -2   0  156.28   24.80
 -14   2   0  194.58   22.80
  14   2   0  189.58   28.80
 -16  -2   0  151.38   20.10
  16  -2   0  189.78   25.20
 -16   2   0  148.49   21.30
  16   2   0  155.98   27.90
 -18  -2   0  348.57   32.40
  18  -2   0  340.57   38.50
  18   2   0  405.86   45.20
 -18   2   0  314.67   32.90
 -20  -2   0  302.27   33.10
  20  -2   0  386.46   41.60
  20   2   0  378.76   45.60
 -20   2   0  356.56   36.90
 -22  -2   0  300.27   33.80
  22  -2   0  386.76   43.10
  22   2   0  369.06   44.50
 -22   2   0  334.67   34.00
 -24  -2   0   24.80   16.60
  24  -2   0   34.00   25.40
 -24   2   0  -25.30   14.50
  24   2   0   25.20   21.60
  26  -2   0   -5.20   25.60
 -26  -2   0    4.00   17.10
 -26   2   0   12.20   16.20
  26   2   0  -21.60   20.70
 -28  -2   0  458.65   49.50
  28  -2   0  585.34   60.79
  28   2   0  482.15   56.39
 -28   2   0  546.95   49.99
 -30  -2   0  473.25   49.80
  30  -2   0  401.46   54.79
 -30   2   0  414.76   47.90
  30   2   0  451.65   54.49
  32  -2   0  195.08   42.30
 -32  -2   0  219.18   35.90
  32   2   0  222.48   39.30
 -32   2   0  278.87   35.90
  34  -2   0  148.09   39.10
 -34  -2   0  134.89   29.40
 -34   2   0  183.58   30.60
  34   2   0  182.58   36.80
  36  -2   0   61.19   35.50
 -36  -2   0  103.39   29.60
  36   2   0   86.29   31.70
 -36   2   0  147.59   29.40
  38  -2   0  135.99   41.80
 -38  -2   0  142.49   32.40
  38   2   0  109.49   34.70
 -38   2   0  115.49   30.50
 -40  -2   0   15.20   24.80
  40  -2   0   18.80   36.60
  40   2   0   35.60   31.50
 -40   2   0   56.79   27.10
  42  -2   0   65.29   38.90
 -42  -2   0   65.29   36.50
  42   2   0   81.59   33.10
 -42   2   0  116.39   30.80
 -44  -2   0  138.89   41.70
  44  -2   0   76.79   41.00
  44   2   0   56.79   33.10
 -44   2   0   66.69   28.00
 -46  -2   0   44.20   35.40
  46  -2   0  113.39   41.40
  46   2   0   30.70   35.60
 -46   2   0   65.39   33.30
 -48  -2   0   31.10   34.60
  48  -2   0   14.40   37.70
  48   2   0  -18.00   30.30
 -48   2   0   -3.80   26.50
  50  -2   0   43.70   40.30
 -50  -2   0   -8.30   34.40
 -50   2   0   36.40   34.80
  50   2   0   27.70   39.40
 -52  -2   0   -5.50   43.80
  52  -2   0   49.99   43.30
 -52   2   0   24.90   35.90
  52   2   0   89.99   43.20
 -54  -2   0   45.10   46.30
  54  -2   0   74.59   43.00
 -54   2   0   14.10   30.20
  54   2   0   45.20   41.10
 -56  -2   0   67.39   50.39
  56  -2   0   59.49   42.60
  56   2   0   37.30   42.90
 -56   2   0  -10.00   31.20
 -58  -2   0   58.49   55.49
  58   2   0   41.30   45.50
 -58   2   0   14.70   35.10
 -60  -2   0   67.39   55.89
  60   2   0   21.30   50.09
 -60   2   0   25.60   38.10
   1  -3   0  165.58   31.70
  -1  -3   0  156.28   31.10
  -1   3   0  117.09   15.90
   1   3   0  124.59   16.30
   3  -3   0  273.27   39.30
  -3  -3   0  230.58   36.80
  -3   3   0  166.78   18.60
   3   3   0  166.58   19.80
  -5  -3   0   64.29   24.90
  -5  -3   0   73.39   13.80
   5  -3   0   57.09   24.60
  -5   3   0   59.49   11.80
   7  -3   0  474.25   49.50
  -7  -3   0  434.66   53.29
  -7  -3   0  413.66   37.70
  -7   3   0  445.76   37.40
  -9  -3   0   98.39   27.40
  -9  -3   0  102.69   16.90
   9  -3   0   96.19   24.30
  -9   3   0   88.39   15.20
 -11  -3   0   66.59   16.40
  11  -3   0  110.79   25.50
 -11  -3   0   54.39   23.90
 -11   3   0   57.79   13.80
  13  -3   0   41.60   20.10
 -13  -3   0   16.70   13.80
 -13  -3   0   -7.90   17.60
 -13   3   0   23.40   11.50
  15  -3   0   44.00   21.60
 -15  -3   0   26.30   15.40
 -15  -3   0   20.40   20.10
 -15   3   0   27.80   13.80
  17  -3   0  183.18   31.90
 -17  -3   0  179.68   26.20
 -17   3   0  190.38   25.00
 -19  -3   0  411.46   44.00
  19  -3   0  417.76   48.50
 -19   3   0  435.56   40.80
  21  -3   0   38.60   23.60
 -21  -3   0   69.19   21.90
  21   3   0  120.99   31.60
 -21   3   0   85.99   21.50
 -23  -3   0  348.67   45.80
  23  -3   0  322.77   45.40
 -23   3   0  446.36   41.20
  23   3   0  355.86   51.99
 -25  -3   0   32.40   22.80
  25  -3   0   12.10   25.10
  25   3   0   -2.60   24.50
 -25   3   0   50.39   20.20
  27  -3   0   62.79   31.00
 -27  -3   0   65.19   27.60
  27   3   0  107.09   33.10
 -27   3   0  100.49   25.30
  29  -3   0    3.60   30.90
 -29  -3   0    6.40   28.60
 -29   3   0   46.50   24.80
  29   3   0   95.19   34.30
  31  -3   0   25.50   34.20
 -31  -3   0   77.29   35.30
  31   3   0   81.29   34.70
 -31   3   0   97.29   27.00
 -33  -3   0   17.80   28.70
  33  -3   0   75.29   39.20
 -33   3   0   92.09   28.00
  33   3   0   44.80   33.70
  35  -3   0  -23.70   37.70
 -35  -3   0    2.20   34.00
  35   3   0   14.50   31.20
 -35   3   0   36.60   23.60
 -37  -3   0  196.28   48.90
  37  -3   0  110.99   45.70
 -37   3   0  179.58   35.30
  37   3   0  171.68   49.30
 -39  -3   0   49.99   46.50
  39  -3   0   62.79   41.40
  39   3   0   63.49   36.80
 -39   3   0  105.09   31.70
  41  -3   0   30.90   40.00
 -41  -3   0   46.10   38.10
  41   3   0  -22.90   34.10
 -41   3   0    6.30   26.10
 -43  -3   0   32.10   42.20
  43  -3   0   31.70   40.30
  43   3   0   -1.40   37.60
 -43   3   0   99.99   33.60
 -45  -3   0   25.80   43.30
  45  -3   0   49.90   46.30
  45   3   0   24.30   36.80
 -45   3   0   78.59   33.70
  47  -3   0   14.40   46.30
 -47  -3   0   35.10   53.49
 -47   3   0   30.70   31.70
  47   3   0   35.50   39.80
 -49   3   0  102.29   36.50
  49   3   0   57.39   42.70
  51   3   0   26.50   42.40
 -51   3   0   54.79   33.90
  53   3   0   48.00   46.20
 -53   3   0   76.09   41.90
   0  -4   0   63.99   36.90
   2  -4   0  179.98   46.40
  -2  -4   0  159.18   43.20
   4  -4   0    7.50   29.50
  -4  -4   0    7.90   31.90
   6  -4   0   25.70   32.10
  -6  -4   0   -8.80   27.50
  -8  -4   0   13.70   29.30
   8  -4   0  -42.60   25.20
 -10  -4   0   61.69   29.90
  10  -4   0  -31.20   28.00
 -12  -4   0   64.39   34.10
  12  -4   0   68.89   34.00
 -14  -4   0   32.30   28.50
  14  -4   0    0.10   27.70
  16  -4   0   43.60   30.30
 -16  -4   0   90.79   32.90
 -18  -4   0   41.50   26.40
  18  -4   0   57.59   30.90
  20  -4   0  129.79   34.20
 -20  -4   0  135.39   38.40
 -22  -4   0   13.70   25.20
  22  -4   0   10.10   27.40
 -24  -4   0   24.80   25.60
  24  -4   0   -5.20   27.60
 -26  -4   0   32.90   28.90
  26  -4   0  -27.70   27.30
 -28  -4   0   55.79   31.70
  28  -4   0   25.90   32.50
  30  -4   0  -21.50   33.20
 -30  -4   0   54.79   30.60
  32  -4   0   -1.60   37.70
 -32  -4   0   67.09   33.90
 -34  -4   0    9.20   26.50
  34  -4   0  -54.19   37.90
  36  -4   0  -65.59   39.60
  44   4   0   11.30   40.60
  -1  -5   0  -67.79   36.90
   1  -5   0    0.10   41.00
   3  -5   0   -3.40   40.80
  -3  -5   0    2.80   37.50
  -5  -5   0  -11.50   40.00
   5  -5   0    8.90   43.60
  -7  -5   0  -45.80   35.60
   7  -5   0  -30.70   42.50
  -9  -5   0  -20.60   36.80
   9  -5   0  -80.49   38.40
  11  -5   0  -60.39   39.70
 -11  -5   0   -9.60   37.20
  13  -5   0 -118.29   37.30
 -13  -5   0   34.40   36.70
  15  -5   0  -17.10   37.00
 -15  -5   0   -3.00   33.90
  17  -5   0  -26.80   38.60
 -17  -5   0   36.20   36.30
  19  -5   0 -105.89   31.30
 -19  -5   0   11.80   34.50
  21  -5   0  -84.69   33.70
 -21  -5   0    7.50   32.70
  23  -5   0  -83.09   32.80
 -23  -5   0    5.10   32.30
 -25  -5   0   14.60   35.70
 -27  -5   0   23.20   32.60
 -64   0   1    2.60   32.30
  64   0  -1   35.30   48.30
  62   0  -1   41.50   48.20
 -62   0   1   15.90   35.20
 -60   0   1   29.20   37.30
  60   0  -1   51.29   47.90
  58   0  -1   23.90   44.30
 -58   0   1   -1.50   31.00
 -56   0   1    6.60   26.30
  56   0  -1   33.50   39.40
 -54   0   1   36.60   29.70
  54   0  -1   18.70   36.50
  52   0  -1   60.89   41.90
 -52   0   1   31.00   27.50
  50   0  -1   19.70   38.30
 -50   0   1  -20.90   24.20
 -48   0   1   11.00   22.90
  48   0  -1    5.90   35.10
 -46   0   1   18.90   24.10
  46   0  -1   27.70   32.70
 -44   0   1    5.10   20.50
  44   0  -1   24.10   30.80
  42   0  -1   28.60   31.90
 -42   0   1   28.60   23.30
 -40   0   1   20.20   21.30
  40   0  -1  -33.80   27.50
  38   0  -1   23.20   27.60
 -38   0   1   24.90   22.20
 -36   0   1   -7.50   16.90
  36   0  -1    3.40   26.20
 -34   0   1   13.30   19.10
  34   0  -1  -26.80   22.30
 -32   0   1   10.70   17.80
  32   0  -1  -47.40   20.50
 -30   0   1   11.20   15.90
  30   0  -1    2.80   21.20
 -28   0   1  -25.00   13.00
  28   0  -1   13.80   19.60
 -26   0   1    7.70   13.90
  26   0  -1   -6.10   17.30
 -24   0   1    2.30   12.90
  24   0  -1   18.30   16.90
 -22   0   1    8.30   12.30
  22   0  -1   10.60   14.90
 -20   0   1    4.30   11.00
  20   0  -1   -1.80   12.90
  18   0  -1  -20.20   12.20
 -18   0   1   -4.50   10.60
  16   0  -1  -14.90   12.20
 -16   0   1    6.50   10.30
 -14   0   1  -10.10    9.00
  14   0  -1  -12.20   11.20
  12   0  -1   -5.50    9.60
 -12   0   1   -4.50    7.80
  10   0  -1   -0.50    7.30
 -10   0   1    0.40    6.00
   8   0  -1    8.80    5.50
  -8   0   1    0.00    5.10
  -8   0   1    2.10    4.60
   6   0  -1    3.50    3.60
  -6   0   1   -0.20    3.30
   6   0  -1   -0.60    2.70
  -6   0   1    1.90    3.00
   4   0  -1    2.90    2.20
   4   0  -1   -1.20    1.00
  -4   0   1   -0.20    1.90
   2   0  -1    1.10    0.30
  -2   0   1    0.70    0.30
   0   0   1   -0.20    0.60
   0   0  -1   -0.20    0.20
   0   0   1   -0.10    0.20
   2   0   1    0.90    2.30
  -2   0  -1    1.70    1.50
  -2   0  -1    1.30    1.20
   2   0   1   -0.70    0.70
   4   0   1    4.10    4.00
  -4   0  -1    0.90    2.70
   4   0   1    2.80    2.70
  -4   0  -1    1.60    3.40
   6   0   1    2.80    5.90
  -6   0  -1    2.80    4.20
   8   0   1    5.10    8.00
  -8   0  -1   15.50    6.10
 -10   0  -1   -5.00    7.20
  10   0   1  -16.30   10.40
  12   0   1  -20.50   11.90
 -12   0  -1    1.30    8.80
 -14   0  -1   10.20    9.00
  14   0   1  -19.30   13.50
  16   0   1  -11.20   13.40
 -16   0  -1   -2.70   10.00
 -18   0  -1   -6.60   10.00
  18   0   1    0.00   13.90
 -20   0  -1   12.80   11.50
  20   0   1   -9.80   14.80
  22   0   1   -1.50   16.30
 -22   0  -1    0.60   11.10
  24   0   1    4.70   17.40
 -24   0  -1    9.50   13.10
 -26   0  -1   18.50   14.70
  26   0   1    4.70   19.30
  28   0   1   -9.70   20.60
 -28   0  -1    6.20   15.80
  30   0   1   13.70   24.30
 -30   0  -1    8.00   14.80
 -32   0  -1   18.20   17.90
  32   0   1   -6.20   24.60
  34   0   1  -33.50   24.60
 -34   0  -1   21.20   19.30
  36   0   1    4.70   28.20
 -36   0  -1   41.60   22.50
  38   0   1   68.09   33.60
 -38   0  -1   87.39   23.90
 -40   0  -1    0.80   20.00
  40   0   1   -0.70   31.40
 -42   0  -1   21.60   24.10
  42   0   1   36.10   31.80
  44   0   1    8.70   32.60
 -44   0  -1  -13.00   18.90
 -46   0  -1   31.50   23.50
  46   0   1    6.30   32.70
 -48   0  -1   22.10   27.00
  48   0   1   34.40   35.60
  50   0   1   35.10   37.80
 -50   0  -1   52.09   29.30
 -52   0  -1   42.30   26.30
  52   0   1   26.80   38.90
  54   0   1   55.89   43.70
 -54   0  -1   24.00   27.90
 -56   0  -1   10.60   29.80
  56   0   1   24.70   46.20
 -58   0  -1  -17.10   32.70
  58   0   1   94.39   46.30
  60   0   1   95.39   50.89
 -60   0  -1   11.90   29.50
  62   0   1   45.90   49.99
 -62   0  -1   25.40   33.40
  64   0   1  123.79   55.69
 -64   0  -1  -13.80   33.70
 -63  -1   1    2.50   39.50
  63  -1  -1  127.49   53.19
 -63   1   1  -16.30   28.80
  63   1  -1   99.09   50.59
  61  -1  -1   59.39   47.00
 -61  -1   1   70.49   42.10
 -61   1   1  -12.60   26.50
  61   1  -1   51.29   41.70
 -59  -1   1   51.39   41.90
  59  -1  -1   86.39   48.40
 -59   1   1   35.90   30.70
  59   1  -1   67.49   52.79
  57  -1  -1  102.49   41.60
 -57  -1   1  -36.30   30.30
  57   1  -1   44.80   41.40
 -57   1   1   31.80   33.40
 -55  -1   1  -33.60   26.00
  55  -1  -1   63.29   41.10
  55   1  -1   84.29   41.30
 -55   1   1   17.90   32.70
  53  -1  -1   49.10   42.00
 -53  -1   1    8.40   25.30
 -53   1   1   50.69   27.70
  53   1  -1   54.49   36.00
 -51  -1   1   60.79   35.50
  51  -1  -1   25.20   40.50
 -51   1   1    0.70   24.50
  51   1  -1   23.50   36.40
 -49  -1   1   84.39   38.50
  49  -1  -1  129.49   46.80
 -49   1   1   62.19   29.00
  49   1  -1   78.89   35.90
  47  -1  -1   16.40   37.00
 -47  -1   1    2.30   27.90
 -47   1   1   20.00   24.30
  47   1  -1    2.80   31.30
 -45  -1   1   88.19   30.30
  45  -1  -1  122.69   39.80
 -45   1   1  152.78   31.60
  45   1  -1  138.19   40.30
  43  -1  -1   67.89   33.90
 -43  -1   1   59.69   27.70
  43   1  -1   70.29   31.10
 -43   1   1   73.89   25.60
 -41  -1   1   32.40   23.20
  41  -1  -1   23.90   31.40
  41   1  -1   17.50   27.70
 -41   1   1   21.30   20.10
  39  -1  -1   84.29   34.60
 -39  -1   1   66.89   24.90
 -39   1   1  116.19   28.00
  39   1  -1   63.89   28.80
  37  -1  -1  197.28   38.80
 -37  -1   1  156.48   29.60
  37   1  -1  165.98   35.20
 -37   1   1  167.08   30.70
  35  -1  -1   10.80   30.30
 -35  -1   1   55.69   21.20
  35   1  -1   40.90   25.00
 -35   1   1   80.69   23.20
 -33  -1   1  249.38   32.70
  33  -1  -1  175.48   39.30
  33   1  -1  190.58   34.80
 -33   1   1  260.47   33.60
  31  -1  -1  118.29   32.40
 -31  -1   1  159.18   26.10
  31   1  -1  168.18   30.50
 -31   1   1  157.78   27.30
  29  -1  -1  141.39   32.10
 -29  -1   1  189.18   26.70
  29   1  -1  130.29   27.90
 -29   1   1  240.48   30.00
  27  -1  -1   50.59   25.00
 -27  -1   1   71.99   19.70
 -27   1   1   80.89   19.90
  27   1  -1   84.19   22.90
 -25  -1   1   67.29   17.00
  25  -1  -1   29.60   21.30
 -25   1   1   56.79   16.40
  25   1  -1   23.00   18.40
  23  -1  -1   85.39   22.30
 -23  -1   1   86.79   17.30
 -23   1   1   74.89   17.30
  23   1  -1   75.09   19.70
 -21  -1   1  524.45   48.50
  21  -1  -1  563.24   52.89
  21   1  -1  614.64   52.59
 -21   1   1  605.14   49.50
 -19  -1   1   16.00   10.90
  19  -1  -1   47.30   16.80
  19   1  -1    8.30   14.80
 -19   1   1    6.90   11.20
  17  -1  -1   22.60   13.30
 -17  -1   1    6.80    9.40
 -17   1   1   -7.30    9.40
  17   1  -1  -10.10   13.30
  15  -1  -1  108.29   16.80
 -15  -1   1   98.99   14.80
  15   1  -1  110.29   19.50
 -15   1   1  123.49   16.80
 -13  -1   1   23.50    8.40
  13  -1  -1   47.40   11.50
  13   1  -1   -1.00   12.00
 -13   1   1   22.00    9.60
  11  -1  -1  306.27   27.00
 -11  -1   1  286.17   24.80
 -11   1   1  308.37   26.00
  11   1  -1  235.78   28.70
  -9  -1   1 2468.25  188.88
   9  -1  -1 2592.14  190.28
  -9   1   1 2490.45  189.58
   9   1  -1 2497.75  191.48
   7  -1  -1   45.60    9.40
  -7  -1   1   33.60    6.30
  -7   1   1   14.70    7.40
   7   1  -1   24.20   11.60
  -5  -1   1 2545.55  189.48
   5  -1  -1 2472.55  191.38
  -5  -1   1 2645.34  189.68
   5   1  -1 2572.64  192.38
  -5   1   1 2415.56  190.18
  -3  -1   1    4.30    3.90
  -3  -1   1   -1.80    7.90
   3  -1  -1   10.70    6.50
  -3   1   1    3.90    5.10
   3   1  -1   10.80    4.20
   1  -1  -1   34.20    8.80
  -1  -1   1   20.50    5.20
  -1  -1   1   26.90    9.00
  -1   1   1   34.90    6.30
   1   1  -1   29.10    4.80
   1  -1   1   29.20    6.20
   1  -1   1   40.50    8.80
   1   1   1   37.00    6.30
  -1   1  -1   26.50    5.40
   3  -1   1  158.18   15.80
   3  -1   1  197.28   18.50
   3   1   1  219.18   21.30
  -3   1  -1  153.38   15.20
   3   1   1  179.78   15.40
   5  -1   1  827.92   66.29
  -5  -1  -1  873.81   64.69
   5   1   1  820.02   67.09
  -5   1  -1  833.42   64.59
  -7  -1  -1   66.79   10.10
   7  -1   1   81.29   13.20
  -7   1  -1   67.69   10.60
   7   1   1   79.69   15.60
  -9  -1  -1 1249.28   94.19
   9  -1   1 1226.78   95.39
   9   1   1 1226.28   96.79
  -9   1  -1 1215.88   94.39
  11  -1   1   81.29   14.20
 -11  -1  -1   94.49   12.00
 -11   1  -1   66.69   12.20
  11   1   1   33.80   14.80
 -13  -1  -1  295.57   26.70
  13  -1   1  305.37   30.20
 -13   1  -1  284.77   27.30
  13   1   1  329.27   31.50
 -15  -1  -1    0.60    8.70
  15  -1   1    1.30   13.00
 -15   1  -1   -3.20    9.70
  15   1   1    0.80   13.00
 -17  -1  -1 1129.69   94.09
  17  -1   1 1200.08   96.79
 -17   1  -1 1258.37   95.19
  17   1   1 1250.27   97.59
  19  -1   1  461.75   43.50
 -19  -1  -1  367.66   36.60
 -19   1  -1  419.46   37.80
  19   1   1  443.76   41.40
  21  -1   1  566.64   52.09
 -21  -1  -1  524.65   45.80
 -21   1  -1  539.45   46.50
  21   1   1  489.95   49.00
 -23  -1  -1  347.17   32.40
  23  -1   1  281.87   37.60
 -23   1  -1  299.27   31.90
  23   1   1  290.37   36.50
  25  -1   1   20.50   23.50
 -25  -1  -1   57.89   17.50
  25   1   1   40.50   20.80
 -25   1  -1   71.49   17.70
 -27  -1  -1  134.99   22.50
  27  -1   1  118.79   30.30
  27   1   1  114.69   25.90
 -27   1  -1  118.79   23.60
 -29  -1  -1   43.00   17.60
  29  -1   1    3.10   26.10
 -29   1  -1   47.30   18.60
  29   1   1  -10.50   20.20
 -31  -1  -1  194.18   30.00
  31  -1   1  148.29   35.80
  31   1   1  192.38   34.60
 -31   1  -1  197.38   30.30
  33  -1   1   81.19   33.80
 -33  -1  -1   61.59   21.30
 -33   1  -1   42.50   20.50
  33   1   1   35.90   24.20
 -35  -1  -1   53.79   23.70
  35  -1   1   36.40   31.90
 -35   1  -1   41.60   20.60
  35   1   1   -8.40   25.50
 -37  -1  -1   88.09   25.20
  37  -1   1   49.60   32.40
 -37   1  -1  106.19   26.00
  37   1   1   71.89   31.00
  39  -1   1    4.10   30.50
 -39  -1  -1    0.00   20.40
  39   1   1  -10.10   23.50
 -39   1  -1    8.40   20.40
  41  -1   1   86.09   36.70
 -41  -1  -1   27.20   22.60
 -41   1  -1   37.70   22.50
  41   1   1   57.49   28.20
  43  -1   1  340.47   53.29
 -43  -1  -1  272.87   42.70
 -43   1  -1  313.67   43.00
  43   1   1  257.57   45.80
 -45  -1  -1  112.09   37.40
  45  -1   1  142.19   43.20
  45   1   1  139.69   37.20
 -45   1  -1  138.99   35.00
 -47  -1  -1   65.39   38.50
  47  -1   1  102.49   41.00
 -47   1  -1   57.39   29.00
  47   1   1   63.99   35.30
 -49  -1  -1  134.09   40.20
  49  -1   1  140.09   46.00
 -49   1  -1   87.99   31.60
  49   1   1  118.19   41.40
 -51  -1  -1   82.69   35.90
  51  -1   1   60.09   46.50
  51   1   1  100.69   39.60
 -51   1  -1   37.40   30.50
  53  -1   1   47.00   40.90
 -53  -1  -1   34.60   32.60
 -53   1  -1   27.10   38.70
  53   1   1   24.20   35.20
 -55  -1  -1  -10.90   32.90
  55  -1   1   58.89   42.30
  55   1   1   27.00   38.10
 -55   1  -1    3.50   30.40
 -57  -1  -1  -26.60   32.80
  57  -1   1   36.80   45.30
  57   1   1   53.59   41.30
 -57   1  -1   41.50   32.50
  59  -1   1  146.29   46.60
 -59  -1  -1   -1.00   37.00
 -59   1  -1   51.09   39.50
  59   1   1   25.10   41.40
 -61  -1  -1   40.20   43.00
  61  -1   1   86.29   53.29
 -61   1  -1    6.50   34.60
  61   1   1   54.59   44.00
 -63  -1  -1   24.60   40.00
  63  -1   1   91.69   49.10
 -63   1  -1   23.50   34.80
  63   1   1  102.49   53.39
 -60  -2   1   37.40   56.39
  60   2  -1  -45.00   43.30
 -60   2   1   15.90   33.50
 -58  -2   1   69.59   52.59
  58   2  -1    3.00   44.80
 -58   2   1   48.50   34.00
  56  -2  -1   70.09   41.80
 -56  -2   1  -19.40   44.10
 -56   2   1   92.19   43.80
  56   2  -1  113.59   55.19
  54  -2  -1  112.29   47.60
 -54  -2   1  130.89   49.10
  54   2  -1  132.39   52.49
 -54   2   1  114.89   42.40
  52  -2  -1   70.19   44.90
 -52  -2   1   55.79   36.90
  52   2  -1   47.70   47.20
 -52   2   1   31.90   30.30
 -50  -2   1   73.09   44.20
  50  -2  -1  100.79   45.70
  50   2  -1  101.39   43.60
 -50   2   1   48.90   28.20
  48  -2  -1   70.49   41.60
 -48  -2   1   40.50   38.30
 -48   2   1   18.80   28.30
  48   2  -1   21.20   37.30
 -46  -2   1  126.19   42.60
  46  -2  -1  111.69   43.20
  46   2  -1   45.60   35.10
 -46   2   1   29.40   28.20
  44  -2  -1   63.39   39.70
 -44  -2   1   76.69   36.90
 -44   2   1   28.80   24.90
  44   2  -1   64.19   36.30
 -42  -2   1    6.40   30.10
  42  -2  -1   17.60   35.00
  42   2  -1   15.40   31.40
 -42   2   1   16.60   23.20
  40  -2  -1   17.60   34.20
 -40  -2   1   28.30   24.40
  40   2  -1   24.30   29.80
 -40   2   1   35.70   23.70
 -38  -2   1  103.59   30.20
  38  -2  -1  140.49   38.90
  38   2  -1  117.89   32.80
 -38   2   1   94.59   26.50
  36  -2  -1  -20.70   30.90
 -36  -2   1   12.80   24.20
 -36   2   1   37.20   21.00
  36   2  -1   35.30   27.90
  34  -2  -1  274.27   47.10
 -34  -2   1  366.36   42.50
 -34   2   1  315.57   40.10
  34   2  -1  307.87   48.60
 -32  -2   1   42.70   22.30
  32  -2  -1   13.60   31.20
 -32   2   1    8.60   20.20
  32   2  -1   48.70   27.70
  30  -2  -1  373.66   50.49
 -30  -2   1  411.06   41.40
 -30   2   1  382.26   40.50
  30   2  -1  313.07   49.10
  28  -2  -1  209.08   39.90
 -28  -2   1  298.07   34.30
  28   2  -1  212.88   38.80
 -28   2   1  265.37   32.80
  26  -2  -1   99.19   29.40
 -26  -2   1   39.60   18.70
  26   2  -1  110.79   29.00
 -26   2   1   70.69   19.70
  24  -2  -1  245.08   37.40
 -24  -2   1  281.67   31.80
  24   2  -1  277.57   40.10
 -24   2   1  263.17   31.80
 -22  -2   1   40.90   15.10
  22  -2  -1   24.20   21.30
  22   2  -1   38.00   21.30
 -22   2   1    1.40   13.40
 -20  -2   1  197.18   24.70
  20  -2  -1  185.88   29.40
  20   2  -1  237.88   33.50
 -20   2   1  235.68   27.90
 -18  -2   1   64.49   13.80
  18  -2  -1   43.20   17.80
  18   2  -1   42.70   20.40
 -18   2   1   26.60   14.00
 -16  -2   1    9.20   10.20
  16  -2  -1   29.80   15.50
 -16   2   1   13.10   11.60
  16   2  -1   13.30   16.70
 -14  -2   1  340.07   29.80
  14  -2  -1  333.67   34.80
 -14   2   1  326.27   31.60
  14   2  -1  336.67   39.70
 -12  -2   1  336.47   28.00
  12  -2  -1  299.77   32.80
  12   2  -1  340.57   38.50
 -12   2   1  302.07   29.30
  10  -2  -1    3.30   10.80
 -10  -2   1    9.40    7.30
 -10   2   1    6.00    8.20
   8  -2  -1 1367.76  114.89
  -8  -2   1 1573.34  111.09
  -8  -2   1 1441.86  117.69
  -8   2   1 1413.16  111.59
   6  -2  -1   80.09   19.00
  -6  -2   1  124.89   13.10
  -6  -2   1   99.69   21.90
  -6   2   1  119.79   14.10
   4  -2  -1  635.94   55.39
  -4  -2   1  682.13   57.19
   4   2  -1  630.24   49.30
  -4   2   1  610.14   49.99
  -2  -2   1  184.48   25.10
   2  -2  -1  144.79   22.60
  -2   2   1  141.09   14.90
   2   2  -1  151.38   14.20
   0  -2   1 1160.58   92.89
   0  -2  -1 1193.68   93.19
   0   2   1 1173.18   87.09
   0   2  -1 1053.09   86.29
  -2  -2  -1  295.37   32.70
   2  -2   1  266.77   31.10
   2   2   1  245.48   21.00
  -2   2  -1  208.18   20.20
  -4  -2  -1  156.68   23.60
   4  -2   1  110.89   20.10
  -4   2  -1  104.99   13.20
   4   2   1  135.49   14.90
   6  -2   1   17.50   12.00
  -6   2  -1    8.50    7.00
   8  -2   1  176.08   23.90
  -8  -2  -1  177.18   19.00
   8   2   1  166.08   25.50
  -8   2  -1  169.48   18.80
 -10  -2  -1    6.70    8.40
  10  -2   1   36.00   14.30
  10   2   1   30.10   16.10
 -10   2  -1    8.80    9.20
 -12  -2  -1  365.36   32.70
  12  -2   1  390.36   38.00
 -12   2  -1  384.96   33.50
  12   2   1  345.87   39.40
  14  -2   1   33.20   16.50
 -14  -2  -1   15.70   10.60
 -14   2  -1   11.60   11.40
  14   2   1    8.10   17.00
  16  -2   1  319.47   35.00
 -16  -2  -1  271.97   28.60
  16   2   1  265.07   36.30
 -16   2  -1  286.37   28.60
  18  -2   1   20.90   18.90
 -18  -2  -1   21.70   13.30
 -18   2  -1    5.40   13.30
  18   2   1   -1.50   18.60
  20  -2   1   74.69   24.10
 -20  -2  -1   82.69   17.50
 -20   2  -1   45.70   15.40
  20   2   1   44.20   22.20
  22  -2   1  612.04   60.09
 -22  -2  -1  546.65   51.09
 -22   2  -1  593.24   51.49
  22   2   1  562.24   58.19
 -24  -2  -1  276.67   33.50
  24  -2   1  324.67   41.10
 -24   2  -1  222.68   31.90
  24   2   1  258.77   39.40
 -26  -2  -1  212.48   29.90
  26  -2   1  192.08   37.90
  26   2   1  196.28   36.50
 -26   2  -1  232.88   30.10
 -28  -2  -1  185.08   29.90
  28  -2   1  218.38   41.40
  28   2   1  240.28   39.00
 -28   2  -1  252.77   32.50
  30  -2   1  551.54   62.99
 -30  -2  -1  524.05   50.59
 -30   2  -1  516.95   50.59
  30   2   1  485.65   61.99
  32  -2   1   25.40   32.30
 -32  -2  -1   23.20   21.10
  32   2   1   41.10   26.40
 -32   2  -1   51.99   23.10
  34  -2   1   34.90   33.60
 -34  -2  -1   40.70   25.40
  34   2   1   43.00   27.50
 -34   2  -1   46.30   22.30
  36  -2   1   62.09   35.10
 -36  -2  -1   61.59   30.70
 -36   2  -1   63.19   24.30
  36   2   1   84.39   30.40
  38  -2   1   65.39   37.30
 -38  -2  -1   28.20   25.80
  38   2   1  -21.20   24.20
 -38   2  -1   -4.30   20.70
 -40  -2  -1   -1.10   30.80
  40  -2   1   59.89   37.80
 -40   2  -1   10.10   26.60
  40   2   1   -2.70   27.60
  42  -2   1  137.39   45.10
 -42  -2  -1  210.98   39.00
 -42   2  -1  206.28   37.60
  42   2   1  124.99   36.20
 -44  -2  -1   48.60   30.00
  44  -2   1   19.50   39.10
 -44   2  -1   10.70   25.30
  44   2   1    0.10   28.80
 -46  -2  -1   16.20   37.40
  46  -2   1   90.69   43.00
  46   2   1   27.10   33.70
 -46   2  -1   61.19   30.70
  48  -2   1   26.40   39.60
 -48  -2  -1   62.69   44.70
  48   2   1   66.19   38.10
 -48   2  -1   50.99   36.10
  50  -2   1   40.10   41.00
 -50  -2  -1   51.69   40.30
  50   2   1   18.40   41.30
 -50   2  -1   65.19   33.40
 -52  -2  -1   55.39   52.49
  52  -2   1  101.49   44.30
 -52   2  -1   47.20   34.50
  52   2   1   18.50   40.80
  54  -2   1   23.60   40.00
 -54  -2  -1   13.90   39.10
  54   2   1   32.10   49.30
 -54   2  -1   85.29   40.40
  56  -2   1   51.49   48.20
 -56  -2  -1  -16.90   45.30
 -56   2  -1   83.59   38.10
  56   2   1    7.10   41.10
 -58  -2  -1   14.20   45.60
  58  -2   1   55.19   54.69
 -58   2  -1   36.50   37.50
  58   2   1   41.00   46.60
  55   3  -1    4.90   45.20
 -55   3   1   16.60   32.30
 -53   3   1   33.70   36.20
  53   3  -1   10.70   40.30
  51   3  -1   64.59   44.50
 -51   3   1  105.19   42.20
 -49  -3   1   15.20   50.09
 -49   3   1   54.79   36.80
  49   3  -1  -18.00   38.70
 -47  -3   1  -24.00   41.60
  47  -3  -1   54.29   52.79
 -47   3   1    9.70   28.90
  47   3  -1   -2.50   40.80
  45  -3  -1   38.50   47.10
 -45  -3   1    3.00   41.40
  45   3  -1   12.30   37.90
 -45   3   1   37.80   30.30
  43  -3  -1   94.09   44.20
 -43  -3   1   80.49   43.50
  43   3  -1  132.79   48.20
 -43   3   1  215.58   41.60
  41  -3  -1   11.60   38.80
 -41  -3   1   33.20   35.50
 -41   3   1   79.59   29.00
  41   3  -1   57.09   35.70
 -39  -3   1   55.49   39.50
  39  -3  -1   10.10   37.60
 -39   3   1   22.40   26.00
  39   3  -1   66.59   40.20
  37  -3  -1  -71.89   34.40
 -37  -3   1   12.30   36.10
  37   3  -1    8.90   30.10
 -37   3   1   35.00   25.60
 -35  -3   1   66.19   31.70
  35  -3  -1  102.89   39.10
 -35   3   1  156.48   32.00
  35   3  -1   52.59   34.70
  33  -3  -1  -33.50   33.50
 -33  -3   1   53.99   35.30
  33   3  -1   27.10   30.50
 -33   3   1   46.20   24.30
  31  -3  -1   -6.50   31.50
 -31  -3   1   28.90   27.10
  31   3  -1   25.00   28.20
 -31   3   1   30.10   21.50
 -29  -3   1  222.18   37.10
  29  -3  -1  272.57   43.50
 -29   3   1  239.08   35.40
  29   3  -1  172.88   39.50
 -27  -3   1   -5.80   21.50
  27  -3  -1    4.20   26.40
 -27   3   1   25.30   21.00
  27   3  -1   -1.30   26.50
  25  -3  -1   17.50   25.00
 -25  -3   1   49.70   23.30
  25   3  -1   36.80   29.00
 -25   3   1   12.70   19.10
 -23  -3   1  240.48   31.60
  23  -3  -1   92.19   28.90
  23   3  -1  173.58   36.90
 -23   3   1  183.68   27.90
  21  -3  -1  217.18   34.70
 -21  -3   1  225.88   32.20
 -21   3   1  271.47   30.90
 -19  -3   1   36.10   18.00
  19  -3  -1    6.10   21.10
 -19   3   1   25.40   15.00
 -17  -3   1  267.27   40.80
  17  -3  -1  248.88   36.60
 -17  -3   1  274.37   32.00
 -17   3   1  314.37   32.30
 -15  -3   1  107.09   28.80
  15  -3  -1  102.89   26.10
 -15  -3   1  101.39   19.70
 -15   3   1  153.18   20.80
 -13  -3   1   79.49   24.20
  13  -3  -1   40.20   20.50
 -13  -3   1   38.50   14.70
 -13   3   1   50.59   14.30
 -11  -3   1  142.39   18.90
  11  -3  -1  128.09   26.10
 -11  -3   1  149.09   31.10
 -11   3   1  136.49   18.70
   9  -3  -1   22.00   19.50
  -9  -3   1   43.40   22.10
  -9  -3   1   32.60   11.60
  -9   3   1   50.69   11.80
   7  -3  -1   71.29   22.80
  -7  -3   1   44.20   11.00
  -7  -3   1   51.89   23.30
  -7   3   1   10.70   10.80
  -5  -3   1   39.30   10.10
  -5  -3   1   36.60   23.50
   5  -3  -1   35.10   22.00
  -5   3   1   24.80   10.90
  -3  -3   1   69.59   27.50
   3  -3  -1   71.69   25.40
  -3   3   1   92.49   14.30
   1  -3  -1   16.20   20.50
  -1  -3   1   -8.50   19.70
   1   3  -1   15.60    8.80
  -1   3   1   20.40   10.20
   1  -3   1  281.67   40.50
  -1  -3  -1  289.97   39.20
   1   3   1  184.78   21.30
  -1   3  -1  179.48   19.00
  -3  -3  -1   36.50   22.00
   3  -3   1   29.90   22.70
  -3   3  -1   24.10    9.40
   3   3   1   21.30   11.30
  -5  -3  -1    3.30   18.90
   5  -3   1   48.20   22.70
  -5  -3  -1   26.80   10.40
  -5   3  -1   36.20   10.30
  -7  -3  -1   23.50   11.70
  -7  -3  -1   18.60   19.80
   7  -3   1   10.20   18.70
  -7   3  -1   22.00   10.30
   9  -3   1  117.09   27.00
  -9  -3  -1  170.38   31.40
  -9  -3  -1  136.59   18.90
  -9   3  -1  125.29   17.30
  11  -3   1   33.10   20.40
 -11  -3  -1   -6.00   17.10
 -11  -3  -1   15.70   13.60
 -11   3  -1  -10.20   10.10
  13  -3   1  112.49   25.80
 -13  -3  -1   91.89   27.30
 -13  -3  -1  117.59   19.70
 -13   3  -1   89.39   17.10
  15  -3   1   64.79   23.90
 -15  -3  -1   43.10   17.80
 -15   3  -1   70.79   17.30
  17  -3   1  126.79   28.60
 -17  -3  -1  131.39   23.70
 -17   3  -1  135.69   21.50
  19  -3   1   37.00   22.90
 -19  -3  -1   31.50   18.50
  19   3   1   30.90   26.10
 -19   3  -1   30.20   16.30
 -21  -3  -1  183.98   31.30
  21  -3   1  202.18   34.00
  21   3   1  186.08   37.50
 -21   3  -1  222.88   29.40
  23  -3   1   -0.10   23.70
 -23  -3  -1   40.30   25.20
  23   3   1    9.80   24.60
 -23   3  -1   -3.30   17.30
 -25  -3  -1  101.19   29.00
  25  -3   1   24.50   29.00
  25   3   1   81.39   31.90
 -25   3  -1  103.09   25.00
 -27  -3  -1   30.90   26.40
  27  -3   1   33.20   30.90
 -27   3  -1   74.59   24.20
  27   3   1   60.99   31.10
  29  -3   1   20.80   33.50
 -29  -3  -1   18.70   27.30
 -29   3  -1   75.39   24.20
  29   3   1   34.60   29.80
 -31  -3  -1   18.70   29.90
  31  -3   1  -14.50   33.70
 -31   3  -1   41.00   25.20
  31   3   1   31.40   31.20
  33  -3   1   -7.60   37.00
 -33  -3  -1   -1.60   34.90
  33   3   1   33.80   32.70
 -33   3  -1   78.49   27.90
 -35  -3  -1   48.10   31.80
  35  -3   1   -8.30   37.70
 -35   3  -1   60.79   27.40
  35   3   1   40.30   34.10
 -37  -3  -1   83.19   37.00
  37  -3   1   70.29   43.20
 -37   3  -1  166.78   36.20
  37   3   1   78.39   37.20
  39  -3   1   11.60   40.00
 -39  -3  -1   56.99   38.30
  39   3   1   33.10   33.90
 -39   3  -1   87.99   32.00
  41  -3   1   -9.00   40.40
 -41  -3  -1    3.10   38.20
  41   3   1   19.00   36.10
 -41   3  -1   31.20   30.10
  43  -3   1   -2.60   41.70
 -43  -3  -1   46.10   46.70
 -43   3  -1  103.89   38.20
  43   3   1   50.39   38.20
  45  -3   1   74.29   47.70
 -45  -3  -1   43.90   51.69
 -45   3  -1  107.29   41.70
  45   3   1  -17.80   32.60
 -47  -3  -1    7.90   49.70
  47  -3   1   47.80   47.10
 -47   3  -1   88.19   35.90
  47   3   1    7.20   35.50
 -49  -3  -1   36.40   50.79
  49   3   1   45.10   37.60
 -49   3  -1   66.09   38.90
 -51  -3  -1   90.79   55.89
  51   3   1   77.29   45.00
 -51   3  -1  156.48   46.00
  53   3   1   62.79   43.80
 -53   3  -1   74.59   42.70
 -36  -4   1   64.39   32.60
  36  -4  -1   -4.00   48.20
  34  -4  -1  -45.00   36.80
 -34  -4   1   60.69   31.90
  32  -4  -1  -17.80   36.90
 -32  -4   1   84.79   33.60
  30  -4  -1  -55.49   30.30
 -30  -4   1   23.70   28.10
  28  -4  -1   44.90   31.90
 -28  -4   1   42.00   29.70
 -26  -4   1   76.59   33.30
  26  -4  -1   -9.50   27.70
 -24  -4   1   24.10   27.80
  24  -4  -1  -37.20   25.00
  22  -4  -1   32.70   28.00
 -22  -4   1   36.60   29.30
  20  -4  -1    1.50   26.50
 -20  -4   1   38.90   28.70
  18  -4  -1   -9.60   26.70
 -18  -4   1   27.60   28.10
 -16  -4   1    9.10   24.60
  16  -4  -1   10.40   27.40
  14  -4  -1   61.49   31.10
 -14  -4   1   50.99   30.50
  12  -4  -1    4.50   29.90
 -12  -4   1   52.49   32.40
 -10  -4   1   36.90   31.20
  10  -4  -1   -6.60   26.90
   8  -4  -1   29.50   31.70
  -8  -4   1  122.89   37.70
   6  -4  -1   70.79   33.80
  -6  -4   1   57.29   36.00
   4  -4  -1   41.20   33.40
  -4  -4   1   36.90   34.10
  -2  -4   1   68.49   36.90
   2  -4  -1   89.69   38.30
   0  -4   1   47.80   35.00
   0  -4  -1   -7.70   30.30
   2  -4   1  423.76   61.49
  -2  -4  -1  340.87   57.59
   4  -4   1   72.49   36.00
  -4  -4  -1  151.28   38.80
   6  -4   1   -3.40   28.70
  -6  -4  -1    0.20   28.20
  -8  -4  -1    9.80   27.10
   8  -4   1    3.70   29.10
 -10  -4  -1   52.99   29.90
  10  -4   1   11.50   30.50
 -12  -4  -1   80.19   31.40
  12  -4   1   31.00   30.30
 -14  -4  -1  126.79   34.70
  14  -4   1   74.19   33.00
 -16  -4  -1   33.50   28.00
  16  -4   1   31.30   29.40
 -18  -4  -1   47.40   28.80
  18  -4   1  -28.70   25.70
 -20  -4  -1   25.30   25.10
  20  -4   1  -64.99   23.10
  22  -4   1  -32.40   26.20
 -22  -4  -1   32.40   26.20
 -24  -4  -1  100.69   33.10
  24  -4   1   33.60   30.60
 -26  -4  -1   24.80   26.10
  26  -4   1  -41.90   27.40
  28  -4   1   54.99   36.40
 -28  -4  -1   98.69   35.70
 -30  -4  -1   18.90   30.60
  30  -4   1  -21.30   36.80
  32  -4   1  -18.60   37.60
  34  -4   1  -52.19   38.60
  36  -4   1   -6.70   44.30
  38  -4   1  -27.50   56.09
  40   4   1   -8.90   38.60
  42   4   1   -5.30   38.00
  44   4   1   65.49   47.90
 -27  -5   1   27.20   37.50
 -25  -5   1    0.30   33.60
 -23  -5   1   -5.60   32.80
  23  -5  -1  -53.09   48.70
  21  -5  -1  -99.79   31.80
 -21  -5   1   15.60   36.40
 -19  -5   1   27.20   36.00
  19  -5  -1  -46.00   35.80
 -17  -5   1   -0.50   37.60
  17  -5  -1 -124.49   32.70
 -15  -5   1   12.50   34.40
  15  -5  -1  -94.49   36.40
 -13  -5   1   14.20   40.30
  13  -5  -1  -85.29   36.20
  11  -5  -1  -95.99   36.50
 -11  -5   1    8.70   37.70
  -9  -5   1    4.70   39.30
   9  -5  -1 -103.09   37.30
  -7  -5   1   96.89   48.60
   7  -5  -1   82.99   47.00
   5  -5  -1  -39.70   37.60
  -5  -5   1  -42.20   37.00
   3  -5  -1  -45.90   37.10
  -3  -5   1  -24.20   39.30
  -1  -5   1  -48.50   35.90
   1  -5  -1  -14.80   40.90
  -1  -5  -1   33.50   43.00
   1  -5   1  -33.70   39.70
  -3  -5  -1   22.10   43.80
   3  -5   1    4.90   43.40
  -5  -5  -1  -20.10   37.20
   5  -5   1  -40.80   38.90
   7  -5   1   10.30   46.20
  -7  -5  -1   72.29   43.40
  -9  -5  -1  -14.30   37.10
   9  -5   1  -95.59   39.30
  11  -5   1 -127.19   36.20
 -11  -5  -1  -35.60   30.60
 -13  -5  -1    0.40   34.30
  13  -5   1  -93.69   36.10
 -15  -5  -1  129.29   42.50
  15  -5   1  104.19   46.50
  17  -5   1  -94.99   33.60
 -17  -5  -1   76.29   39.40
  19  -5   1   73.09   41.90
 -19  -5  -1   89.29   41.30
  21  -5   1  -62.59   34.10
 -21  -5  -1   -6.00   30.90
  23  -5   1   23.30   39.10
 -23  -5  -1  123.59   43.80
  25  -5   1  -82.09   35.80
 -25  -5  -1   17.00   33.20
 -27  -5  -1   28.90   34.80
  66   0  -2  147.49   57.09
 -66   0   2   -3.70   35.80
  64   0  -2  116.79   52.29
 -64   0   2   70.79   46.00
  62   0  -2   40.80   44.90
 -62   0   2  -14.40   28.50
  60   0  -2   85.79   49.90
 -60   0   2   22.30   31.60
  58   0  -2  241.58   58.59
 -58   0   2  168.08   41.70
 -56   0   2   53.69   34.40
  56   0  -2   49.50   43.10
 -54   0   2  173.98   39.80
  54   0  -2  333.37   55.59
  52   0  -2   94.59   42.80
 -52   0   2   29.30   30.00
  50   0  -2  457.55   67.09
 -50   0   2  412.56   53.89
 -48   0   2   -2.40   23.00
  48   0  -2   59.89   34.20
  46   0  -2   52.49   34.30
 -46   0   2   56.19   23.80
  44   0  -2   64.49   35.30
 -44   0   2   41.70   24.10
  42   0  -2  168.18   39.80
 -42   0   2  249.58   36.70
 -40   0   2   -3.60   17.40
  40   0  -2  -16.00   26.30
  38   0  -2  685.23   73.89
 -38   0   2  791.62   68.09
  36   0  -2   16.70   25.40
 -36   0   2   56.69   22.00
  34   0  -2  157.18   32.60
 -34   0   2  190.08   30.80
 -32   0   2  244.68   33.50
  32   0  -2  216.58   34.90
  30   0  -2  319.47   39.70
 -30   0   2  345.27   36.10
 -28   0   2  992.40   74.39
  28   0  -2  781.52   75.39
  26   0  -2  610.74   56.99
 -26   0   2  672.13   55.79
 -24   0   2  657.53   57.29
  24   0  -2  690.23   58.69
  22   0  -2 1826.42  141.69
 -22   0   2 1820.02  141.29
  20   0  -2   -2.70   12.80
 -20   0   2   10.70   11.00
  18   0  -2  267.87   28.40
 -18   0   2  270.17   26.80
  16   0  -2  500.95   43.40
 -16   0   2  504.95   42.50
 -14   0   2 1247.18   97.19
  14   0  -2 1268.47   97.39
 -12   0   2   13.40    7.60
  12   0  -2    3.70    9.40
  10   0  -2   72.39   10.30
 -10   0   2   69.39   10.00
   8   0  -2  273.17   20.50
  -8   0   2  214.28   20.20
   6   0  -2   12.40    3.50
   6   0  -2    2.90    2.70
  -6   0   2    3.40    3.20
   4   0  -2  179.08   13.40
  -4   0   2  163.08   13.70
   2   0  -2   -0.60    0.40
  -2   0   2   -1.10    0.90
  -2   0   2    0.40    1.20
  -2   0  -2   18.20    3.90
  -2   0  -2   19.10    3.50
   2   0   2   16.80    3.10
   2   0   2   17.60    4.40
   4   0   2  181.18   16.70
  -4   0  -2  190.98   15.70
   6   0   2    4.10    6.90
  -6   0  -2    0.10    4.80
  -8   0  -2  809.42   62.99
   8   0   2  813.92   64.29
  10   0   2  474.95   40.80
 -10   0  -2  457.25   37.90
 -12   0  -2 1913.41  149.88
  12   0   2 2029.90  151.38
 -14   0  -2   13.30   10.50
  14   0   2  -28.40   13.30
 -16   0  -2  501.45   41.00
  16   0   2  446.26   43.00
  18   0   2   22.70   16.20
 -18   0  -2   24.40   11.70
  20   0   2  -20.10   15.40
 -20   0  -2   -9.10   10.60
 -22   0  -2 2156.18  170.38
  22   0   2 2266.97  172.28
  24   0   2   19.00   19.10
 -24   0  -2   44.90   15.30
 -26   0  -2  514.05   46.70
  26   0   2  509.85   51.89
  28   0   2   -3.90   22.10
 -28   0  -2   27.60   16.40
 -30   0  -2 1200.28   91.69
  30   0   2 1000.10   94.69
 -32   0  -2   41.70   20.20
  32   0   2   57.09   28.10
 -34   0  -2 1145.69   91.49
  34   0   2 1000.20   96.59
  36   0   2    5.40   28.20
 -36   0  -2   51.69   22.80
 -38   0  -2  864.61   75.89
  38   0   2  819.82   85.19
  40   0   2   53.49   33.80
 -40   0  -2    4.80   20.20
  42   0   2  118.89   39.40
 -42   0  -2   85.69   28.00
 -44   0  -2   21.10   24.40
  44   0   2  -24.90   31.30
  46   0   2   77.49   36.70
 -46   0  -2   59.59   28.50
  48   0   2  109.19   39.40
 -48   0  -2   17.40   26.80
 -50   0  -2   43.70   27.90
  50   0   2  174.38   45.90
  52   0   2  103.79   43.70
 -52   0  -2   29.40   28.10
  54   0   2   45.10   41.70
 -54   0  -2   26.80   30.50
 -56   0  -2    8.60   29.70
  56   0   2   93.69   49.00
  58   0   2  107.19   48.40
 -58   0  -2   25.10   32.90
  60   0   2  101.19   50.19
 -60   0  -2   32.50   32.40
  62   0   2   76.59   52.69
 -62   0  -2   38.90   35.80
 -65  -1   2    6.40   43.50
 -65   1   2   23.00   33.50
  65   1  -2   94.39   51.49
 -63  -1   2   -3.40   37.50
  63  -1  -2   95.39   54.99
  63   1  -2   28.40   45.60
 -63   1   2    3.00   34.20
  61  -1  -2  127.99   55.59
 -61  -1   2   67.49   43.70
 -61   1   2   44.00   40.00
  61   1  -2   41.70   43.40
  59  -1  -2  176.88   51.99
 -59  -1   2   46.10   38.40
  59   1  -2   83.69   50.09
 -59   1   2   65.19   35.80
 -57  -1   2   34.00   46.90
  57  -1  -2    9.80   43.50
 -57   1   2   26.50   29.60
  57   1  -2   20.90   44.50
  55  -1  -2   50.39   44.30
 -55  -1   2   49.50   34.70
 -55   1   2   92.29   32.80
  55   1  -2   92.89   47.30
 -53  -1   2   18.50   31.20
  53  -1  -2   36.20   42.30
 -53   1   2    6.80   27.70
  53   1  -2   41.40   43.50
  51  -1  -2   59.49   42.30
 -51  -1   2   69.19   31.90
 -51   1   2   17.70   28.40
  51   1  -2  103.19   42.20
 -49  -1   2   82.39   30.80
  49  -1  -2  153.48   46.70
 -49   1   2  191.68   37.40
  49   1  -2  128.49   41.80
  47  -1  -2   36.90   35.10
 -47  -1   2   35.80   25.20
  47   1  -2   10.60   30.30
 -47   1   2   21.40   25.70
  45  -1  -2  197.58   42.80
 -45  -1   2  105.29   32.10
  45   1  -2  132.69   35.60
 -45   1   2  115.29   30.80
 -43  -1   2  202.48   34.60
  43  -1  -2  115.59   40.00
  43   1  -2  140.29   39.80
 -43   1   2  209.68   33.50
  41  -1  -2   24.40   31.00
 -41  -1   2   51.99   24.20
  41   1  -2   31.70   26.90
 -41   1   2   42.70   23.50
 -39  -1   2  184.58   30.90
  39  -1  -2  156.58   38.30
  39   1  -2  133.49   33.50
 -39   1   2  176.88   31.00
 -37  -1   2  183.18   30.70
  37  -1  -2  134.39   37.40
  37   1  -2  129.99   32.40
 -37   1   2  184.78   31.10
 -35  -1   2  408.76   45.50
  35  -1  -2  375.06   50.39
 -35   1   2  471.15   44.20
  35   1  -2  353.96   47.90
 -33  -1   2  187.08   28.60
  33  -1  -2  132.39   34.60
  33   1  -2  131.59   30.10
 -33   1   2  202.78   29.30
 -31  -1   2  110.39   22.00
  31  -1  -2   50.89   28.40
  31   1  -2   83.89   24.50
 -31   1   2   95.09   21.50
  29  -1  -2 1066.19   94.89
 -29  -1   2 1051.59   90.39
  29   1  -2 1131.69   94.19
 -29   1   2 1211.08   91.79
  27  -1  -2   86.09   25.80
 -27  -1   2  148.39   21.70
 -27   1   2  120.29   22.20
  27   1  -2  148.79   25.70
 -25  -1   2   39.80   14.20
  25  -1  -2   30.80   19.80
  25   1  -2    7.30   16.10
 -25   1   2   21.30   14.90
 -23  -1   2   10.70   12.30
  23  -1  -2    2.10   17.90
 -23   1   2   17.60   12.90
  23   1  -2   -2.00   15.00
 -21  -1   2   61.19   14.40
  21  -1  -2   54.39   18.30
  21   1  -2   45.50   17.10
 -21   1   2   31.50   14.00
 -19  -1   2   11.00   10.20
  19  -1  -2   33.30   15.20
  19   1  -2   13.10   15.10
 -19   1   2    3.60   10.90
  17  -1  -2  228.38   24.70
 -17  -1   2  220.98   23.40
  17   1  -2  193.68   27.30
 -17   1   2  230.38   24.60
 -15  -1   2  151.58   17.40
  15  -1  -2  164.48   19.00
 -15   1   2  126.99   18.40
  15   1  -2  134.59   20.70
 -13  -1   2  805.32   63.09
  13  -1  -2  791.12   63.89
  13   1  -2  802.92   66.39
 -13   1   2  834.62   64.19
 -11  -1   2    2.20    6.80
  11  -1  -2   19.10    9.50
 -11   1   2   16.20    8.00
  11   1  -2   -0.20   11.00
  -9  -1   2 1412.76  105.69
   9  -1  -2 1399.36  107.09
  -9   1   2 1381.06  106.69
   9   1  -2 1389.86  108.69
  -7  -1   2  918.51   68.99
  -7  -1   2  930.71   69.19
   7  -1  -2  920.11   70.99
   7   1  -2  863.71   72.49
  -7   1   2  911.31   70.29
   5  -1  -2  775.42   64.79
  -5  -1   2  841.92   66.79
  -5  -1   2  800.92   62.79
  -5  -1   2  894.11   62.89
  -5   1   2  845.02   64.09
  -3  -1   2  667.73   52.99
   3  -1  -2  648.04   52.09
  -3  -1   2  588.74   49.50
   3   1  -2  709.73   49.50
  -3   1   2  668.03   50.69
  -1  -1   2   22.00    4.70
  -1  -1   2   25.90    8.70
  -1   1   2   26.90    6.50
   1   1  -2   21.90    4.00
   1  -1   2 2050.59  136.09
   1  -1   2 1700.83  138.09
  -1   1  -2 1700.53  135.79
   1   1   2 1808.52  136.39
   1   1   2 1777.62  138.19
   3  -1   2   38.40    9.50
   3  -1   2   21.20    7.70
   3   1   2   44.10   11.70
   3   1   2   27.30    7.30
  -3   1  -2   10.30    6.10
   5  -1   2  356.16   30.00
   5   1   2  318.37   30.90
  -5   1  -2  315.47   27.10
  -7  -1  -2  219.08   20.50
   7  -1   2  257.87   24.10
  -7   1  -2  219.18   20.70
   7   1   2  222.58   25.00
   9  -1   2  485.55   41.00
  -9  -1  -2  480.75   38.90
   9   1   2  485.95   42.70
  -9   1  -2  463.85   39.20
 -11  -1  -2    4.70    7.10
  11  -1   2   11.80   12.10
  11   1   2   -0.30   12.10
 -11   1  -2   -1.40    8.20
  13  -1   2  235.78   27.30
 -13  -1  -2  223.38   22.50
 -13   1  -2  244.28   23.30
  13   1   2  265.77   29.40
  15  -1   2   89.39   18.70
 -15  -1  -2  114.09   15.70
 -15   1  -2  127.29   17.80
  15   1   2   63.79   18.30
 -17  -1  -2  881.71   69.79
  17  -1   2  872.31   73.39
 -17   1  -2  811.82   69.89
  17   1   2  918.61   73.19
 -19  -1  -2   28.00   12.00
  19  -1   2    1.20   18.90
 -19   1  -2   32.30   13.90
  19   1   2   33.40   17.50
  21  -1   2  979.90   86.79
 -21  -1  -2 1038.70   82.49
  21   1   2 1033.50   85.99
 -21   1  -2 1044.00   83.09
 -23  -1  -2  128.69   21.00
  23  -1   2  104.19   27.80
  23   1   2  124.69   25.00
 -23   1  -2   96.89   20.50
  25  -1   2   14.10   23.10
 -25  -1  -2    4.80   14.60
 -25   1  -2   33.60   16.70
  25   1   2    3.00   19.10
  27  -1   2   21.90   25.80
 -27  -1  -2   15.30   16.30
 -27   1  -2   22.20   16.10
  27   1   2   17.70   21.20
 -29  -1  -2   13.00   17.70
  29  -1   2   -8.80   25.60
  29   1   2   -0.10   21.70
 -29   1  -2  -19.30   16.20
  31  -1   2  164.08   38.20
 -31  -1  -2  172.68   30.30
 -31   1  -2  233.68   31.40
  31   1   2  196.28   35.50
 -33  -1  -2   24.10   19.90
  33  -1   2   19.10   30.10
 -33   1  -2  -15.20   18.20
  33   1   2   18.40   24.10
 -35  -1  -2   19.10   20.50
  35  -1   2   37.80   32.50
  35   1   2    7.40   25.30
 -35   1  -2   58.39   22.80
 -37  -1  -2   74.09   24.60
  37  -1   2   71.29   34.60
 -37   1  -2   77.09   25.00
  37   1   2   97.29   30.80
 -39  -1  -2   91.89   25.90
  39  -1   2   52.49   35.20
  39   1   2  103.99   32.60
 -39   1  -2   61.19   24.70
  41  -1   2   80.69   38.40
 -41  -1  -2   26.50   25.30
  41   1   2   50.09   30.50
 -41   1  -2   -5.30   19.10
 -43  -1  -2  104.39   31.40
  43  -1   2  157.28   43.50
  43   1   2  138.99   37.30
 -43   1  -2  122.19   31.50
 -45  -1  -2   11.70   25.50
  45  -1   2    3.40   34.50
  45   1   2   20.80   32.80
 -45   1  -2   34.20   26.60
 -47  -1  -2   61.69   32.00
  47  -1   2  128.99   42.80
 -47   1  -2  107.89   30.40
  47   1   2   45.80   34.30
 -49  -1  -2   -9.50   26.00
  49  -1   2  -10.00   35.10
 -49   1  -2   -2.90   31.50
  49   1   2   26.80   32.40
  51  -1   2  297.57   54.19
 -51  -1  -2  109.39   37.90
 -51   1  -2  169.88   39.00
  51   1   2  215.58   47.10
 -53  -1  -2   33.90   37.10
  53  -1   2   64.09   49.10
  53   1   2   64.19   37.30
 -53   1  -2   30.80   27.20
  55  -1   2   -8.10   39.30
 -55  -1  -2   -8.90   33.40
 -55   1  -2   17.70   35.20
  55   1   2    9.70   37.70
  57  -1   2   63.89   43.00
 -57  -1  -2  -15.00   35.70
  57   1   2    2.00   39.00
 -57   1  -2   28.50   32.70
 -59  -1  -2   19.70   39.00
  59  -1   2   66.79   44.80
  59   1   2   33.60   39.90
 -59   1  -2   -6.60   30.80
  61  -1   2  109.99   48.50
 -61  -1  -2  -65.99   30.30
 -61   1  -2   10.10   33.40
  61   1   2   64.69   46.40
 -62  -2   2  -44.80   44.10
 -62   2   2   33.30   33.80
  62   2  -2   30.10   57.99
 -60  -2   2  -27.20   44.40
  60   2  -2  -29.30   43.30
 -60   2   2   47.50   41.70
 -58  -2   2   12.00   46.80
 -58   2   2   17.80   39.80
  58   2  -2   34.70   44.80
 -56  -2   2   31.60   44.70
  56  -2  -2   89.99   50.99
 -56   2   2   76.59   36.00
  56   2  -2  104.49   52.69
  54  -2  -2   75.19   44.50
 -54  -2   2   13.80   45.30
 -54   2   2    3.50   31.40
 -52  -2   2  139.59   49.99
  52  -2  -2  108.39   44.60
  52   2  -2   84.79   44.90
 -52   2   2  163.28   42.90
  50  -2  -2   73.69   43.00
 -50  -2   2   73.09   41.00
  50   2  -2    5.70   40.90
 -50   2   2   27.80   28.40
 -48  -2   2   87.09   40.60
  48  -2  -2   36.60   39.20
  48   2  -2  -11.40   32.20
 -48   2   2   13.90   27.30
  46  -2  -2   53.79   39.50
 -46  -2   2   38.00   35.40
 -46   2   2   24.00   24.60
  46   2  -2   21.80   35.00
 -44  -2   2   25.90   34.50
  44  -2  -2   55.79   38.00
  44   2  -2   12.00   29.90
 -44   2   2    4.20   21.90
 -42  -2   2   30.40   29.30
  42  -2  -2   54.89   37.50
  42   2  -2   -9.00   27.70
 -42   2   2   -3.80   19.80
  40  -2  -2   95.69   37.20
 -40  -2   2  129.19   33.70
  40   2  -2  108.39   36.20
 -40   2   2   78.99   25.70
  38  -2  -2   11.10   31.50
 -38  -2   2   21.50   25.50
 -38   2   2   22.90   21.10
  38   2  -2   40.50   29.90
 -36  -2   2  163.58   33.30
  36  -2  -2  153.38   38.00
  36   2  -2  174.38   38.80
 -36   2   2  183.58   30.90
  34  -2  -2   63.09   31.60
 -34  -2   2   47.90   20.80
  34   2  -2    4.70   26.20
 -34   2   2   -8.20   17.70
 -32  -2   2  220.68   31.10
  32  -2  -2  211.88   40.00
  32   2  -2  163.48   36.30
 -32   2   2  172.48   30.00
 -30  -2   2   45.40   19.80
  30  -2  -2   24.20   29.40
 -30   2   2   -9.50   15.70
  30   2  -2   16.70   25.80
  28  -2  -2   60.19   29.10
 -28  -2   2   50.89   18.90
 -28   2   2   45.20   19.20
  28   2  -2   45.40   26.30
 -26  -2   2  119.99   22.70
  26  -2  -2  198.08   32.30
 -26   2   2  120.69   22.60
  26   2  -2  149.79   31.60
 -24  -2   2  179.38   25.00
  24  -2  -2  155.28   30.80
 -24   2   2  193.68   26.60
  24   2  -2  185.08   33.20
  22  -2  -2  582.24   55.19
 -22  -2   2  566.84   49.50
 -22   2   2  559.24   50.69
  22   2  -2  602.94   57.39
 -20  -2   2  399.16   37.70
  20  -2  -2  460.55   43.10
 -20   2   2  385.56   38.30
  20   2  -2  434.36   45.70
 -18  -2   2  133.59   18.40
  18  -2  -2  148.29   22.90
 -18   2   2  121.69   20.40
  18   2  -2  159.98   28.20
 -16  -2   2  325.97   29.90
  16  -2  -2  326.77   34.90
  16   2  -2  361.96   41.80
 -16   2   2  336.47   32.20
 -14  -2   2   36.30    9.70
  14  -2  -2   36.90   13.90
  14   2  -2   42.50   17.90
 -14   2   2   26.70   12.20
 -12  -2   2   25.00    8.10
  12  -2  -2   24.70   12.60
 -12   2   2    8.20    9.90
 -10  -2   2   69.39   18.60
 -10  -2   2   63.89    9.60
  10  -2  -2   55.99   14.10
 -10   2   2   54.99   12.00
  -8  -2   2 1795.72  141.19
  -8  -2   2 1826.02  133.89
   8  -2  -2 1719.53  138.49
  -8   2   2 1732.83  134.89
   6  -2  -2  368.56   38.30
  -6  -2   2  413.56   41.10
  -6  -2   2  419.26   32.30
  -6   2   2  399.36   33.70
  -4  -2   2   28.00   14.80
   4  -2  -2   15.90   13.30
   4   2  -2   41.20    6.90
  -4   2   2   30.00    8.70
  -2  -2   2  131.29   22.90
   2  -2  -2  154.68   22.60
   2   2  -2  129.29   12.80
  -2   2   2  152.68   15.90
   0  -2   2   25.20   14.70
   0  -2  -2   11.70   13.00
   0   2   2    4.40    7.40
   0   2  -2   10.70    5.30
  -2  -2  -2   15.30   14.50
   2  -2   2   36.50   14.50
   2   2   2   44.70    9.60
  -2   2  -2   33.40    6.90
   4  -2   2  565.74   49.60
   4   2   2  538.05   43.90
  -4   2  -2  540.75   43.30
   6  -2   2  261.67   30.00
  -6   2  -2  223.68   21.80
   6   2   2  281.17   32.00
   8  -2   2  305.77   32.60
  -8  -2  -2  301.07   27.70
  -8   2  -2  300.57   27.40
   8   2   2  331.67   36.30
 -10  -2  -2  198.18   21.30
  10  -2   2  213.58   27.30
 -10   2  -2  206.18   22.20
  10   2   2  209.98   29.20
 -12  -2  -2   79.89   14.20
  12  -2   2   55.19   17.90
  12   2   2   52.69   19.70
 -12   2  -2   67.69   13.60
  14  -2   2  255.37   31.30
 -14  -2  -2  255.87   27.20
  14   2   2  212.38   32.90
 -14   2  -2  234.48   26.30
  16  -2   2   42.10   18.30
 -16  -2  -2   22.70   12.90
 -16   2  -2  -13.50   11.70
  16   2   2   -1.10   18.60
 -18  -2  -2   24.50   13.60
  18  -2   2   23.40   20.10
  18   2   2  -18.40   18.60
 -18   2  -2  -17.80   12.20
 -20  -2  -2    3.90   13.70
  20  -2   2   47.90   24.30
 -20   2  -2    3.50   14.80
  20   2   2    0.00   19.60
 -22  -2  -2   46.60   16.10
  22  -2   2   91.29   27.90
  22   2   2   37.20   23.50
 -22   2  -2   32.00   17.50
 -24  -2  -2   27.60   17.50
  24  -2   2   85.09   30.80
 -24   2  -2   13.10   17.10
  24   2   2   54.99   24.20
  26  -2   2   24.10   30.90
 -26  -2  -2   37.90   20.70
 -26   2  -2  -27.90   16.40
  26   2   2   -2.60   21.70
  28  -2   2  246.78   44.20
 -28  -2  -2  228.18   33.80
 -28   2  -2  245.78   34.10
  28   2   2  175.68   37.10
 -30  -2  -2  316.67   41.10
  30  -2   2  287.07   48.40
 -30   2  -2  368.36   40.20
  30   2   2  258.17   42.20
  32  -2   2  130.49   39.10
 -32  -2  -2  106.09   27.80
 -32   2  -2  147.09   28.10
  32   2   2   73.79   29.70
 -34  -2  -2   20.50   23.20
  34  -2   2   50.69   35.10
  34   2   2    3.90   24.90
 -34   2  -2   36.90   22.70
  36  -2   2   48.00   36.50
 -36  -2  -2   43.30   28.90
  36   2   2  120.49   35.60
 -36   2  -2   83.59   27.40
  38  -2   2   66.19   38.00
 -38  -2  -2   66.19   28.80
  38   2   2    9.50   28.80
 -38   2  -2   41.80   25.10
  40  -2   2  164.98   45.60
 -40  -2  -2  108.59   39.00
 -40   2  -2  124.59   33.10
  40   2   2   85.69   35.80
 -42  -2  -2   79.49   33.20
  42  -2   2  142.89   45.10
  42   2   2  125.29   38.80
 -42   2  -2  131.09   34.40
 -44  -2  -2  216.68   50.99
  44  -2   2  195.18   48.80
 -44   2  -2  209.58   42.60
  44   2   2   90.39   39.00
 -46  -2  -2  127.79   46.20
  46  -2   2  164.58   47.60
  46   2   2  104.99   39.50
 -46   2  -2  117.09   33.80
  48  -2   2   53.29   41.90
 -48  -2  -2   19.70   39.90
 -48   2  -2   22.30   29.90
  48   2   2   51.69   35.50
 -50  -2  -2   39.30   46.00
  50  -2   2   -1.40   39.30
 -50   2  -2    6.70   34.70
  50   2   2   -0.40   32.00
  52  -2   2   82.89   43.70
 -52  -2  -2   57.59   48.00
  52   2   2   46.20   41.20
 -52   2  -2   13.30   39.40
 -54  -2  -2   49.00   48.60
  54  -2   2   96.59   46.40
 -54   2  -2  168.78   47.50
  54   2   2   44.50   41.60
  56  -2   2   58.59   43.80
 -56  -2  -2   57.69   50.89
  56   2   2   65.79   42.50
 -56   2  -2   50.69   44.10
 -58  -2  -2   59.59   48.60
  58  -2   2  137.29   56.59
 -58   2  -2   59.79   45.00
  58   2   2   38.50   45.80
  55   3  -2   18.60   45.30
 -55   3   2   93.99   42.30
  53   3  -2   14.40   42.70
 -53   3   2   80.09   40.60
  51   3  -2   74.89   49.70
 -51   3   2   77.49   38.60
  49   3  -2  -30.30   35.80
 -49   3   2   70.19   34.80
 -47  -3   2   -9.30   43.30
  47   3  -2   75.39   44.00
 -47   3   2   37.70   30.50
 -45  -3   2  -12.00   38.10
  45  -3  -2   40.20   41.00
  45   3  -2   11.60   35.60
 -45   3   2   67.49   30.50
  43  -3  -2   71.09   41.70
 -43   3   2  124.69   34.70
  43   3  -2   69.69   39.80
  41  -3  -2   78.09   41.20
 -41  -3   2  160.88   43.50
  41   3  -2   64.89   40.20
 -41   3   2  153.08   35.50
  39  -3  -2   16.10   38.60
 -39  -3   2   63.59   32.60
  39   3  -2   35.40   35.80
 -39   3   2   92.39   29.60
  37  -3  -2   79.29   39.30
 -37  -3   2   80.19   32.40
 -37   3   2  105.19   30.90
  37   3  -2   85.89   39.90
  35  -3  -2   93.19   39.70
 -35  -3   2  107.49   37.40
  35   3  -2  115.09   40.70
 -35   3   2  207.68   33.50
 -33  -3   2   -9.40   28.40
  33  -3  -2   49.60   35.20
 -33   3   2   49.90   23.20
  33   3  -2    8.20   28.00
  31  -3  -2  280.17   45.90
 -31  -3   2  304.17   40.80
 -31   3   2  303.57   43.00
  31   3  -2  176.98   43.60
  29  -3  -2   15.10   28.00
 -29  -3   2    4.60   25.40
  29   3  -2   17.30   28.20
 -29   3   2   32.00   20.40
  27  -3  -2   65.49   30.00
 -27  -3   2  106.29   26.00
  27   3  -2   80.59   32.70
 -27   3   2  169.88   27.50
 -25  -3   2   39.90   21.80
  25  -3  -2   16.70   23.70
 -25   3   2   80.19   22.50
  25   3  -2   31.00   28.30
  23  -3  -2   56.79   24.30
 -23  -3   2   75.79   23.10
 -23   3   2   99.19   22.60
  21  -3  -2   31.30   21.80
 -21  -3   2   64.09   19.70
 -21   3   2   44.40   18.10
 -19  -3   2   26.10   17.10
  19  -3  -2   13.60   20.30
 -19  -3   2   21.20   20.50
 -19   3   2   33.90   15.60
  17  -3  -2   77.99   23.10
 -17  -3   2   81.29   18.50
 -17  -3   2   84.79   24.90
 -17   3   2   82.59   17.40
  15  -3  -2  658.63   59.99
 -15  -3   2  576.34   51.89
 -15  -3   2  622.94   63.89
 -15   3   2  639.84   52.59
  13  -3  -2   56.89   21.70
 -13  -3   2   64.29   14.70
 -13  -3   2  106.19   27.90
 -13   3   2   62.89   15.10
 -11  -3   2  651.83   55.39
  11  -3  -2  737.93   65.29
 -11  -3   2  670.33   67.99
 -11   3   2  702.83   56.59
   9  -3  -2  235.38   33.10
  -9  -3   2  149.29   19.10
  -9  -3   2  181.08   34.50
  -9   3   2  179.28   21.80
  -7  -3   2  488.45   54.69
   7  -3  -2  427.76   47.70
  -7  -3   2  386.36   34.00
  -7   3   2  394.06   35.40
  -5  -3   2   55.49   25.40
  -5  -3   2   68.89   11.20
   5  -3  -2   90.39   25.40
  -5   3   2   77.19   14.10
   3  -3  -2   61.09   25.10
  -3  -3   2   49.50   25.70
  -3   3   2   72.49   13.60
   1  -3  -2  330.67   42.70
  -1  -3   2  291.27   43.40
  -1   3   2  236.18   24.80
  -1  -3  -2  168.68   32.30
   1  -3   2  199.78   35.30
   1   3   2  136.49   18.70
  -1   3  -2  143.89   16.10
  -3  -3  -2  118.49   27.60
   3  -3   2  102.79   27.10
  -3   3  -2   61.19   11.50
   3   3   2   71.69   15.10
  -5  -3  -2   89.49   26.50
   5  -3   2  135.49   28.90
  -5  -3  -2  130.09   19.10
  -5   3  -2  129.99   15.70
  -7  -3  -2   70.59   16.20
   7  -3   2  101.79   24.60
  -7  -3  -2   61.49   24.30
  -7   3  -2   73.29   13.00
  -9  -3  -2  117.89   27.20
   9  -3   2  113.69   28.10
  -9  -3  -2  126.29   20.90
  -9   3  -2  110.29   16.30
 -11  -3  -2   -0.10   18.90
 -11  -3  -2    8.80   13.90
  11  -3   2   12.90   20.30
 -11   3  -2   -9.50    9.70
 -13  -3  -2   43.40   17.10
  13  -3   2   36.10   21.60
 -13   3  -2   31.90   13.20
  15  -3   2  475.85   53.69
 -15  -3  -2  456.75   45.90
 -15   3  -2  549.65   45.00
  17  -3   2   25.40   22.70
 -17  -3  -2   33.20   18.80
  17   3   2   46.30   25.70
 -17   3  -2   34.60   16.50
 -19  -3  -2  420.56   46.70
  19  -3   2  496.65   54.49
 -19   3  -2  492.95   45.50
  19   3   2  503.75   55.79
 -21  -3  -2   67.09   23.90
  21  -3   2   11.60   24.10
  21   3   2   10.50   26.30
 -21   3  -2   25.80   18.60
  23  -3   2  280.57   42.50
 -23  -3  -2  269.67   42.50
  23   3   2  294.97   47.10
 -23   3  -2  353.36   38.70
 -25  -3  -2   26.50   23.10
  25  -3   2   10.60   28.00
  25   3   2   19.20   27.40
 -25   3  -2   22.30   19.50
 -27  -3  -2  127.19   37.30
  27  -3   2  106.89   38.10
 -27   3  -2  113.49   27.50
  27   3   2  126.79   36.40
  29  -3   2   42.80   34.10
 -29  -3  -2   -6.00   31.10
 -29   3  -2    9.10   19.90
  29   3   2   13.80   28.80
  31  -3   2  -14.20   34.30
 -31  -3  -2   46.40   38.80
  31   3   2   12.40   29.10
 -31   3  -2   72.59   26.50
 -33  -3  -2   45.70   39.10
  33  -3   2   80.39   42.10
 -33   3  -2   74.99   27.30
  33   3   2   38.10   31.60
  35  -3   2  100.89   44.20
 -35  -3  -2   76.89   36.00
 -35   3  -2  155.18   34.80
  35   3   2   92.09   36.80
 -37  -3  -2  -10.30   34.50
  37  -3   2   64.49   43.40
  37   3   2   38.80   33.70
 -37   3  -2   41.00   27.70
  39  -3   2   37.80   42.10
 -39  -3  -2   62.09   49.99
  39   3   2   70.09   41.00
 -39   3  -2  128.19   37.20
 -41  -3  -2   13.90   41.40
  41  -3   2   13.30   41.90
 -41   3  -2   32.50   30.00
  41   3   2   31.30   32.70
 -43  -3  -2   79.29   45.90
  43  -3   2   64.99   46.20
 -43   3  -2   87.29   38.00
  43   3   2   66.89   37.60
 -45  -3  -2   58.19   48.00
  45  -3   2  142.49   52.19
  45   3   2   12.50   36.60
 -45   3  -2   95.79   36.60
  47  -3   2   56.59   50.49
 -47  -3  -2   76.89   55.39
  47   3   2   38.40   40.00
 -47   3  -2   82.09   41.30
 -49  -3  -2   54.69   52.39
  49  -3   2   44.70   51.19
 -49   3  -2  108.19   43.60
  49   3   2   29.50   41.50
 -51  -3  -2   22.10   54.39
  51   3   2   19.00   39.50
 -51   3  -2   44.60   37.70
 -40  -4   2   60.49   37.30
 -38  -4   2   28.00   35.10
 -36  -4   2   69.09   34.80
  34  -4  -2  -53.89   35.80
 -34  -4   2   20.70   29.20
  32  -4  -2   -7.00   36.50
 -32  -4   2   38.30   32.70
  30  -4  -2   71.39   36.00
 -30  -4   2  131.79   39.70
  28  -4  -2  -40.60   27.00
 -28  -4   2   23.00   28.60
  26  -4  -2   15.90   28.30
 -26  -4   2   52.89   30.60
  24  -4  -2   -8.00   26.40
 -24  -4   2   29.00   30.70
 -22  -4   2   66.49   33.00
  22  -4  -2   10.80   27.20
  20  -4  -2  -31.10   25.10
 -20  -4   2   41.60   30.00
  18  -4  -2  -54.29   23.70
 -18  -4   2   43.80   29.90
 -16  -4   2   -8.80   27.90
  16  -4  -2  -27.00   26.10
  14  -4  -2   26.90   29.30
 -14  -4   2   40.30   30.90
  12  -4  -2   -5.50   27.10
 -12  -4   2   54.19   32.90
 -10  -4   2   71.89   34.70
  10  -4  -2  114.59   35.50
  -8  -4   2  193.88   47.60
   8  -4  -2  159.08   40.00
   6  -4  -2  288.17   49.99
  -6  -4   2  249.68   51.79
   4  -4  -2   -5.90   29.60
  -4  -4   2   58.29   36.60
  -2  -4   2  131.29   45.60
   2  -4  -2  174.78   43.70
   0  -4  -2   23.20   31.60
   0  -4   2   17.20   31.60
   2  -4   2   91.09   37.50
  -2  -4  -2   47.50   31.90
  -4  -4  -2   47.50   30.50
   4  -4   2   10.60   30.50
   6  -4   2   64.19   33.80
  -6  -4  -2   70.79   30.40
   8  -4   2   47.10   33.20
  -8  -4  -2   72.39   31.30
 -10  -4  -2   64.29   30.00
  10  -4   2   76.59   34.80
 -12  -4  -2   32.00   26.90
  12  -4   2    4.40   29.20
  14  -4   2  363.16   54.19
 -14  -4  -2  438.86   59.59
  16  -4   2  -34.30   26.50
 -16  -4  -2   48.60   25.80
  18  -4   2   16.60   28.80
 -18  -4  -2   69.99   27.60
 -20  -4  -2   79.29   29.70
  20  -4   2   49.80   30.40
  22  -4   2  -37.00   27.10
 -22  -4  -2   29.60   25.30
 -24  -4  -2  130.89   34.10
  24  -4   2   85.19   34.20
  26  -4   2  -15.30   31.10
 -26  -4  -2   51.29   28.40
 -28  -4  -2   86.79   32.70
  28  -4   2  -40.00   33.20
  30  -4   2  -76.29   34.10
  32  -4   2  -13.70   39.60
  34  -4   2  -36.10   39.70
  36  -4   2  -29.50   42.80
  36   4   2    0.30   37.00
  38  -4   2   -9.50   48.80
  38   4   2   34.10   40.30
  40   4   2   27.10   38.80
  42   4   2  -38.30   37.00
 -29  -5   2   -7.40   35.30
 -27  -5   2   -7.50   34.40
 -25  -5   2   32.50   36.10
 -23  -5   2   30.70   41.50
 -21  -5   2   31.50   34.80
  21  -5  -2  -87.99   32.00
 -19  -5   2    4.50   40.30
  19  -5  -2  -88.99   34.10
 -17  -5   2  -15.70   35.10
  17  -5  -2  -83.59   36.00
 -15  -5   2   57.59   44.10
  15  -5  -2  -81.39   37.60
  13  -5  -2 -103.69   37.30
 -13  -5   2    7.30   37.90
 -11  -5   2    6.90   42.70
  11  -5  -2  -64.09   39.60
  -9  -5   2  -11.20   41.10
   9  -5  -2   -9.20   42.20
  -7  -5   2  -42.00   39.20
   7  -5  -2  -48.50   36.30
   5  -5  -2   -2.10   40.70
  -5  -5   2  -70.29   36.90
  -3  -5   2   14.90   42.20
   3  -5  -2  -21.80   39.20
   1  -5  -2  -24.10   37.30
  -1  -5   2  -55.09   39.70
  -1  -5  -2   19.00   43.50
   1  -5   2  -45.50   38.30
   3  -5   2  -34.40   41.20
  -3  -5  -2    9.20   41.90
   5  -5   2  -59.99   43.20
  -5  -5  -2   72.99   44.50
  -7  -5  -2  -17.10   37.00
   7  -5   2  -50.69   41.70
   9  -5   2  -84.49   39.40
  -9  -5  -2  -14.90   33.40
 -11  -5  -2   15.60   35.50
  11  -5   2 -100.89   37.20
 -13  -5  -2    5.50   31.10
  13  -5   2  -67.49   38.70
  15  -5   2  -29.00   39.10
 -15  -5  -2   40.50   35.90
  17  -5   2  -70.39   34.50
 -17  -5  -2   33.30   32.70
 -19  -5  -2   28.90   32.40
  19  -5   2  -68.29   33.90
 -21  -5  -2    4.10   31.40
  21  -5   2  -87.59   34.20
  23  -5   2  -78.59   33.80
 -23  -5  -2   20.10   31.30
  25  -5   2  -62.59   34.80
 -25  -5  -2   25.10   31.90
 -66   0   3   32.60   37.20
  66   0  -3  106.09   51.59
 -64   0   3   -4.80   35.20
  64   0  -3   64.89   48.70
 -62   0   3   -5.30   45.80
  62   0  -3   75.29   48.20
 -60   0   3   48.00   34.80
  60   0  -3   51.99   45.70
 -58   0   3   14.80   32.30
  58   0  -3   63.29   46.00
  56   0  -3   32.60   46.50
 -56   0   3   11.70   25.80
 -54   0   3   18.30   26.90
  54   0  -3   15.40   35.30
 -52   0   3   61.19   26.10
  52   0  -3   74.79   45.90
  50   0  -3   40.70   35.20
 -50   0   3   22.90   24.80
  48   0  -3   38.20   33.30
 -48   0   3   10.20   23.30
  46   0  -3   21.80   31.20
 -46   0   3   -5.90   18.60
  44   0  -3  -12.70   27.00
 -44   0   3   11.10   20.40
  42   0  -3   42.20   32.90
 -42   0   3   49.70   23.20
  40   0  -3  -26.10   25.20
 -40   0   3   17.10   20.80
 -38   0   3   48.90   22.50
  38   0  -3   30.10   27.00
 -36   0   3   -1.00   17.90
  36   0  -3  -15.60   21.70
 -34   0   3   -4.30   17.40
  34   0  -3    8.10   21.90
  32   0  -3    2.30   19.90
 -32   0   3    5.30   16.70
  30   0  -3   -0.30   18.30
 -30   0   3   19.00   14.30
 -28   0   3   14.20   15.70
  28   0  -3   -5.40   15.70
 -26   0   3   -7.60   12.40
  26   0  -3   -1.50   15.60
 -24   0   3  -19.70   11.40
  24   0  -3   -0.90   14.10
  22   0  -3   -6.60   12.50
 -22   0   3  -14.10   10.90
  20   0  -3   -3.00   12.50
 -20   0   3  -10.30   10.80
  18   0  -3  -39.20   11.80
 -18   0   3    6.00   10.90
 -16   0   3   -4.80    9.20
  16   0  -3   -9.10   11.20
 -14   0   3  -11.60    8.60
  14   0  -3  -19.30    9.70
  12   0  -3   -0.30    7.80
 -12   0   3    4.40    7.30
 -10   0   3    9.00    6.00
  10   0  -3   -5.80    5.90
  -8   0   3    3.80    4.20
  -8   0   3    6.50    2.70
   8   0  -3    3.30    4.20
  -6   0   3    2.00    3.00
  -6   0   3    3.70    2.50
   6   0  -3    5.80    2.80
  -4   0   3    1.90    2.20
   4   0  -3    1.50    1.90
   2   0  -3    1.50    1.70
  -2   0   3    2.10    2.00
  -2   0   3   -1.60    1.90
   2   0  -3   -2.00    1.30
   0   0   3    2.20    3.40
   0   0  -3    2.60    2.90
   0   0  -3    2.20    2.30
   0   0   3    0.10    2.40
  -2   0  -3    2.50    4.30
   2   0   3    0.10    4.60
   2   0   3    3.50    2.70
  -2   0  -3   -0.10    3.00
   4   0   3    3.60    6.40
  -4   0  -3   -0.80    4.10
  -6   0  -3    8.20    5.50
   6   0   3    6.30    8.90
  -8   0  -3   -4.60    6.40
   8   0   3  -14.90   11.20
  10   0   3  -11.00   13.90
 -10   0  -3    5.60    7.40
 -12   0  -3    8.20    8.90
  12   0   3  -33.20   13.80
 -14   0  -3   -4.40    9.00
  14   0   3  -17.90   14.00
 -16   0  -3   14.30   10.10
  16   0   3   -3.90   14.20
  18   0   3  -11.20   15.70
 -18   0  -3   -1.90   10.60
  20   0   3  -20.70   16.00
 -20   0  -3    8.80   12.10
 -22   0  -3   11.10   12.70
  22   0   3   13.30   18.90
  24   0   3    2.50   19.90
 -24   0  -3    4.40   14.30
 -26   0  -3    3.70   14.60
  26   0   3   17.50   21.90
 -28   0  -3   10.30   14.60
  28   0   3   -0.40   22.40
 -30   0  -3   25.40   15.40
  30   0   3  -23.90   24.00
 -32   0  -3  -13.30   16.40
  32   0   3   -8.40   26.50
  34   0   3  -36.70   26.70
 -34   0  -3   34.00   20.20
  36   0   3   21.60   30.50
 -36   0  -3   44.70   22.60
 -38   0  -3  -15.00   21.10
  38   0   3  -23.00   28.60
  40   0   3   72.29   34.60
 -40   0  -3   -3.70   21.10
 -42   0  -3    0.70   19.20
  42   0   3   17.60   33.50
 -44   0  -3   -2.70   21.30
  44   0   3   17.40   32.70
  46   0   3   43.70   39.00
 -46   0  -3    1.10   21.70
 -48   0  -3   27.10   26.10
  48   0   3   55.09   40.20
  50   0   3   30.50   38.00
 -50   0  -3   -1.60   24.70
 -52   0  -3    9.20   30.80
  52   0   3   92.19   46.80
  54   0   3    7.30   42.50
 -54   0  -3   23.40   29.70
  56   0   3  100.99   47.80
 -56   0  -3   21.80   36.70
  58   0   3  109.09   52.29
 -58   0  -3   -0.70   30.70
  60   0   3   64.19   51.39
 -60   0  -3   50.59   39.40
 -62   0  -3   28.50   39.80
  62   0   3   -7.90   43.90
 -65  -1   3  183.58   52.19
  65   1  -3   51.89   51.29
 -65   1   3   34.80   33.40
 -63  -1   3    3.60   40.50
  63  -1  -3   43.60   49.60
 -63   1   3   40.40   31.90
  63   1  -3   91.49   58.29
  61  -1  -3   86.29   51.59
 -61  -1   3   10.90   34.30
  61   1  -3  -24.10   45.20
 -61   1   3   55.19   36.20
  59  -1  -3  107.79   49.99
 -59  -1   3   54.89   41.80
  59   1  -3   63.99   49.50
 -59   1   3   55.89   35.10
  57  -1  -3   75.89   45.20
 -57  -1   3   31.40   35.90
  57   1  -3   50.09   42.90
 -57   1   3   84.99   33.90
  55  -1  -3   98.89   45.20
 -55  -1   3   40.50   31.60
  55   1  -3   95.29   49.30
 -55   1   3   31.90   34.00
  53  -1  -3  -16.80   36.70
 -53  -1   3   16.00   34.00
 -53   1   3   32.10   30.00
  53   1  -3   15.70   34.30
  51  -1  -3   42.80   38.90
 -51  -1   3   32.10   27.90
  51   1  -3   20.80   34.80
 -51   1   3   32.00   26.80
  49  -1  -3   60.39   38.00
 -49  -1   3   16.20   24.90
  49   1  -3    5.60   33.20
 -49   1   3    6.10   26.10
 -47  -1   3   94.89   32.50
  47  -1  -3   56.99   36.40
 -47   1   3   46.80   26.70
  47   1  -3   55.09   37.20
  45  -1  -3   15.60   33.70
 -45  -1   3   49.10   25.40
 -45   1   3   -3.00   21.10
  45   1  -3   27.30   28.80
 -43  -1   3  185.88   33.60
  43  -1  -3  212.78   41.60
 -43   1   3  147.59   33.60
  43   1  -3  155.28   38.10
  41  -1  -3   -3.90   30.20
 -41  -1   3   10.60   20.70
  41   1  -3   -3.20   24.40
 -41   1   3   16.90   21.20
  39  -1  -3   87.89   33.40
 -39  -1   3  158.68   29.50
  39   1  -3  154.28   34.20
 -39   1   3  127.09   29.70
  37  -1  -3  496.95   56.99
 -37  -1   3  424.66   47.30
  37   1  -3  432.86   51.79
 -37   1   3  511.15   47.80
  35  -1  -3  375.66   48.50
 -35  -1   3  408.46   44.90
 -35   1   3  399.76   45.30
  35   1  -3  365.36   46.20
 -33  -1   3  316.27   36.50
  33  -1  -3  259.77   40.20
  33   1  -3  255.17   37.60
 -33   1   3  292.77   37.10
  31  -1  -3   15.40   23.80
 -31  -1   3   29.10   16.60
  31   1  -3    5.60   19.50
 -31   1   3    8.60   16.50
  29  -1  -3  136.79   28.50
 -29  -1   3  145.89   24.60
  29   1  -3  130.99   27.00
 -29   1   3  152.48   24.40
 -27  -1   3   74.59   18.20
  27  -1  -3   73.69   23.20
  27   1  -3   69.89   22.00
 -27   1   3   99.69   19.40
  25  -1  -3   99.69   22.10
 -25  -1   3   73.79   17.20
 -25   1   3   55.59   17.70
  25   1  -3   88.99   21.00
  23  -1  -3   61.59   18.40
 -23  -1   3   27.50   13.10
 -23   1   3   26.50   13.40
  23   1  -3   23.00   16.20
  21  -1  -3  134.99   21.50
 -21  -1   3  121.79   18.10
 -21   1   3  123.69   19.80
  21   1  -3  144.09   23.20
 -19  -1   3   14.60   10.40
  19  -1  -3   13.20   13.40
  19   1  -3   16.10   13.70
 -19   1   3   10.50   10.50
 -17  -1   3    9.20    9.40
  17  -1  -3   42.70   12.10
 -17   1   3    8.00    9.40
  17   1  -3   18.90   13.50
 -15  -1   3  422.56   35.80
  15  -1  -3  433.86   36.80
  15   1  -3  440.66   39.60
 -15   1   3  416.76   36.40
 -13  -1   3  433.06   36.30
  13  -1  -3  490.85   37.40
 -13   1   3  421.96   37.20
  13   1  -3  431.56   40.00
  11  -1  -3  976.60   73.99
 -11  -1   3  945.71   72.89
 -11   1   3  949.60   73.89
  11   1  -3  919.11   75.99
   9  -1  -3 1057.39   76.69
  -9  -1   3 1028.00   75.29
   9   1  -3  997.40   78.69
  -9   1   3 1009.30   76.49
   9   1  -3  868.21   75.19
  -7  -1   3 5482.15  407.46
  -7  -1   3 5683.03  403.96
   7  -1  -3 5162.58  405.46
  -7   1   3 5313.87  405.06
   5  -1  -3 1311.67  107.79
  -5  -1   3 1436.76  109.49
  -5   1   3 1499.25  107.39
  -3  -1   3  227.08   23.50
   3  -1  -3  252.67   23.30
  -3   1   3  268.87   21.30
  -1  -1   3 2465.05  198.98
  -1  -1   3 2984.80  196.38
  -1   1   3 2688.43  198.88
   1   1  -3 2353.06  196.28
  -1   1   3 2640.54  197.48
   1  -1   3  191.08   15.40
   1  -1   3  184.58   19.30
  -1   1  -3  162.88   15.10
   1   1   3  214.68   21.00
   1   1   3  159.48   16.10
   3  -1   3  746.03   59.19
   3   1   3  724.63   57.09
  -3   1  -3  730.13   56.59
   3   1   3  745.83   59.49
   5  -1   3  158.98   18.80
   5   1   3  146.69   19.90
  -5   1  -3  134.09   14.60
   5   1   3  149.29   16.00
   7  -1   3  653.23   51.89
  -7  -1  -3  628.04   49.99
  -7   1  -3  613.94   49.50
   7   1   3  612.04   52.79
   9  -1   3  238.58   23.80
  -9  -1  -3  178.88   19.50
   9   1   3  257.27   27.20
  -9   1  -3  188.38   20.20
  11  -1   3  119.09   19.50
 -11  -1  -3  158.98   17.90
 -11   1  -3  146.09   18.20
  11   1   3  156.38   22.10
 -13  -1  -3 1090.59   87.19
  13  -1   3 1092.19   89.09
  13   1   3 1170.98   90.19
 -13   1  -3 1117.09   87.29
 -15  -1  -3  204.18   23.90
  15  -1   3  209.38   27.60
  15   1   3  192.48   27.60
 -15   1  -3  254.27   26.00
 -17  -1  -3  273.87   27.00
  17  -1   3  286.77   33.60
 -17   1  -3  235.48   27.40
  17   1   3  330.17   35.40
  19  -1   3   43.70   22.10
 -19  -1  -3   38.70   13.10
 -19   1  -3   61.79   15.30
  19   1   3   80.49   20.60
  21  -1   3  362.66   41.00
 -21  -1  -3  265.77   30.70
  21   1   3  362.06   39.70
 -21   1  -3  309.57   34.60
 -23  -1  -3   30.50   15.00
  23  -1   3   32.20   23.80
 -23   1  -3   10.10   15.60
  23   1   3  -24.70   17.60
  25  -1   3    2.00   24.10
 -25  -1  -3   18.70   16.10
  25   1   3  -10.00   18.90
 -25   1  -3   22.90   15.70
  27  -1   3  -15.50   25.80
 -27  -1  -3   65.89   19.10
  27   1   3   24.10   23.10
 -27   1  -3   39.80   17.40
 -29  -1  -3  372.56   42.60
  29  -1   3  338.87   48.00
 -29   1  -3  404.66   40.90
  29   1   3  359.56   46.50
 -31  -1  -3  116.89   24.50
  31  -1   3   26.50   30.90
 -31   1  -3   88.49   22.40
  31   1   3   77.39   27.70
 -33  -1  -3   99.89   25.80
  33  -1   3   83.89   34.80
 -33   1  -3  144.49   29.00
  33   1   3   65.19   30.00
 -35  -1  -3   36.50   22.70
  35  -1   3   12.70   32.00
  35   1   3   33.90   27.00
 -35   1  -3   60.49   24.90
 -37  -1  -3   59.49   22.10
  37  -1   3   44.50   33.80
  37   1   3   37.00   29.60
 -37   1  -3   17.60   22.20
 -39  -1  -3   41.70   24.70
  39  -1   3   15.20   32.40
  39   1   3  -13.70   24.80
 -39   1  -3  -10.20   19.80
 -41  -1  -3   48.70   24.80
  41  -1   3   48.70   33.00
  41   1   3   44.00   29.10
 -41   1  -3   20.00   24.60
  43  -1   3  200.08   42.90
 -43  -1  -3  137.09   33.10
  43   1   3  184.98   44.70
 -43   1  -3  166.78   36.30
 -45  -1  -3   43.90   30.40
  45  -1   3   94.99   37.60
 -45   1  -3   57.99   27.00
  45   1   3   68.89   33.40
 -47  -1  -3   20.10   31.20
  47  -1   3   71.89   41.10
  47   1   3  -33.50   25.90
 -47   1  -3   51.09   32.30
 -49  -1  -3   31.10   31.60
  49  -1   3   88.39   40.50
 -49   1  -3   26.00   26.80
  49   1   3   -0.80   30.10
  51  -1   3   50.69   43.10
 -51  -1  -3   27.20   31.60
  51   1   3   44.70   34.70
 -51   1  -3   33.00   33.30
 -53  -1  -3  -23.60   33.60
  53  -1   3   26.90   45.90
 -53   1  -3   58.99   32.40
  53   1   3   68.29   38.70
  55  -1   3  113.09   45.50
 -55  -1  -3   27.40   36.10
 -55   1  -3   42.60   33.80
  55   1   3   65.29   41.30
 -57  -1  -3   57.99   43.30
  57  -1   3  101.59   47.30
 -57   1  -3   67.19   38.20
  57   1   3   59.59   42.20
  59  -1   3  120.39   47.30
 -59  -1  -3   31.80   39.50
  59   1   3    9.80   40.50
 -59   1  -3   -7.00   36.30
 -61  -1  -3   48.90   45.40
  61  -1   3   75.39   51.19
 -61   1  -3  112.09   34.40
  61   1   3   73.89   46.30
 -62  -2   3   49.90   51.79
  62   2  -3   31.00   49.40
 -62   2   3   30.60   42.90
 -60  -2   3   50.09   53.89
  60   2  -3   65.29   50.19
 -60   2   3   31.80   36.50
 -58  -2   3   68.19   50.49
  58   2  -3   63.39   52.59
 -58   2   3   91.29   37.80
 -56  -2   3   35.10   40.60
  56   2  -3   18.10   42.60
 -56   2   3   27.00   29.50
 -54  -2   3   26.60   40.90
  54  -2  -3   66.59   45.50
 -54   2   3   37.40   31.40
  54   2  -3   -1.30   40.00
 -52  -2   3   -4.90   30.90
  52  -2  -3   60.19   45.60
 -52   2   3   45.50   28.10
  52   2  -3   -4.10   36.20
  50  -2  -3   92.19   42.10
 -50  -2   3  121.39   45.60
 -50   2   3  126.89   35.00
  50   2  -3  118.39   45.60
 -48  -2   3   77.19   38.60
  48  -2  -3   33.20   36.10
  48   2  -3  -15.90   33.70
 -48   2   3   40.60   27.90
  46  -2  -3  104.49   39.40
 -46  -2   3   67.89   37.60
 -46   2   3   61.09   32.00
  46   2  -3   67.79   37.30
 -44  -2   3  172.78   38.30
  44  -2  -3  128.69   42.30
 -44   2   3  124.89   29.30
  44   2  -3   69.69   39.20
  42  -2  -3   73.89   35.90
 -42  -2   3   -6.60   25.70
  42   2  -3   87.19   34.10
 -42   2   3   46.40   25.20
  40  -2  -3   22.20   34.50
 -40  -2   3   16.70   23.20
  40   2  -3    8.70   28.40
 -40   2   3   -5.00   20.10
 -38  -2   3  100.49   27.80
  38  -2  -3   81.29   33.50
 -38   2   3  145.29   26.70
  38   2  -3  104.39   34.10
 -36  -2   3   55.69   22.10
  36  -2  -3  -11.60   28.60
  36   2  -3   30.10   26.80
 -36   2   3   34.90   20.50
  34  -2  -3  224.68   41.10
 -34  -2   3  250.47   34.60
  34   2  -3  222.08   42.10
 -34   2   3  223.88   33.20
 -32  -2   3  169.98   29.20
  32  -2  -3  212.68   38.20
  32   2  -3  180.28   37.70
 -32   2   3  200.98   29.50
  30  -2  -3   30.30   28.30
 -30  -2   3   64.59   20.10
  30   2  -3   60.79   28.00
 -30   2   3   36.40   18.60
 -28  -2   3   55.69   19.30
  28  -2  -3  137.49   30.80
 -28   2   3   75.09   20.80
  28   2  -3  116.89   30.00
  26  -2  -3  274.77   36.80
 -26  -2   3  220.68   29.40
 -26   2   3  261.57   31.30
  26   2  -3  221.18   37.90
 -24  -2   3   42.80   15.70
  24  -2  -3   26.80   21.10
  24   2  -3  -14.40   19.60
 -24   2   3    8.30   14.00
  22  -2  -3  138.29   24.10
 -22  -2   3  122.99   19.20
  22   2  -3   94.09   26.70
 -22   2   3  137.59   21.30
  20  -2  -3   18.60   16.40
 -20  -2   3   25.60   12.90
 -20   2   3   12.20   12.10
  20   2  -3    4.80   18.00
  18  -2  -3  348.67   36.40
 -18  -2   3  356.86   32.10
  18   2  -3  335.47   39.00
 -18   2   3  352.56   33.50
  16  -2  -3 1029.50   87.89
 -16  -2   3 1129.69   84.89
 -16   2   3 1112.19   86.59
  16   2  -3 1082.89   91.49
  14  -2  -3 1121.09   92.29
 -14  -2   3 1154.98   88.89
 -14   2   3 1186.78   90.69
 -12  -2   3   28.50    8.20
 -12  -2   3   14.40   15.50
  12  -2  -3   37.40   12.20
 -12   2   3   24.70    9.90
  10  -2  -3   42.60   13.60
 -10  -2   3   58.89    8.50
 -10  -2   3   32.70   16.70
 -10   2   3   35.60   10.10
   8  -2  -3  102.29   18.50
  -8  -2   3   89.59   21.40
  -8  -2   3  102.39   10.70
  -8   2   3  106.99   14.30
  -6  -2   3  245.28   31.80
   6  -2  -3  259.07   27.80
  -6  -2   3  263.87   19.90
  -6  -2   3  209.68   21.10
  -6   2   3  233.28   22.30
  -4  -2   3  249.48   32.30
   4   2  -3  260.17   20.90
  -4   2   3  259.57   23.60
   2  -2  -3  145.89   23.00
  -2  -2   3  152.18   23.10
  -2  -2   3  155.78   14.00
  -2   2   3  156.48   16.40
   2   2  -3  112.19   12.00
   0  -2   3  301.57   32.40
   0  -2  -3  298.87   31.50
   0   2   3  295.77   25.40
   0   2  -3  268.67   23.20
   2  -2   3   26.20   13.50
  -2  -2  -3   12.10   12.90
   2   2   3   26.50    9.50
  -2   2  -3   24.10    6.40
   4  -2   3  427.96   41.80
   4   2   3  468.35   42.80
   4   2   3  467.75   37.50
  -4   2  -3  423.96   35.80
   6  -2   3   56.09   15.90
   6   2   3   91.79   19.20
   6   2   3   77.19   13.00
  -6   2  -3   58.99   11.00
  -8  -2  -3  582.84   49.20
   8  -2   3  571.14   52.89
  -8   2  -3  616.34   48.60
   8   2   3  628.54   54.59
 -10  -2  -3  170.18   21.00
  10  -2   3  155.88   24.50
 -10   2  -3  171.68   20.30
  12  -2   3  208.78   29.80
 -12  -2  -3  250.47   26.60
 -12   2  -3  259.37   26.50
  12   2   3  240.18   34.40
  14  -2   3  692.53   61.19
 -14  -2  -3  627.24   56.79
 -14   2  -3  700.93   56.29
  14   2   3  699.43   62.49
 -16  -2  -3  166.98   22.90
  16  -2   3  130.09   26.80
 -16   2  -3  185.68   23.20
  16   2   3  184.08   30.00
  18  -2   3    9.90   21.10
 -18  -2  -3   31.00   15.10
  18   2   3  -18.60   18.00
 -18   2  -3  -14.90   12.70
  20  -2   3   30.60   24.80
 -20  -2  -3   32.50   16.40
 -20   2  -3   20.10   15.70
  20   2   3   -3.80   19.70
  22  -2   3  746.23   68.39
 -22  -2  -3  607.34   57.79
  22   2   3  657.43   64.09
 -22   2  -3  631.04   56.89
  24  -2   3   66.79   30.90
 -24  -2  -3    6.30   17.00
 -24   2  -3    9.90   16.50
  24   2   3   -8.10   21.30
  26  -2   3   50.79   33.00
 -26  -2  -3   20.00   20.50
 -26   2  -3    8.30   17.20
  26   2   3   -1.50   21.20
  28  -2   3   36.00   32.90
 -28  -2  -3   22.40   19.70
  28   2   3   -4.90   21.60
 -28   2  -3   31.10   20.60
  30  -2   3   46.70   35.90
 -30  -2  -3  -11.70   19.70
 -30   2  -3   47.90   23.60
  30   2   3   37.40   24.70
  32  -2   3   85.69   37.40
 -32  -2  -3   66.19   26.20
 -32   2  -3   74.69   24.00
  32   2   3  103.19   32.50
 -34  -2  -3  194.48   35.50
  34  -2   3  205.18   44.20
  34   2   3  156.08   38.00
 -34   2  -3  217.68   35.50
 -36  -2  -3   37.50   27.50
  36  -2   3   62.89   36.30
 -36   2  -3   40.70   25.90
  36   2   3  -17.30   24.70
 -38  -2  -3   45.40   32.50
  38  -2   3   49.40   40.10
  38   2   3   45.80   29.80
 -38   2  -3   44.70   26.50
  40  -2   3   49.10   39.70
 -40  -2  -3   69.09   31.40
 -40   2  -3   65.69   30.20
  40   2   3   19.50   26.70
 -42  -2  -3  160.58   42.30
  42  -2   3  177.78   47.90
  42   2   3  179.88   43.40
 -42   2  -3  181.58   36.90
 -44  -2  -3   51.69   38.40
  44  -2   3  123.19   44.00
 -44   2  -3   22.00   28.70
  44   2   3   -5.80   31.70
 -46  -2  -3    8.00   39.10
  46  -2   3   49.10   44.30
  46   2   3   37.90   38.60
 -46   2  -3   91.99   37.10
  48  -2   3   33.70   42.10
 -48  -2  -3  -33.40   36.80
 -48   2  -3   31.20   37.20
  48   2   3   18.20   34.70
  50  -2   3   47.40   42.30
 -50  -2  -3   23.80   43.60
 -50   2  -3   57.59   36.30
  50   2   3  -18.60   34.10
  52  -2   3  103.19   45.80
 -52  -2  -3   47.10   46.80
  52   2   3   54.89   39.20
 -52   2  -3   60.79   40.10
  54  -2   3   71.39   44.40
 -54  -2  -3  -17.70   43.50
 -54   2  -3   18.30   41.50
  54   2   3   17.40   40.50
  56  -2   3  116.89   49.90
 -56  -2  -3  -43.60   37.50
 -56   2  -3   67.99   44.00
  56   2   3   26.30   41.10
  57   3  -3  -16.40   42.90
  55   3  -3   -5.00   45.50
 -55   3   3   39.90   32.50
 -53   3   3   55.09   35.80
  53   3  -3   27.60   46.20
  51   3  -3    0.80   40.50
 -51   3   3   -0.70   29.00
  49   3  -3  -11.20   37.90
 -49   3   3   64.29   32.00
 -47   3   3   42.20   32.80
  47   3  -3   32.50   42.40
  45  -3  -3   30.70   44.50
 -45   3   3   19.30   26.40
  45   3  -3   46.40   40.80
  43  -3  -3   76.89   41.60
 -43  -3   3  119.29   50.69
 -43   3   3   69.39   30.20
  43   3  -3  131.99   47.80
  41  -3  -3   17.90   38.30
 -41  -3   3   22.40   37.30
 -41   3   3   67.79   29.40
  41   3  -3   20.20   35.40
  39  -3  -3    2.30   36.70
 -39  -3   3   22.40   35.30
 -39   3   3   53.19   25.70
  39   3  -3   34.00   36.40
 -37  -3   3   54.19   31.90
  37  -3  -3    1.90   35.20
 -37   3   3   43.80   25.40
  37   3  -3    5.10   30.60
  35  -3  -3  -28.80   33.40
 -35  -3   3   36.30   29.70
 -35   3   3   71.99   25.40
  35   3  -3   54.09   33.40
 -33  -3   3   36.40   27.00
  33  -3  -3   14.60   31.90
 -33   3   3   22.60   21.60
  33   3  -3   32.10   31.40
 -31  -3   3   92.99   30.60
  31  -3  -3   24.30   32.50
 -31   3   3   86.39   24.30
  31   3  -3   68.89   32.10
 -29  -3   3   47.30   24.90
  29  -3  -3   60.39   29.60
 -29   3   3  106.59   25.00
  29   3  -3   73.99   33.80
  27  -3  -3  -23.60   21.60
 -27  -3   3    1.70   19.60
  27   3  -3    9.20   26.70
 -27   3   3   11.90   19.00
  25  -3  -3   -5.40   21.50
 -25  -3   3    1.80   18.90
 -25   3   3   31.10   18.50
  23  -3  -3   94.59   26.30
 -23  -3   3  124.39   22.10
 -23   3   3  135.49   24.30
  21  -3  -3   73.99   23.30
 -21  -3   3   48.10   21.80
 -21  -3   3   42.50   17.80
 -21   3   3   54.39   19.00
 -19  -3   3   39.10   22.00
  19  -3  -3   27.30   21.20
 -19  -3   3   37.40   16.50
 -19   3   3   33.10   15.00
 -17  -3   3  358.76   32.30
 -17  -3   3  258.87   44.30
  17  -3  -3  333.37   40.70
 -17   3   3  336.27   33.00
  15  -3  -3   62.99   22.00
 -15  -3   3   75.59   24.20
 -15  -3   3   69.99   15.50
 -15   3   3   72.29   16.20
  13  -3  -3  391.16   43.90
 -13  -3   3  392.96   34.40
 -13  -3   3  434.46   52.79
 -13   3   3  392.46   36.00
 -11  -3   3  108.09   15.40
  11  -3  -3  118.99   25.90
 -11  -3   3  110.39   29.20
 -11   3   3  165.28   19.30
  -9  -3   3   93.19   28.90
  -9  -3   3  137.09   16.20
   9  -3  -3  152.58   29.20
  -9   3   3  166.48   20.00
  -7  -3   3  146.69   33.60
   7  -3  -3  234.78   34.50
  -7  -3   3  152.18   17.40
  -7   3   3  182.08   21.30
   5  -3  -3   76.79   24.60
  -5  -3   3   47.30   24.10
  -5   3   3   51.49   13.40
   3  -3  -3   50.29   22.40
  -3  -3   3   25.20   23.60
  -3   3   3   22.80   12.10
   1  -3  -3   90.29   26.10
  -1  -3   3  135.79   32.20
  -1   3   3   65.09   14.70
   1  -3   3  144.19   32.00
  -1  -3  -3  132.89   28.10
   1   3   3  142.39   18.40
  -1   3  -3   99.39   13.50
  -3  -3  -3   56.49   22.10
   3  -3   3   47.90   23.60
  -3   3  -3   35.30    8.60
   3   3   3   23.70   13.40
   5  -3   3   25.80   21.10
  -5  -3  -3   28.50   11.80
  -5  -3  -3   27.50   20.80
  -5   3  -3   26.20    9.40
  -7  -3  -3   17.50   19.40
   7  -3   3   35.00   21.10
  -7  -3  -3   33.60   13.70
  -7   3  -3   14.30    9.40
  -9  -3  -3   -1.60   12.20
  -9  -3  -3    6.50   18.20
   9  -3   3   21.20   20.20
  -9   3  -3   10.60    9.10
 -11  -3  -3   15.20   13.50
  11  -3   3   22.10   21.20
 -11   3  -3    5.50   10.90
 -13  -3  -3  327.47   36.00
  13  -3   3  311.97   41.60
 -13   3  -3  295.17   30.50
 -15  -3  -3   48.60   19.60
 -15   3  -3   45.80   15.50
  15   3   3   47.00   25.10
 -17  -3  -3   19.50   19.20
  17  -3   3   27.30   23.30
  17   3   3   16.20   23.10
 -17   3  -3   25.80   15.00
  19  -3   3   99.49   28.70
 -19  -3  -3   79.39   24.80
  19   3   3   91.09   29.90
 -19   3  -3  132.99   22.60
  21  -3   3   11.40   25.00
 -21  -3  -3  -20.60   17.90
 -21   3  -3   38.00   19.10
  21   3   3   22.40   24.60
  23  -3   3   20.10   28.20
 -23  -3  -3   -7.90   20.30
  23   3   3   11.30   26.10
 -23   3  -3   25.00   18.10
 -25  -3  -3   96.19   33.20
  25  -3   3  107.39   35.10
  25   3   3   85.19   32.70
 -25   3  -3  154.38   28.50
 -27  -3  -3    7.80   25.90
  27  -3   3  -26.60   31.30
 -27   3  -3   34.00   21.00
  27   3   3   16.50   29.30
 -29  -3  -3  -48.00   29.50
  29  -3   3  -43.00   32.60
 -29   3  -3   25.00   24.00
  29   3   3    0.70   27.70
 -31  -3  -3   84.29   36.60
  31   3   3   36.00   31.60
 -31   3  -3  100.09   29.80
  33  -3   3   25.60   40.90
 -33  -3  -3   34.70   34.80
 -33   3  -3   50.89   28.70
  33   3   3   38.40   30.90
  35  -3   3  -16.90   40.30
 -35  -3  -3   14.30   39.60
 -35   3  -3   61.49   30.60
  35   3   3   31.20   31.60
  37  -3   3   13.20   41.30
 -37  -3  -3   34.90   38.80
 -37   3  -3   77.99   30.90
  37   3   3   25.50   33.90
  39  -3   3  -10.10   41.10
 -39  -3  -3   11.50   40.10
  39   3   3   17.20   34.10
 -39   3  -3   68.39   35.50
  41  -3   3  -45.30   39.90
 -41   3  -3  -13.80   27.80
  41   3   3   -5.00   30.70
  43  -3   3   46.80   45.80
 -43  -3  -3   29.60   45.30
 -43   3  -3   68.09   34.20
  43   3   3   18.80   34.30
  45  -3   3   -8.90   45.40
 -45  -3  -3   26.60   46.70
 -45   3  -3   48.00   34.00
  45   3   3   43.00   38.00
  47  -3   3   72.49   50.69
 -47  -3  -3  -10.50   50.59
  47   3   3   42.10   40.00
 -47   3  -3   68.19   35.10
  49  -3   3   21.20   48.00
  49   3   3   12.10   39.40
 -49   3  -3   55.69   41.00
 -51  -3  -3  114.59   55.79
  51   3   3  120.69   47.60
 -51   3  -3   70.79   42.70
 -42  -4   3   38.00   36.10
 -40  -4   3  100.39   40.10
 -38  -4   3    2.40   26.70
 -36  -4   3   51.69   32.60
  34  -4  -3  -36.80   43.50
 -34  -4   3   -5.30   25.70
  32  -4  -3  -79.69   30.50
 -32  -4   3   41.60   31.10
  30  -4  -3    8.60   32.10
 -30  -4   3  124.29   38.70
 -28  -4   3    0.00   25.50
  28  -4  -3  -20.80   27.10
 -26  -4   3   65.49   33.40
  26  -4  -3   -0.80   27.00
 -24  -4   3    8.30   26.30
  24  -4  -3  -30.60   24.30
  22  -4  -3    8.40   26.90
 -22  -4   3   71.39   31.10
  20  -4  -3  354.16   49.90
 -20  -4   3  337.97   56.29
 -18  -4   3   32.80   30.40
  18  -4  -3  -34.10   25.10
  16  -4  -3   -3.90   26.30
 -16  -4   3   49.50   30.70
 -14  -4   3   26.20   30.10
  14  -4  -3   26.00   30.40
 -12  -4   3   34.50   34.00
  12  -4  -3   25.10   28.50
 -10  -4   3  133.59   41.30
  10  -4  -3   90.99   32.40
   8  -4  -3   80.29   33.60
  -8  -4   3   16.80   34.20
   6  -4  -3   72.99   34.80
  -6  -4   3  118.29   42.00
  -4  -4   3    0.00   33.70
   4  -4  -3  -15.90   26.60
   2  -4  -3   22.20   30.70
  -2  -4   3   23.10   34.50
   0  -4   3   22.00   34.70
   0  -4  -3    9.50   28.60
  -2  -4  -3   -2.30   26.60
   2  -4   3    2.10   29.10
   4  -4   3  -15.80   29.20
  -4  -4  -3   30.40   27.60
  -6  -4  -3  174.08   40.00
   6  -4   3  174.78   41.80
  -8  -4  -3    7.70   25.80
   8  -4   3   -4.70   30.60
  10  -4   3  196.08   43.60
 -10  -4  -3  220.98   42.40
  12  -4   3   65.79   33.60
 -12  -4  -3   63.49   28.90
 -14  -4  -3   37.70   27.70
  14  -4   3   -4.00   29.00
 -16  -4  -3    0.40   21.80
  16  -4   3  -12.20   28.50
 -18  -4  -3   43.50   26.80
  18  -4   3   -0.70   26.60
 -20  -4  -3   12.10   24.70
  20  -4   3  -39.10   26.70
  22  -4   3   -9.40   28.50
 -22  -4  -3   10.80   22.30
  24  -4   3    7.70   30.20
 -24  -4  -3   14.60   25.80
 -26  -4  -3   25.90   25.20
  26  -4   3 -100.19   28.40
  28  -4   3  -35.90   34.80
  30  -4   3  -14.60   38.40
  32  -4   3  -69.99   38.60
  34  -4   3  -78.89   40.20
  34   4   3   64.49   40.80
  36  -4   3   31.10   46.90
  36   4   3  107.19   45.50
  38  -4   3   11.00   47.50
  38   4   3   57.49   38.20
  40   4   3   58.59   43.20
  42   4   3   21.20   39.60
 -29  -5   3   24.00   40.00
 -27  -5   3    0.40   33.90
 -25  -5   3  -23.20   33.60
 -23  -5   3    1.70   34.40
 -21  -5   3   14.10   43.00
  21  -5  -3 -115.79   34.90
 -19  -5   3  -37.10   33.70
  19  -5  -3 -102.39   34.60
  17  -5  -3 -110.89   35.90
 -17  -5   3   16.40   43.50
 -15  -5   3  131.09   48.20
  15  -5  -3   72.89   47.20
  13  -5  -3 -106.39   34.50
 -13  -5   3  -19.70   40.40
  11  -5  -3   20.70   43.00
 -11  -5   3   78.39   47.40
  -9  -5   3  118.09   53.69
   9  -5  -3  -15.70   40.90
  -7  -5   3   35.40   45.50
   7  -5  -3  -13.80   39.60
  -5  -5   3   17.70   43.50
   5  -5  -3  -19.20   36.20
   3  -5  -3   33.10   42.80
  -3  -5   3  -25.10   41.80
  -1  -5   3   53.99   46.70
   1  -5  -3  -42.30   37.60
   1  -5   3  -22.30   40.80
  -1  -5  -3    6.10   40.50
  -3  -5  -3   20.70   39.50
   3  -5   3  -44.60   41.70
  -5  -5  -3    9.40   38.60
   5  -5   3  -21.50   45.80
  -7  -5  -3  -36.40   29.80
   7  -5   3  -34.00   43.80
   9  -5   3   -4.70   45.60
  -9  -5  -3   28.20   37.50
 -11  -5  -3   13.50   32.50
  11  -5   3  -30.10   41.30
  13  -5   3  -80.29   36.80
 -13  -5  -3   -2.90   30.60
 -15  -5  -3    4.90   30.00
  15  -5   3   23.50   41.10
  17  -5   3  -74.29   34.50
 -17  -5  -3   32.10   32.90
  19  -5   3   16.10   39.20
 -19  -5  -3   40.30   35.90
  21  -5   3  -36.90   36.60
 -21  -5  -3    8.50   29.90
  23  -5   3  -65.49   35.90
 -23  -5  -3   43.30   33.60
 -25  -5  -3   19.50   28.40
  25  -5   3  -80.99   34.70
  68   0  -4  118.39   50.29
 -68   0   4   17.60   31.60
 -66   0   4  -11.40   32.40
  66   0  -4   30.30   46.90
 -64   0   4   57.59   36.50
  64   0  -4  108.89   52.89
 -62   0   4   35.00   37.50
  62   0  -4   86.39   51.49
  60   0  -4  126.49   57.09
 -60   0   4   45.40   29.40
  58   0  -4  294.27   60.89
 -58   0   4  172.78   42.20
  56   0  -4   40.10   39.30
 -56   0   4   38.70   32.20
  54   0  -4  155.08   48.10
 -54   0   4   50.29   26.20
 -52   0   4   91.29   29.40
  52   0  -4  114.09   45.00
  50   0  -4    8.90   40.30
 -50   0   4   15.60   22.90
  48   0  -4   36.80   32.90
 -48   0   4   16.50   24.00
 -46   0   4  105.09   28.80
  46   0  -4   77.29   34.60
  44   0  -4   11.80   30.10
 -44   0   4   26.80   22.60
  42   0  -4  554.24   65.29
 -42   0   4  552.74   56.49
 -40   0   4  223.28   35.70
  40   0  -4  216.88   38.10
  38   0  -4  473.75   54.99
 -38   0   4  478.95   49.00
 -36   0   4   34.00   19.90
  36   0  -4   28.00   24.90
  34   0  -4  417.66   48.90
 -34   0   4  476.75   49.10
  32   0  -4  212.68   33.60
 -32   0   4  338.47   36.70
 -30   0   4  492.35   46.90
  30   0  -4  543.55   50.29
  28   0  -4 1232.08   96.89
 -28   0   4 1153.18   96.19
 -26   0   4   46.40   15.30
  26   0  -4   50.79   16.90
 -24   0   4   74.89   16.70
  24   0  -4   14.60   14.50
 -22   0   4  711.43   64.69
  22   0  -4  885.21   65.69
 -20   0   4  291.17   29.40
  20   0  -4  238.98   26.80
  18   0  -4  291.57   30.10
 -18   0   4  344.17   29.90
  16   0  -4 3053.09  229.98
 -16   0   4 3041.80  230.48
 -14   0   4  307.17   27.90
  14   0  -4  322.77   28.30
  12   0  -4  126.49   14.60
 -12   0   4  139.29   14.50
  10   0  -4   11.20    5.50
 -10   0   4   11.60    5.70
 -10   0   4   14.20    4.80
  -8   0   4  325.37   26.10
  -6   0   4    5.10    3.30
   6   0  -4    3.20    2.90
  -4   0   4  287.77   21.80
  -4   0   4  298.47   22.20
   4   0  -4  256.47   22.00
   4   0  -4  282.47   21.80
   2   0  -4   -1.40    2.40
   2   0  -4   -1.50    2.60
  -2   0   4   -1.10    2.90
  -2   0   4    2.30    2.80
   0   0  -4  127.09   11.20
   0   0   4  131.99   11.50
   0   0   4  139.79   12.80
  -2   0  -4  148.69   13.60
   2   0   4  159.88   15.60
  -4   0  -4    9.10    5.30
   4   0   4    6.70    8.60
   6   0   4  144.99   18.20
  -6   0  -4  133.29   14.20
   8   0   4 6695.43  478.65
  -8   0  -4 6061.09  477.25
 -10   0  -4   44.50   10.70
  10   0   4   28.80   16.30
 -12   0  -4 1412.86  108.29
  12   0   4 1391.46  110.49
 -14   0  -4  517.65   42.80
  14   0   4  488.75   46.10
  16   0   4 1211.28   98.29
 -16   0  -4 1230.18   95.99
  18   0   4  783.32   64.19
 -18   0  -4  692.93   60.09
 -20   0  -4 1029.60   86.09
  20   0   4 1134.59   89.69
 -22   0  -4 1338.77  103.29
  22   0   4 1248.48  105.89
  24   0   4  420.76   45.70
 -24   0  -4  408.46   40.10
 -26   0  -4   55.19   18.70
  26   0   4   68.29   26.00
 -28   0  -4   13.30   17.40
  28   0   4  -12.80   24.60
 -30   0  -4   15.60   15.50
  30   0   4    8.00   25.60
 -32   0  -4  -10.60   17.40
  32   0   4    0.90   28.70
 -34   0  -4  755.52   69.19
  34   0   4  782.82   78.29
 -36   0  -4   74.79   23.90
  36   0   4   -3.60   29.90
 -38   0  -4  684.43   64.29
  38   0   4  656.43   74.59
  40   0   4   37.10   33.70
 -40   0  -4   -6.20   20.70
  42   0   4  241.38   48.20
 -42   0  -4  238.18   38.90
 -44   0  -4   14.80   25.80
  44   0   4   29.90   36.20
  46   0   4   15.80   37.00
 -46   0  -4   32.60   27.30
 -48   0  -4  -13.90   25.50
  48   0   4   60.29   38.00
  50   0   4   47.10   40.10
 -50   0  -4   82.39   32.90
  52   0   4   44.30   42.00
 -52   0  -4   74.89   33.40
 -54   0  -4   21.10   31.90
  54   0   4   70.09   43.30
 -56   0  -4   77.49   36.60
  56   0   4   28.90   45.00
 -58   0  -4   17.10   33.00
  58   0   4   84.19   46.60
 -60   0  -4   14.50   34.20
  60   0   4   86.19   47.30
 -67  -1   4   28.20   47.10
  67   1  -4  148.19   59.09
 -67   1   4   73.99   34.30
 -65  -1   4   64.69   44.40
  65   1  -4   78.39   52.49
 -65   1   4   32.80   46.30
 -63  -1   4   78.59   39.60
 -63   1   4   50.19   31.80
  63   1  -4  116.49   56.49
 -61  -1   4    1.10   40.10
  61  -1  -4   89.59   51.59
 -61   1   4   95.09   36.10
  61   1  -4   22.50   45.50
 -59  -1   4   41.90   39.60
  59  -1  -4   21.60   44.00
 -59   1   4   -2.40   26.00
  59   1  -4   -2.20   41.30
 -57  -1   4   38.20   29.50
  57  -1  -4  105.99   54.19
  57   1  -4   58.69   43.50
 -57   1   4   35.50   28.90
  55  -1  -4   47.70   40.00
 -55  -1   4   -0.90   26.20
 -55   1   4   22.60   26.00
  55   1  -4   47.80   40.90
  53  -1  -4   50.69   42.20
 -53  -1   4    2.90   25.80
 -53   1   4   37.50   24.80
  53   1  -4   29.70   41.10
  51  -1  -4  270.57   53.19
 -51  -1   4  263.27   46.30
  51   1  -4  278.97   61.29
 -51   1   4  153.58   35.60
  49  -1  -4   45.90   39.00
 -49  -1   4   27.60   26.60
 -49   1   4    4.10   22.70
  49   1  -4   -9.20   31.80
 -47  -1   4  197.18   37.60
  47  -1  -4  196.98   44.20
  47   1  -4  140.49   45.10
 -47   1   4  130.09   31.40
 -45  -1   4   19.30   23.10
  45  -1  -4    0.10   32.20
  45   1  -4   34.10   28.40
 -45   1   4   32.10   21.70
 -43  -1   4  290.07   40.10
  43  -1  -4  206.68   41.10
  43   1  -4  148.79   39.50
 -43   1   4  257.77   37.40
  41  -1  -4   27.60   29.50
 -41  -1   4   38.30   23.40
  41   1  -4   40.90   28.80
 -41   1   4   48.10   23.30
  39  -1  -4  217.28   40.60
 -39  -1   4  183.58   33.20
 -39   1   4  228.38   35.20
  39   1  -4  206.78   38.00
 -37  -1   4  666.63   60.69
  37  -1  -4  629.44   67.09
 -37   1   4  650.13   60.39
  37   1  -4  680.93   65.49
 -35  -1   4   13.70   18.60
  35  -1  -4  -18.00   24.90
 -35   1   4   11.70   19.20
  35   1  -4  -13.80   20.20
 -33  -1   4  118.39   24.10
  33  -1  -4  127.99   30.50
  33   1  -4  151.08   29.30
 -33   1   4  120.89   25.60
 -31  -1   4  268.77   34.80
  31  -1  -4  268.97   38.10
 -31   1   4  324.67   37.00
  31   1  -4  303.97   38.90
 -29  -1   4  478.05   48.10
  29  -1  -4  476.85   53.79
 -29   1   4  623.14   50.19
  29   1  -4  585.04   52.39
  27  -1  -4   48.50   21.10
 -27  -1   4   95.09   18.80
  27   1  -4   55.29   20.30
 -27   1   4   36.10   15.80
 -25  -1   4   23.00   13.80
  25  -1  -4   27.90   17.50
 -25   1   4  -12.20   11.30
  25   1  -4   10.30   16.20
 -23  -1   4   57.39   14.60
  23  -1  -4   87.69   18.60
 -23   1   4   61.69   15.80
  23   1  -4   63.99   18.40
  21  -1  -4 1292.87  102.49
 -21  -1   4 1288.57  101.49
  21   1  -4 1336.87  104.29
 -21   1   4 1288.37  102.29
  19  -1  -4  418.46   39.30
 -19  -1   4  425.76   37.80
  19   1  -4  475.55   41.70
 -19   1   4  452.05   38.60
 -17  -1   4   73.09   13.20
  17  -1  -4   93.69   14.20
  17   1  -4   80.79   17.10
 -17   1   4   74.19   14.20
 -15  -1   4   11.90    8.50
  15  -1  -4   12.20    9.00
  15   1  -4   -7.20   11.40
 -15   1   4    6.10    8.30
 -13  -1   4  828.82   63.89
  13  -1  -4  831.02   64.19
 -13   1   4  850.71   64.89
  13   1  -4  766.32   66.79
  11  -1  -4  192.28   18.90
 -11  -1   4  191.28   17.50
  11   1  -4  194.98   23.50
 -11   1   4  185.68   18.70
  -9  -1   4 1116.49   82.29
   9  -1  -4 1105.29   83.59
  -9  -1   4 1125.79   86.39
  -9   1   4 1077.89   83.49
   9   1  -4 1021.80   81.79
   7  -1  -4 3876.01  318.27
  -7  -1   4 4199.78  320.27
  -7  -1   4 4524.75  316.87
  -7   1   4 4371.96  318.37
  -5  -1   4   16.70    8.80
   5  -1  -4   17.80    7.30
  -5   1   4   20.00    6.80
  -3  -1   4   96.39   14.60
  -3   1   4  112.09   14.60
  -3   1   4  128.89   13.20
  -1  -1   4 6803.52  479.25
  -1  -1   4 6089.09  482.05
  -1   1   4 6521.05  480.55
  -1   1   4 6544.15  481.55
   1   1  -4 6166.18  479.25
   1  -1   4 1078.19   83.79
   1  -1   4 1132.09   80.99
  -1   1  -4 1053.19   80.99
   1   1   4 1059.09   82.09
   1   1   4 1020.20   83.49
   3  -1   4  301.27   27.30
  -3   1  -4  275.77   23.50
   3   1   4  288.17   24.30
   3   1   4  259.27   27.60
   5  -1   4   87.39   15.00
   5   1   4  107.49   13.30
  -5   1  -4   69.99   11.10
   5   1   4   90.59   16.30
   7  -1   4   18.20   11.30
  -7  -1  -4    0.10    7.20
   7   1   4   14.50   12.30
  -7   1  -4   13.90    8.00
  -9  -1  -4  215.28   20.60
   9  -1   4  207.08   23.90
   9   1   4  199.28   25.50
  -9   1  -4  214.68   21.80
 -11  -1  -4   37.40   10.30
  11  -1   4   28.10   13.80
  11   1   4   15.80   13.40
 -11   1  -4   14.60    9.50
  13  -1   4  955.30   81.49
 -13  -1  -4 1040.60   79.59
 -13   1  -4 1046.70   79.19
  13   1   4  961.30   81.89
  15  -1   4   69.89   20.50
 -15  -1  -4   57.89   13.20
  15   1   4   50.39   18.50
 -15   1  -4   90.19   15.70
 -17  -1  -4 1215.98   96.89
  17  -1   4 1229.48  100.59
  17   1   4 1228.58   99.99
 -17   1  -4 1236.38   96.89
  19  -1   4   15.40   22.40
 -19  -1  -4   14.60   12.60
  19   1   4   -6.10   16.50
 -19   1  -4   23.00   12.70
  21  -1   4  131.99   29.10
 -21  -1  -4  126.69   20.50
  21   1   4  120.69   25.00
 -21   1  -4  118.79   21.20
 -23  -1  -4   85.59   18.90
  23  -1   4   73.39   27.50
 -23   1  -4  102.59   20.40
  23   1   4   55.29   22.50
 -25  -1  -4   43.00   16.90
  25  -1   4   15.80   25.70
  25   1   4   -4.50   20.20
 -25   1  -4   59.39   19.10
  27  -1   4  106.99   30.60
 -27  -1  -4   32.20   18.00
  27   1   4   43.50   24.40
 -27   1  -4   39.50   20.70
  29  -1   4  736.23   74.19
 -29  -1  -4  819.12   67.19
 -29   1  -4  739.53   66.59
  29   1   4  676.63   70.39
 -31  -1  -4  449.26   43.70
  31  -1   4  372.06   51.59
 -31   1  -4  417.66   45.60
  31   1   4  289.27   48.50
 -33  -1  -4  159.58   30.40
  33  -1   4  150.58   39.50
  33   1   4  159.28   36.00
 -33   1  -4  131.59   28.40
 -35  -1  -4   -3.70   19.60
  35  -1   4    2.30   31.50
 -35   1  -4   23.90   22.90
  35   1   4   22.50   26.20
  37  -1   4  180.88   41.10
 -37  -1  -4  161.68   32.60
 -37   1  -4  194.68   34.30
  37   1   4  178.28   39.40
 -39  -1  -4   22.80   21.20
  39  -1   4   -4.50   34.50
  39   1   4   32.20   30.90
 -39   1  -4   -2.20   23.10
 -41  -1  -4   45.40   26.90
  41  -1   4   44.30   34.00
  41   1   4   41.20   29.90
 -41   1  -4    5.00   24.20
  43  -1   4  214.78   48.40
 -43  -1  -4  170.08   36.10
  43   1   4  221.88   42.50
 -43   1  -4  193.18   37.20
  45  -1   4   63.79   37.50
 -45  -1  -4    6.60   29.00
  45   1   4   89.59   35.00
 -45   1  -4   50.19   27.50
 -47  -1  -4   55.19   32.10
  47  -1   4  120.39   43.60
  47   1   4   79.19   36.10
 -47   1  -4   30.00   26.60
  49  -1   4  101.19   42.60
 -49  -1  -4   25.60   34.80
 -49   1  -4   16.30   28.70
  49   1   4   69.79   35.50
 -51  -1  -4   19.60   30.00
  51  -1   4   49.00   44.80
  51   1   4   75.99   38.10
 -51   1  -4   66.89   40.50
 -53  -1  -4   15.50   37.40
  53  -1   4    5.10   42.90
 -53   1  -4   68.99   34.90
  53   1   4   97.59   41.20
  55  -1   4  103.79   49.20
 -55  -1  -4   15.70   37.10
  55   1   4   64.99   40.50
 -55   1  -4    3.50   31.20
 -57  -1  -4   16.70   39.90
  57  -1   4    5.40   43.90
  57   1   4   59.19   43.30
 -57   1  -4   56.69   34.70
 -59  -1  -4   10.50   40.00
  59  -1   4   96.79   45.40
 -59   1  -4   29.90   35.10
  59   1   4   69.29   44.30
 -62  -2   4   47.20   49.60
  62   2  -4   46.50   52.59
 -62   2   4   -0.20   34.10
  60   2  -4   52.59   57.69
 -60   2   4   60.89   36.10
 -58  -2   4   86.09   46.00
 -58   2   4   17.40   35.60
  58   2  -4   74.19   52.89
 -56  -2   4   22.20   47.20
 -56   2   4   30.40   30.40
  56   2  -4   59.19   58.39
  54  -2  -4   84.89   44.30
 -54  -2   4  -45.00   38.00
  54   2  -4  -54.29   35.20
 -54   2   4    0.40   26.30
 -52  -2   4   29.10   32.70
  52  -2  -4   85.99   43.30
 -52   2   4   57.39   29.40
  52   2  -4   20.00   38.20
  50  -2  -4   33.70   38.60
 -50  -2   4   36.20   34.50
 -50   2   4   17.50   24.70
  50   2  -4   28.70   39.60
  48  -2  -4   15.80   34.50
 -48  -2   4  -18.10   29.70
 -48   2   4    1.40   25.30
  48   2  -4   19.50   36.60
 -46  -2   4   41.40   31.00
  46  -2  -4   33.70   36.10
 -46   2   4   63.29   28.10
  46   2  -4   25.70   35.50
  44  -2  -4  154.28   44.80
 -44  -2   4  127.99   31.20
 -44   2   4  112.59   30.10
  44   2  -4  127.39   40.50
 -42  -2   4   58.79   25.20
  42  -2  -4   31.60   32.80
 -42   2   4   25.10   21.70
  42   2  -4   47.80   34.40
  40  -2  -4   73.29   36.50
 -40  -2   4   93.49   27.40
  40   2  -4   66.29   32.40
 -40   2   4   36.00   23.00
  38  -2  -4   25.10   29.80
 -38  -2   4   36.10   22.90
 -38   2   4   78.19   23.00
  38   2  -4   -4.60   26.40
 -36  -2   4   28.40   20.40
  36  -2  -4   33.90   29.60
  36   2  -4   31.70   28.10
 -36   2   4    2.20   18.10
  34  -2  -4   83.59   31.60
 -34  -2   4   64.09   22.50
 -34   2   4   43.80   19.90
  34   2  -4   84.39   30.10
  32  -2  -4  191.18   35.00
 -32  -2   4   51.59   21.20
  32   2  -4   52.49   28.10
 -32   2   4   67.79   21.30
 -30  -2   4  136.09   25.00
  30  -2  -4  118.49   32.40
 -30   2   4  171.68   27.50
  30   2  -4  164.48   33.90
 -28  -2   4  126.59   23.20
  28  -2  -4  155.58   30.80
  28   2  -4  121.29   31.00
 -28   2   4  164.58   25.20
 -26  -2   4  105.19   20.00
  26  -2  -4  150.48   27.00
  26   2  -4   66.69   26.10
 -26   2   4   61.39   18.90
  24  -2  -4  113.09   23.50
 -24  -2   4   57.19   17.00
 -24   2   4   84.09   18.10
  24   2  -4   82.19   25.70
  22  -2  -4  443.36   43.70
 -22  -2   4  413.96   38.90
  22   2  -4  463.35   46.90
 -22   2   4  427.46   39.90
  20  -2  -4  579.54   51.79
 -20  -2   4  598.34   48.50
 -20   2   4  605.34   50.69
  20   2  -4  519.95   55.19
  18  -2  -4  258.97   28.70
 -18  -2   4  231.38   24.50
 -18   2   4  237.08   27.40
  18   2  -4  207.08   32.10
 -16  -2   4  191.48   20.30
  16  -2  -4  182.58   24.30
 -16   2   4  197.48   23.60
 -14  -2   4  375.66   43.30
 -14  -2   4  390.36   30.90
  14  -2  -4  359.26   35.00
 -14   2   4  332.57   32.50
 -12  -2   4   27.10   16.30
  12  -2  -4   35.10   12.50
 -12  -2   4   43.10    8.50
 -12   2   4   51.69   11.60
  10  -2  -4  951.60   79.59
 -10  -2   4 1002.60   74.59
 -10  -2   4  992.10   83.29
 -10   2   4  965.40   76.79
   8  -2  -4  558.74   49.90
  -8  -2   4  571.84   43.60
  -8  -2   4  552.34   52.69
  -8   2   4  579.24   46.30
  -6  -2   4  225.78   29.00
   6  -2  -4  218.58   26.10
  -6   2   4  169.28   19.10
  -4  -2   4   16.50   14.60
   4  -2  -4   -0.10   11.90
  -4   2   4   18.50    8.60
  -2  -2   4   50.09   17.80
   2  -2  -4   64.29   17.10
  -2   2   4   72.39   11.90
   0  -2   4  271.27   23.80
   0  -2  -4  305.87   31.70
   0  -2   4  325.77   32.60
   0   2  -4  260.67   22.80
   0   2   4  306.47   25.70
   2  -2   4  110.99   19.90
  -2   2  -4   95.49   11.80
   2   2   4  140.29   16.20
   4  -2   4   71.69   16.80
   4   2   4   84.09   14.20
  -4   2  -4   82.69   11.30
   4   2   4   89.39   18.90
   6  -2   4  532.45   47.40
  -6   2  -4  494.55   41.20
   6   2   4  492.05   47.20
   6   2   4  520.45   42.50
  -8  -2  -4   35.70   12.10
   8  -2   4   67.69   17.40
   8   2   4   74.39   18.60
  -8   2  -4   46.80   11.20
  10  -2   4  752.92   66.29
 -10  -2  -4  760.52   62.89
 -10   2  -4  804.72   61.99
  10   2   4  737.53   67.19
 -12  -2  -4  323.27   33.20
  12  -2   4  376.36   39.20
 -12   2  -4  350.36   32.90
  12   2   4  406.46   40.40
  14  -2   4   69.09   21.30
 -14  -2  -4   41.10   14.50
 -14   2  -4   35.70   14.70
  14   2   4   61.29   22.40
 -16  -2  -4   26.00   13.90
  16  -2   4   43.40   21.70
 -16   2  -4   22.10   14.00
  16   2   4   17.90   20.30
  18  -2   4   18.20   23.60
 -18  -2  -4    4.90   13.60
  18   2   4  -18.30   18.60
 -18   2  -4    6.50   15.00
 -20  -2  -4   61.19   18.90
  20  -2   4  112.79   30.10
 -20   2  -4   38.40   17.80
  20   2   4   34.70   22.00
 -22  -2  -4  114.49   24.10
  22  -2   4  154.78   34.40
 -22   2  -4  107.29   23.30
  22   2   4  130.49   30.30
  24  -2   4  308.17   47.30
 -24  -2  -4  308.37   37.70
  24   2   4  257.27   41.20
 -24   2  -4  306.17   36.80
 -26  -2  -4   74.59   24.70
  26  -2   4  106.99   37.00
  26   2   4   72.39   27.40
 -26   2  -4   99.49   23.90
 -28  -2  -4   51.69   23.20
  28  -2   4  105.49   37.40
  28   2   4   73.29   27.30
 -28   2  -4  113.09   26.30
 -30  -2  -4   38.20   25.60
  30  -2   4   17.90   34.40
  30   2   4   27.30   25.00
 -30   2  -4   -5.30   21.10
 -32  -2  -4   38.00   27.60
  32  -2   4   27.90   34.40
 -32   2  -4   -4.00   21.90
  32   2   4   17.40   25.40
 -34  -2  -4   19.80   29.40
  34  -2   4  -15.00   34.40
 -34   2  -4   47.40   25.10
  34   2   4   22.50   27.50
 -36  -2  -4  108.39   39.10
  36  -2   4  129.79   40.60
 -36   2  -4  221.88   36.30
  36   2   4   93.79   35.90
  38  -2   4    1.80   37.90
 -38  -2  -4   14.20   27.20
  38   2   4   14.00   27.30
 -38   2  -4   31.80   27.20
  40  -2   4  129.69   45.40
 -40  -2  -4  101.69   39.90
  40   2   4  124.29   38.20
 -40   2  -4  170.08   37.70
  42  -2   4   24.80   39.40
 -42  -2  -4   17.60   35.20
 -42   2  -4   13.80   31.20
  42   2   4   37.50   32.80
 -44  -2  -4   42.40   34.80
  44  -2   4   92.29   45.90
  44   2   4   40.30   36.70
 -44   2  -4   67.19   30.50
 -46  -2  -4   -0.30   39.20
  46  -2   4   41.90   42.50
 -46   2  -4   58.19   33.40
  46   2   4  -11.20   32.60
 -48  -2  -4   40.90   41.30
  48  -2   4   27.90   42.30
 -48   2  -4   -4.10   30.70
  48   2   4   -0.70   35.70
 -50  -2  -4   17.40   39.50
  50  -2   4   11.90   41.50
 -50   2  -4   57.89   34.40
  50   2   4  -19.80   33.70
 -52  -2  -4   57.69   50.79
  52  -2   4  122.29   46.30
 -52   2  -4   35.80   34.50
  52   2   4   32.80   39.90
 -54  -2  -4    7.90   47.00
  54  -2   4   50.59   45.90
 -54   2  -4   21.20   34.40
  54   2   4   47.70   40.70
  56  -2   4  121.29   48.30
 -56  -2  -4  -30.40   39.90
 -56   2  -4   62.19   44.00
  57   3  -4   46.50   45.50
 -57   3   4   56.69   40.20
 -55   3   4   62.89   39.80
  55   3  -4   46.30   47.00
 -53   3   4   45.10   36.00
  53   3  -4   49.10   45.30
  51   3  -4   92.29   51.39
 -51   3   4   38.60   31.00
 -49   3   4    4.00   28.90
  49   3  -4    2.00   37.50
  47   3  -4   32.40   39.40
 -47   3   4   36.40   33.30
  45   3  -4   16.20   39.20
 -45   3   4   35.30   27.10
  43  -3  -4   28.80   38.10
 -43   3   4   68.99   29.00
  43   3  -4   83.79   43.20
 -41  -3   4   43.60   39.40
  41  -3  -4   24.10   36.60
  41   3  -4   24.50   34.00
 -41   3   4   70.59   28.10
  39  -3  -4  120.89   41.40
 -39  -3   4  134.19   37.40
 -39   3   4  157.88   33.90
  39   3  -4   76.29   38.80
 -37  -3   4   16.90   24.30
  37  -3  -4  -43.10   33.30
  37   3  -4    8.90   31.60
 -37   3   4   56.09   24.90
 -35  -3   4  477.25   54.29
  35  -3  -4  354.56   55.99
  35   3  -4  320.17   57.09
 -35   3   4  508.15   52.79
  33  -3  -4    6.90   30.40
 -33  -3   4   18.10   22.20
  33   3  -4    0.80   30.00
 -33   3   4   15.30   21.60
  31  -3  -4   34.20   30.60
 -31  -3   4  123.09   28.10
 -31   3   4  155.18   29.00
  31   3  -4   58.59   33.60
  29  -3  -4   44.20   27.60
 -29  -3   4   27.40   20.60
 -29   3   4   42.60   21.50
  29   3  -4   27.70   29.30
 -27  -3   4  104.69   23.50
  27  -3  -4   46.40   25.50
 -27   3   4   99.89   22.80
  25  -3  -4   -4.50   20.60
 -25  -3   4    0.20   16.70
 -25   3   4   24.30   17.10
  23  -3  -4  143.49   28.80
 -23  -3   4  191.08   25.20
 -23  -3   4  163.78   32.70
 -23   3   4  199.38   27.70
 -21  -3   4   84.89   26.20
 -21  -3   4   60.99   16.70
  21  -3  -4   52.09   22.20
 -21   3   4   58.39   18.10
 -19  -3   4  135.89   20.40
  19  -3  -4  124.69   27.10
 -19  -3   4  107.39   28.80
 -19   3   4  175.48   23.80
 -17  -3   4   61.19   26.70
 -17  -3   4   56.19   17.50
  17  -3  -4   74.09   21.20
 -17   3   4   65.79   16.30
 -15  -3   4  471.55   54.69
  15  -3  -4  482.55   49.10
 -15   3   4  486.95   43.20
 -13  -3   4   39.70   23.50
  13  -3  -4   34.10   18.90
 -13   3   4   48.20   14.60
 -11  -3   4  209.28   38.80
  11  -3  -4  232.78   34.40
 -11   3   4  233.78   26.70
  -9  -3   4  517.15   57.29
   9  -3  -4  492.25   53.69
  -9   3   4  518.75   44.30
  -7  -3   4   88.39   28.60
   7  -3  -4  156.38   29.00
  -7   3   4  106.69   17.30
   5  -3  -4  413.96   48.20
  -5  -3   4  589.24   61.99
  -5   3   4  402.26   37.80
   3  -3  -4  302.97   39.80
  -3  -3   4  306.57   43.60
  -3   3   4  226.18   25.60
   1  -3  -4  138.59   27.90
  -1  -3   4   42.70   25.50
  -1   3   4   60.79   14.70
  -1  -3  -4  242.48   36.50
   1  -3   4  229.78   37.30
   1   3   4  197.58   24.60
   3  -3   4    5.10   20.60
  -3  -3  -4    1.80   17.30
   3   3   4   28.00   13.60
  -5  -3  -4  142.69   28.30
   5  -3   4  107.89   27.40
  -5   3  -4  112.99   14.40
  -7  -3  -4   27.40   14.00
   7  -3   4   34.70   22.40
  -7  -3  -4   25.80   19.20
  -7   3  -4   10.50    9.10
  -9  -3  -4   27.90   15.10
   9  -3   4   18.10   21.40
  -9  -3  -4   21.40   18.90
  -9   3  -4    8.30   10.20
  11  -3   4  232.38   35.50
 -11  -3  -4  223.88   30.70
 -11   3  -4  212.58   24.60
 -13  -3  -4  108.19   22.60
  13  -3   4   99.89   26.50
 -13   3  -4   90.69   17.10
  13   3   4  107.29   29.50
 -15  -3  -4  556.14   56.99
  15  -3   4  588.04   62.49
 -15   3  -4  722.13   54.99
  15   3   4  589.64   63.19
  17  -3   4  110.19   29.10
 -17  -3  -4  119.39   27.00
  17   3   4  113.39   31.70
 -17   3  -4  169.48   24.60
  19  -3   4   50.99   27.50
 -19  -3  -4   76.09   24.90
 -19   3  -4  104.49   22.50
  19   3   4   76.89   28.40
  21  -3   4   13.10   25.30
 -21  -3  -4   35.10   20.80
  21   3   4  -11.70   24.30
 -21   3  -4   23.10   17.90
  23  -3   4    1.40   28.90
 -23  -3  -4    3.10   21.30
 -23   3  -4   26.40   18.60
  23   3   4   35.70   28.20
  25  -3   4   -4.20   31.40
 -25  -3  -4    2.30   23.20
  25   3   4   26.70   29.00
 -25   3  -4   21.30   19.60
 -27  -3  -4  233.68   47.70
  27  -3   4  213.98   45.20
  27   3   4  188.68   43.70
 -27   3  -4  252.17   36.60
  29  -3   4  -21.80   35.60
 -29  -3  -4  -22.80   27.80
 -29   3  -4    6.60   24.30
  29   3   4  -26.00   25.60
 -31  -3  -4  131.29   41.00
  31  -3   4  195.78   47.90
 -31   3  -4  246.48   39.20
  31   3   4  156.98   40.90
 -33  -3  -4  -24.00   34.00
  33  -3   4    8.00   40.80
  33   3   4   12.80   30.10
 -33   3  -4   31.80   25.70
  35  -3   4  120.69   47.60
 -35  -3  -4  180.38   50.09
 -35   3  -4  214.98   40.20
  35   3   4  147.39   42.20
 -37  -3  -4    4.60   39.00
  37  -3   4   12.60   42.60
  37   3   4   25.00   32.30
 -37   3  -4  134.99   33.50
 -39  -3  -4   51.99   40.70
  39  -3   4   89.19   46.10
 -39   3  -4   56.69   33.80
  39   3   4   32.60   32.40
  41  -3   4   78.79   47.10
 -41  -3  -4   66.59   45.00
 -41   3  -4  -14.80   27.10
  41   3   4   -8.60   33.80
  43  -3   4   11.70   47.50
 -43  -3  -4  -20.10   45.10
 -43   3  -4   -2.70   28.80
  43   3   4    9.90   34.60
  45  -3   4  106.59   51.49
 -45  -3  -4   11.60   52.79
  45   3   4   -0.90   33.60
 -45   3  -4  128.09   42.80
 -47  -3  -4  -30.90   46.70
  47  -3   4   81.89   51.49
 -47   3  -4   98.79   43.60
 -49  -3  -4   71.49   58.89
  49  -3   4   88.19   51.59
 -49   3  -4   44.80   37.40
  49   3   4   23.00   38.40
 -48  -4   4   47.00   37.60
 -46  -4   4    4.30   31.80
 -44  -4   4  182.98   51.19
 -42  -4   4   41.70   35.10
 -40  -4   4   32.20   29.90
 -38  -4   4    2.80   30.60
 -36  -4   4   40.50   29.50
 -34  -4   4   32.60   31.90
 -32  -4   4    7.90   29.40
  32  -4  -4  -66.69   29.70
  30  -4  -4  -42.70   27.30
 -30  -4   4   19.30   28.80
  28  -4  -4  -50.09   25.50
 -28  -4   4   41.30   32.20
 -26  -4   4   69.19   36.80
 -24  -4   4  162.28   39.60
  24  -4  -4   97.49   31.70
 -22  -4   4    5.50   27.30
  22  -4  -4  -13.70   25.00
  20  -4  -4  -13.50   25.70
 -20  -4   4   48.10   30.00
 -18  -4   4   39.90   31.10
  18  -4  -4  -16.70   25.80
 -16  -4   4   28.40   31.40
  16  -4  -4  -34.10   26.00
  14  -4  -4  116.09   34.20
 -14  -4   4  159.68   43.20
 -12  -4   4   30.10   32.00
  12  -4  -4  -10.90   25.50
  10  -4  -4   66.59   33.80
 -10  -4   4   67.49   37.70
   8  -4  -4   -4.20   27.70
  -8  -4   4   46.50   35.70
   6  -4  -4  162.88   42.40
  -6  -4   4  137.29   45.00
  -4  -4   4  -18.50   31.40
   4  -4  -4   17.10   30.90
   2  -4  -4    0.00   27.80
  -2  -4   4   14.20   35.40
   0  -4   4  -10.10   31.30
   0  -4  -4   12.80   27.30
  -2  -4  -4   31.20   26.70
   2  -4   4  -21.20   30.30
   4  -4   4   36.80   33.60
  -4  -4  -4   64.29   29.20
   6  -4   4  165.28   43.70
  -6  -4  -4  134.89   36.80
  -8  -4  -4   36.00   25.30
   8  -4   4  -13.10   29.70
 -10  -4  -4  115.39   33.00
  10  -4   4   41.50   33.70
  12  -4   4   21.90   31.80
 -12  -4  -4   27.70   25.70
  14  -4   4  121.69   38.00
 -14  -4  -4  150.08   35.40
 -16  -4  -4   94.39   30.90
  16  -4   4   89.89   34.50
  18  -4   4  -27.30   27.60
 -18  -4  -4   -2.90   22.00
 -20  -4  -4   27.80   26.00
  20  -4   4  -18.50   27.70
 -22  -4  -4    2.60   23.00
  22  -4   4  -14.80   29.10
  24  -4   4   -4.30   32.00
 -24  -4  -4   44.50   27.50
  26  -4   4    5.00   34.70
  28  -4   4  -52.59   37.60
  30  -4   4   10.10   40.40
  32  -4   4  -33.10   39.80
  32   4   4   39.40   37.00
  34  -4   4  -31.80   43.40
  34   4   4    8.30   36.60
  36  -4   4  119.09   51.39
  36   4   4   75.19   42.20
  38  -4   4  -75.49   44.20
  38   4   4  -17.70   36.10
  40  -4   4   27.40   50.49
  40   4   4    8.10   38.50
 -31  -5   4   -1.00   35.70
 -29  -5   4   -9.00   36.00
 -27  -5   4  -70.59   31.90
 -25  -5   4   25.70   37.50
 -23  -5   4   72.89   48.00
 -21  -5   4   30.20   43.70
 -19  -5   4   -1.50   39.50
  19  -5  -4 -126.89   33.30
 -17  -5   4   33.90   43.20
  17  -5  -4 -120.39   34.00
  15  -5  -4 -123.79   34.30
 -15  -5   4   13.10   43.10
  13  -5  -4  -79.09   36.50
 -13  -5   4  -30.50   39.10
 -11  -5   4   -5.50   41.80
  11  -5  -4  -72.69   38.10
   9  -5  -4  -50.89   34.90
  -9  -5   4  -53.69   38.20
   7  -5  -4  -52.89   34.10
  -7  -5   4  -26.00   38.70
   5  -5  -4  -42.80   37.80
  -5  -5   4  -41.70   39.50
  -3  -5   4   -6.70   42.00
   3  -5  -4    0.90   37.60
  -1  -5   4    2.60   45.60
   1  -5  -4   -8.30   38.70
   1  -5   4   -9.00   47.00
  -1  -5  -4  -16.30   37.20
  -3  -5  -4   90.29   45.70
   3  -5   4    9.60   47.90
   5  -5   4  -91.19   42.70
  -5  -5  -4  -20.60   32.40
  -7  -5  -4    2.20   36.20
   7  -5   4  -87.49   43.00
  -9  -5  -4  -10.60   32.50
   9  -5   4  -75.29   40.80
  11  -5   4  -43.80   39.70
 -11  -5  -4   32.50   33.30
 -13  -5  -4   29.30   31.30
  13  -5   4  -84.39   36.70
  15  -5   4  -25.90   39.80
 -15  -5  -4   59.09   33.90
 -17  -5  -4  -20.50   27.90
  17  -5   4  -36.00   35.90
 -19  -5  -4  -12.40   26.90
  19  -5   4  -68.09   34.10
 -21  -5  -4   -6.00   29.60
  21  -5   4  -75.79   35.90
  23  -5   4  -87.59   35.00
 -23  -5  -4    4.00   26.80
 -68   0   5   27.50   36.40
  68   0  -5   67.59   53.29
 -66   0   5   -2.60   30.80
  66   0  -5  107.29   50.99
  64   0  -5   24.20   51.99
 -64   0   5   35.20   44.10
 -62   0   5   16.00   29.30
  62   0  -5   81.89   55.39
 -60   0   5   18.50   30.30
  60   0  -5   19.60   43.50
 -58   0   5   22.60   30.50
  58   0  -5   39.60   39.70
 -56   0   5   39.40   27.60
  56   0  -5   60.79   43.10
  54   0  -5   14.70   36.90
 -54   0   5   -0.80   23.50
 -52   0   5   -7.80   22.90
  52   0  -5   37.20   36.80
  50   0  -5   46.70   35.60
 -50   0   5   48.20   24.90
  48   0  -5    4.40   32.60
 -48   0   5  -14.70   20.90
 -46   0   5   12.40   21.90
  46   0  -5    7.30   30.00
 -44   0   5   10.00   20.70
  44   0  -5   10.50   28.20
 -42   0   5  -21.60   18.50
  42   0  -5   10.90   28.30
  40   0  -5   -4.70   23.50
 -40   0   5    5.20   16.90
  38   0  -5   11.20   24.00
 -38   0   5   13.00   19.70
 -36   0   5  -19.30   15.80
  36   0  -5   -9.30   20.30
 -34   0   5   -7.30   16.60
  34   0  -5   -9.70   19.20
 -32   0   5    3.20   17.10
  32   0  -5  -13.00   17.80
  30   0  -5   34.90   17.40
 -30   0   5   53.59   17.80
 -28   0   5   30.70   15.40
  28   0  -5    6.00   15.30
  26   0  -5   -0.90   13.90
 -26   0   5    1.40   13.40
  24   0  -5  -16.70   12.00
 -24   0   5  -15.40   11.40
  22   0  -5  -14.00   11.60
 -22   0   5   17.80   11.70
  20   0  -5   -6.30   11.10
 -20   0   5   -1.50   10.60
 -18   0   5    9.20   10.20
  18   0  -5  -12.60   10.80
  16   0  -5   -1.10    9.70
 -16   0   5   -9.40    9.60
 -14   0   5    7.10    7.70
  14   0  -5    4.50    8.20
 -12   0   5   -2.50    6.20
 -12   0   5   -5.50    6.40
  12   0  -5    1.50    6.00
  10   0  -5    1.30    4.50
 -10   0   5   -1.90    4.10
 -10   0   5    3.10    5.00
  -8   0   5   -0.70    4.10
  -6   0   5    4.10    3.20
   6   0  -5    1.10    2.90
   6   0  -5    0.40    3.80
  -6   0   5    3.20    3.40
   4   0  -5    1.00    3.10
   4   0  -5   10.70    3.50
  -4   0   5   -0.60    3.40
  -4   0   5   10.30    3.30
  -2   0   5    3.20    3.60
  -2   0   5   -2.30    4.30
   2   0  -5   -7.40    3.50
   0   0   5    2.80    4.20
   0   0   5    0.10    6.20
   2   0   5   -4.80    8.00
  -2   0  -5    9.40    5.10
  -4   0  -5    0.10    5.80
   4   0   5   -3.20   10.30
  -6   0  -5    1.40    6.90
   6   0   5   -7.30   12.30
  -8   0  -5    0.60    7.70
   8   0   5   -5.40   14.00
 -10   0  -5   12.30    8.80
  10   0   5   14.20   16.20
  12   0   5  -26.00   14.70
 -12   0  -5   12.40    8.90
  14   0   5  -13.50   14.70
 -14   0  -5   -0.50    9.50
  16   0   5   -5.00   16.90
 -16   0  -5    1.50   10.70
 -18   0  -5    8.80    9.90
  18   0   5  -26.90   16.40
  20   0   5   -2.90   18.30
 -20   0  -5    1.00   12.30
  22   0   5   -5.50   20.00
 -22   0  -5    2.80   12.80
 -24   0  -5   -5.30   13.90
  24   0   5   -2.60   23.30
 -26   0  -5    9.90   14.20
  26   0   5  -27.30   22.40
  28   0   5  -19.90   24.80
 -28   0  -5   17.50   17.50
  30   0   5  -21.00   26.10
 -30   0  -5  -10.30   14.40
  32   0   5   -7.30   29.00
 -32   0  -5   23.50   19.10
  34   0   5   38.20   31.10
 -34   0  -5   33.50   19.80
 -36   0  -5    8.80   18.00
  36   0   5   32.60   31.90
 -38   0  -5   20.90   22.10
  38   0   5    5.80   32.50
  40   0   5   31.00   33.70
 -40   0  -5   -5.30   22.20
 -42   0  -5   16.50   24.30
  42   0   5   -8.80   33.30
  44   0   5   35.50   36.60
 -44   0  -5   14.50   25.00
  46   0   5   34.00   37.00
 -46   0  -5   -3.40   25.70
  48   0   5   60.59   41.80
 -48   0  -5  -10.60   27.00
  50   0   5   55.79   42.30
 -50   0  -5   17.20   29.80
  52   0   5   19.50   41.50
 -52   0  -5  -28.10   26.70
 -54   0  -5   53.59   34.90
  54   0   5   89.39   43.30
  56   0   5   57.79   50.39
 -56   0  -5    1.70   29.10
 -58   0  -5   -8.90   30.20
  58   0   5   69.49   46.00
 -60   0  -5   -2.30   30.00
  60   0   5  147.09   51.49
 -67  -1   5   40.30   41.50
 -67   1   5   46.80   31.80
  67   1  -5   66.09   51.19
 -65  -1   5  127.29   50.49
  65   1  -5  127.69   55.69
 -65   1   5   46.30   32.00
 -63  -1   5   18.70   47.00
 -63   1   5   76.59   36.50
  63   1  -5  159.48   63.29
  61  -1  -5   66.59   54.89
 -61  -1   5   27.80   37.00
 -61   1   5   -7.00   30.80
  61   1  -5   -1.00   43.10
 -59  -1   5   66.99   48.50
 -59   1   5  -13.90   28.60
  59   1  -5   41.40   48.60
  57  -1  -5   51.09   46.10
 -57  -1   5  -27.90   27.00
 -57   1   5  -20.80   24.00
  57   1  -5   17.70   47.30
  55  -1  -5  129.59   46.90
 -55  -1   5    7.90   32.80
  55   1  -5    9.20   40.70
 -55   1   5    4.40   27.10
  53  -1  -5   57.69   39.60
 -53  -1   5   17.90   27.80
 -53   1   5   25.90   25.80
  53   1  -5   -2.30   36.30
 -51  -1   5  176.08   41.80
  51  -1  -5  249.38   51.19
  51   1  -5  171.98   47.00
 -51   1   5  172.08   34.80
  49  -1  -5  -11.40   32.90
 -49  -1   5   23.00   25.30
 -49   1   5   19.30   23.20
  49   1  -5    7.90   32.80
  47  -1  -5   97.69   39.10
 -47  -1   5   99.89   28.40
 -47   1   5   53.29   24.90
  47   1  -5   53.89   37.50
 -45  -1   5   36.40   26.30
  45  -1  -5   33.90   34.40
  45   1  -5   84.09   32.10
 -45   1   5   32.30   22.00
  43  -1  -5   78.89   36.60
 -43  -1   5   95.39   26.60
  43   1  -5   85.69   30.10
 -43   1   5   58.89   24.50
 -41  -1   5  224.98   34.60
  41  -1  -5  198.38   41.20
 -41   1   5  176.18   31.60
  41   1  -5  213.18   37.30
  39  -1  -5   21.90   26.30
 -39  -1   5   27.50   22.40
  39   1  -5   20.10   25.00
 -39   1   5    6.00   17.40
  37  -1  -5  381.06   49.00
 -37  -1   5  427.66   44.10
 -37   1   5  445.96   44.30
  37   1  -5  380.36   49.99
  35  -1  -5   -3.70   24.20
 -35  -1   5   17.10   18.80
  35   1  -5    5.30   21.50
 -35   1   5   27.00   17.90
 -33  -1   5  115.09   25.10
  33  -1  -5  105.69   29.20
 -33   1   5  168.18   26.70
  33   1  -5  166.08   30.20
  31  -1  -5   66.19   23.90
 -31  -1   5   51.89   18.90
  31   1  -5   44.60   21.30
 -31   1   5   50.99   18.70
  29  -1  -5  387.06   44.80
 -29  -1   5  377.96   39.30
 -29   1   5  451.95   40.40
  29   1  -5  431.96   43.90
  27  -1  -5   -0.80   17.60
 -27  -1   5   14.10   14.20
  27   1  -5   19.30   16.80
 -27   1   5   -0.60   12.80
  25  -1  -5  575.94   50.99
 -25  -1   5  495.75   48.10
  25   1  -5  565.74   51.79
 -25   1   5  629.34   49.80
 -23  -1   5   22.80   13.00
  23  -1  -5   36.60   15.30
 -23   1   5   23.50   12.90
  23   1  -5   21.00   15.20
  21  -1  -5  498.45   41.30
 -21  -1   5  427.56   39.60
  21   1  -5  450.85   42.80
 -21   1   5  443.26   40.20
  19  -1  -5   29.80   11.60
 -19  -1   5   11.90   10.00
 -19   1   5   -3.50    9.80
  19   1  -5    4.00   12.90
  17  -1  -5   22.90    9.70
 -17  -1   5   -1.70    8.50
  17   1  -5   -4.40   11.90
 -17   1   5   11.40    9.20
  15  -1  -5  346.47   27.80
 -15  -1   5  301.97   27.60
  15   1  -5  291.87   31.30
 -15   1   5  314.17   28.50
 -13  -1   5   90.49   13.10
  13  -1  -5  124.79   13.70
 -13   1   5  119.29   15.80
  13   1  -5   99.99   17.90
  11  -1  -5   70.89    9.30
 -11  -1   5   34.20    8.20
  11   1  -5   38.50    7.30
 -11   1   5   39.60   10.00
   9  -1  -5  953.30   71.49
  -9  -1   5  942.81   74.09
  -9  -1   5  898.01   70.29
   9   1  -5  900.21   69.79
  -9   1   5  955.50   71.89
   7  -1  -5  125.69   13.50
  -7  -1   5   93.59   15.50
  -7   1   5  150.78   14.60
  -5  -1   5  376.76   34.70
  -5   1   5  423.96   33.00
  -3  -1   5  176.08   21.20
  -3   1   5  209.88   20.60
  -3   1   5  230.58   19.10
  -1  -1   5 1527.25  113.89
  -1  -1   5 1446.96  116.79
  -1   1   5 1556.44  115.39
  -1   1   5 1552.34  116.49
   1   1  -5 1502.65  113.89
   1  -1   5   96.59   15.60
   1  -1   5   90.99   11.10
   1   1   5  110.39   13.20
  -1   1  -5  113.89   11.10
   1   1   5   86.59   15.30
   3  -1   5  361.76   30.70
   3   1   5  301.77   30.30
  -3   1  -5  307.07   26.30
   3   1   5  313.17   27.50
   5  -1   5  142.79   19.80
   5   1   5  174.58   22.00
  -5   1  -5  150.98   15.90
   5   1   5  190.78   18.90
   7  -1   5  145.99   19.70
  -7  -1  -5  140.69   17.80
   7   1   5  151.98   21.40
  -7   1  -5  163.78   17.20
   9  -1   5  146.39   20.60
  -9  -1  -5  147.99   18.00
   9   1   5  152.98   22.10
  -9   1  -5  143.89   17.20
  11  -1   5   26.40   15.10
 -11  -1  -5   31.00   10.60
  11   1   5   31.50   15.90
 -11   1  -5   31.30   10.90
  13  -1   5  665.33   57.99
 -13  -1  -5  666.43   54.79
 -13   1  -5  635.04   53.99
  13   1   5  678.43   57.79
  15  -1   5   68.39   21.50
 -15  -1  -5   81.39   14.80
  15   1   5   50.99   18.80
 -15   1  -5   65.39   14.90
  17  -1   5 1080.59   89.49
 -17  -1  -5 1028.80   84.39
 -17   1  -5 1107.59   84.49
  17   1   5  997.80   87.19
 -19  -1  -5   54.49   16.20
  19  -1   5   68.59   25.50
 -19   1  -5   77.59   17.50
  19   1   5   54.39   20.80
  21  -1   5   37.70   25.30
 -21  -1  -5   38.00   15.40
 -21   1  -5   35.10   15.80
  21   1   5    3.20   19.70
  23  -1   5   63.59   27.20
 -23  -1  -5   83.59   19.10
 -23   1  -5   83.09   19.60
  23   1   5   54.69   24.30
 -25  -1  -5  210.28   29.80
  25  -1   5  156.18   35.20
 -25   1  -5  237.08   31.10
  25   1   5  210.78   35.50
 -27  -1  -5  284.47   34.50
  27  -1   5  241.98   40.60
 -27   1  -5  267.67   34.40
  27   1   5  228.98   38.30
  29  -1   5  673.13   71.19
 -29  -1  -5  726.73   63.69
 -29   1  -5  705.93   63.29
  29   1   5  671.13   69.49
 -31  -1  -5   98.89   25.00
  31  -1   5   58.49   32.90
 -31   1  -5  124.99   26.80
  31   1   5   96.79   30.40
 -33  -1  -5  162.88   30.40
  33  -1   5  182.38   40.20
 -33   1  -5  141.09   29.40
  33   1   5  168.18   36.10
  35  -1   5   45.20   34.10
 -35  -1  -5   30.20   24.00
  35   1   5    3.00   27.60
 -35   1  -5   42.40   24.40
  37  -1   5  117.79   36.10
 -37  -1  -5   67.39   28.60
  37   1   5   78.09   32.20
 -37   1  -5   92.39   25.90
 -39  -1  -5   35.80   23.40
  39  -1   5   44.60   34.10
 -39   1  -5   68.09   27.30
  39   1   5    5.90   27.30
 -41  -1  -5   20.50   26.40
  41  -1   5   49.00   37.20
 -41   1  -5  -19.90   23.90
  41   1   5   12.40   32.00
  43  -1   5  156.38   41.30
 -43  -1  -5   97.49   34.80
 -43   1  -5  113.39   31.40
  43   1   5  117.09   41.60
 -45  -1  -5  -12.00   24.00
  45  -1   5   90.19   40.80
  45   1   5   14.60   31.00
 -45   1  -5    0.20   26.90
 -47  -1  -5   40.50   35.10
  47  -1   5   30.80   39.00
 -47   1  -5   19.70   26.00
  47   1   5   55.79   36.60
 -49  -1  -5    0.60   31.70
  49  -1   5   68.29   44.30
 -49   1  -5  -14.90   28.90
  49   1   5   66.69   37.50
  51  -1   5   97.59   47.40
 -51  -1  -5   14.40   33.70
  51   1   5   50.29   36.10
 -51   1  -5   47.40   32.90
 -53  -1  -5   32.90   38.20
  53  -1   5   52.69   42.10
  53   1   5   62.59   37.10
 -53   1  -5   -6.60   29.10
  55  -1   5   82.99   44.10
 -55  -1  -5    4.10   37.70
 -55   1  -5   21.70   31.50
  55   1   5   -4.50   37.20
  57  -1   5   48.00   41.70
 -57  -1  -5   72.79   44.10
  57   1   5   40.00   42.00
 -57   1  -5    4.90   35.90
 -59  -1  -5   87.89   44.50
  59  -1   5  105.89   46.30
  59   1   5  133.29   50.09
 -59   1  -5   78.09   48.20
 -64  -2   5    4.00   53.09
  64   2  -5   30.30   53.69
 -64   2   5   82.29   39.00
 -62   2   5   49.70   33.10
  62   2  -5   72.49   52.39
 -60  -2   5   17.30   49.90
  60   2  -5  107.49   58.39
 -60   2   5   25.80   38.20
 -58  -2   5    6.50   38.80
 -58   2   5  -10.30   28.00
  58   2  -5   15.10   45.60
 -56  -2   5   61.19   48.40
 -56   2   5   47.70   35.00
  56   2  -5    4.60   44.00
 -54  -2   5  158.58   46.90
  54   2  -5   12.90   41.90
 -54   2   5   16.00   29.10
 -52  -2   5   78.29   37.70
  52  -2  -5  100.09   38.80
  52   2  -5   62.39   41.70
 -52   2   5  143.19   35.00
  50  -2  -5   76.89   42.40
 -50  -2   5   32.60   35.50
 -50   2   5   71.79   29.20
  50   2  -5   44.10   41.10
  48  -2  -5   62.19   39.00
 -48  -2   5   48.10   31.70
  48   2  -5   34.30   39.50
 -48   2   5   23.10   25.90
  46  -2  -5  151.78   42.70
 -46  -2   5  137.99   32.80
 -46   2   5  145.39   33.80
  46   2  -5  161.68   43.70
 -44  -2   5   73.69   28.50
  44  -2  -5   53.39   41.00
  44   2  -5   42.70   34.40
 -44   2   5   20.70   22.50
 -42  -2   5  448.56   53.49
  42  -2  -5  491.05   60.89
  42   2  -5  408.66   63.79
 -42   2   5  478.75   55.09
  40  -2  -5  105.59   38.00
 -40  -2   5  143.89   31.00
  40   2  -5  113.19   37.40
 -40   2   5  101.79   25.70
  38  -2  -5   17.20   28.40
 -38  -2   5    8.20   21.20
 -38   2   5   14.90   18.40
  38   2  -5   31.20   30.00
  36  -2  -5  136.49   32.80
 -36  -2   5   97.99   25.30
  36   2  -5  115.19   37.00
 -36   2   5   77.99   23.40
  34  -2  -5   13.80   27.70
 -34  -2   5   20.50   19.40
 -34   2   5    7.20   18.00
  34   2  -5  -15.60   24.40
 -32  -2   5   56.89   20.30
  32  -2  -5   32.50   27.10
 -32   2   5   20.40   16.80
  32   2  -5   12.10   23.80
 -30  -2   5   99.79   22.30
  30  -2  -5  124.69   30.30
  30   2  -5   89.49   29.30
 -30   2   5  109.89   23.80
  28  -2  -5   61.19   24.60
 -28  -2   5   72.19   18.30
 -28   2   5   62.69   18.50
  28   2  -5   23.90   23.40
  26  -2  -5  109.39   26.00
 -26  -2   5  156.88   21.90
  26   2  -5   75.69   25.80
 -26   2   5  115.69   21.40
  24  -2  -5   65.59   19.90
 -24  -2   5   57.39   16.50
 -24   2   5   49.30   16.70
  24   2  -5   52.69   22.60
 -22  -2   5  515.35   46.70
  22  -2  -5  565.94   50.29
  22   2  -5  555.64   54.19
 -22   2   5  561.04   48.30
 -20  -2   5  233.48   26.50
  20  -2  -5  295.07   30.90
 -20   2   5  285.37   28.20
  20   2  -5  301.17   37.90
 -18  -2   5  112.69   16.10
  18  -2  -5  103.89   19.20
 -18   2   5  144.89   19.10
  16  -2  -5 1105.89   91.89
 -16  -2   5 1178.08   88.79
 -16  -2   5 1087.79   96.59
 -16   2   5 1224.68   91.19
  14  -2  -5   28.50   11.90
 -14  -2   5    4.70   14.40
 -14  -2   5   18.40    8.10
 -14   2   5   27.60   10.90
 -12  -2   5  432.06   33.30
  12  -2  -5  403.76   38.40
 -12  -2   5  416.06   43.30
 -12   2   5  404.06   36.10
 -10  -2   5   44.70   16.90
  10  -2  -5   39.80   13.10
 -10   2   5   59.39   11.50
  -8  -2   5   25.40   15.80
   8  -2  -5   22.10   11.30
  -8   2   5   23.00    9.40
   6  -2  -5   14.50   11.80
  -6  -2   5   17.40   14.90
  -6   2   5   21.70    9.00
  -4  -2   5  162.88   25.80
   4  -2  -5  200.68   25.50
  -4   2   5  160.28   17.40
   2  -2  -5    6.40   12.40
  -2  -2   5   15.30   14.40
  -2   2   5   26.80    9.40
   0  -2   5  755.82   55.39
   0  -2   5  758.92   63.09
   0   2   5  759.82   58.19
   0   2  -5  657.23   55.19
   2  -2   5   88.09   17.90
  -2   2  -5   42.00    8.60
   2   2   5  125.39   14.60
   2   2   5   78.29   17.40
   4  -2   5  122.19   21.50
  -4   2  -5  118.29   14.60
   4   2   5  147.19   23.50
   4   2   5  182.38   19.40
   6  -2   5   94.49   20.10
   6   2   5  130.89   22.40
   6   2   5   91.69   16.20
  -6   2  -5  102.39   14.10
   8  -2   5 1104.09   90.69
  -8  -2  -5 1214.88   88.79
   8   2   5 1002.10   90.79
  -8   2  -5 1099.29   86.09
 -10  -2  -5   45.30   13.90
  10  -2   5   90.29   20.80
 -10   2  -5   61.09   13.10
  10   2   5   45.50   19.90
 -12  -2  -5   94.69   17.50
  12  -2   5  126.69   23.40
 -12   2  -5   83.19   16.60
  12   2   5  104.09   24.10
 -14  -2  -5  642.54   54.99
  14  -2   5  658.13   59.69
  14   2   5  578.04   59.19
 -14   2  -5  642.84   53.29
  16  -2   5   98.69   25.50
 -16  -2  -5   44.60   16.60
 -16   2  -5   71.49   18.10
  16   2   5   80.49   24.70
  18  -2   5   40.60   25.70
 -18  -2  -5    9.60   14.90
  18   2   5    1.40   19.80
 -18   2  -5    7.00   15.30
  20  -2   5  248.48   40.50
 -20  -2  -5  238.48   32.10
 -20   2  -5  226.58   30.80
  20   2   5  233.88   37.70
 -22  -2  -5   99.79   23.90
  22  -2   5   62.69   32.90
 -22   2  -5   97.09   22.30
  22   2   5   88.89   27.00
  24  -2   5   60.19   33.80
 -24  -2  -5   26.40   21.30
 -24   2  -5   68.49   21.90
  24   2   5   19.40   23.60
 -26  -2  -5  127.69   27.10
  26  -2   5  110.29   39.70
  26   2   5  111.39   30.40
 -26   2  -5  121.79   25.00
  28  -2   5   13.80   35.80
 -28  -2  -5  -13.10   21.50
  28   2   5   19.70   24.50
 -28   2  -5   24.10   21.30
 -30  -2  -5   12.40   22.90
  30  -2   5   37.70   35.50
 -30   2  -5   40.70   21.80
  30   2   5   32.80   27.50
 -32  -2  -5   27.10   25.20
  32  -2   5   42.00   35.60
  32   2   5   51.59   27.60
 -32   2  -5   81.69   27.40
 -34  -2  -5  389.66   51.49
  34  -2   5  370.96   56.79
 -34   2  -5  429.36   49.50
  34   2   5  328.37   50.89
 -36  -2  -5   68.99   30.90
  36  -2   5   77.99   40.90
  36   2   5   50.49   28.90
 -36   2  -5   81.19   31.20
  38  -2   5  187.28   47.50
 -38  -2  -5  158.28   41.30
 -38   2  -5   87.99   30.80
  38   2   5  113.19   39.20
 -40  -2  -5   48.40   36.40
  40  -2   5   -8.90   39.20
 -40   2  -5   17.40   27.10
  40   2   5   41.60   31.00
  42  -2   5   60.89   42.50
 -42  -2  -5    1.60   36.10
 -42   2  -5   18.60   30.50
  42   2   5    9.40   31.90
  44  -2   5    6.70   42.80
 -44  -2  -5    2.60   39.80
 -44   2  -5  -19.20   29.80
  44   2   5   33.80   34.90
 -46  -2  -5  -27.40   38.40
  46  -2   5   38.30   45.80
 -46   2  -5   -7.20   32.30
  46   2   5   19.00   32.20
  48  -2   5   92.99   45.40
 -48  -2  -5   31.90   42.00
  48   2   5   32.80   35.90
 -48   2  -5   38.30   36.10
 -50  -2  -5   36.40   46.50
  50  -2   5   37.90   42.50
  50   2   5   20.30   38.40
 -50   2  -5   58.29   38.70
 -52  -2  -5   10.70   47.60
  52  -2   5   45.10   43.40
  52   2   5   19.00   37.20
 -52   2  -5   18.20   35.80
 -54  -2  -5  -16.50   42.00
  54  -2   5   55.79   43.70
 -54   2  -5   52.49   36.40
  54   2   5   62.29   42.10
  57   3  -5  -37.20   47.00
 -57   3   5   10.10   29.70
 -55   3   5   73.59   34.60
  55   3  -5   14.60   45.40
  53   3  -5   29.40   45.30
 -53   3   5   48.20   35.90
  51   3  -5   54.79   46.90
 -51   3   5   66.19   36.20
  49   3  -5   48.50   46.70
 -49   3   5    3.10   27.10
  47   3  -5   59.49   41.40
 -47   3   5    1.50   26.30
  45   3  -5   -5.50   36.10
 -45   3   5   11.10   28.80
  43  -3  -5   21.90   41.50
 -43   3   5   63.59   32.10
  43   3  -5   68.89   38.20
  41  -3  -5   37.60   37.60
 -41   3   5   49.40   27.70
  41   3  -5   22.00   36.50
 -39  -3   5   26.40   34.00
  39  -3  -5   -0.70   35.10
  39   3  -5   42.40   36.00
 -39   3   5   49.50   24.80
  37  -3  -5  114.99   39.50
 -37  -3   5  121.09   40.80
 -37   3   5  111.69   29.10
  37   3  -5   76.99   37.30
 -35  -3   5  127.59   31.20
  35  -3  -5    3.40   32.60
  35   3  -5   31.40   34.00
 -35   3   5   36.60   22.40
  33  -3  -5  -15.30   29.30
 -33  -3   5   25.10   24.20
 -33   3   5   19.00   19.70
  33   3  -5   -7.80   28.00
 -31  -3   5   25.50   21.20
  31  -3  -5  -23.70   26.60
  31   3  -5   -1.30   28.20
 -31   3   5   17.20   19.80
 -29  -3   5   30.70   19.80
  29  -3  -5  -11.30   23.60
 -29   3   5   16.10   17.60
 -27  -3   5   77.49   29.10
 -27  -3   5   92.49   22.30
  27  -3  -5   37.50   24.20
 -27   3   5   85.69   22.30
  25  -3  -5  -11.40   19.80
 -25  -3   5   28.80   22.50
 -25  -3   5    0.20   20.10
 -25   3   5   -6.00   15.20
 -23  -3   5   72.49   24.00
  23  -3  -5   55.29   21.90
 -23   3   5   39.20   18.20
  21  -3  -5  216.48   32.70
 -21  -3   5  186.68   36.90
 -21   3   5  261.97   30.00
 -19  -3   5   -4.90   20.40
  19  -3  -5   31.90   19.00
 -19   3   5   21.10   14.40
  17  -3  -5  104.59   24.70
 -17  -3   5  117.19   30.70
 -17   3   5  146.09   21.40
 -15  -3   5  178.58   35.00
  15  -3  -5  196.78   29.40
 -15   3   5  172.78   23.50
 -13  -3   5  361.16   48.10
  13  -3  -5  352.96   41.60
 -13   3   5  308.67   31.30
 -11  -3   5   18.80   21.60
  11  -3  -5   19.60   18.50
 -11   3   5    4.70   11.60
  -9  -3   5  158.18   35.10
   9  -3  -5  170.78   31.30
  -9   3   5  166.08   21.90
  -7  -3   5  185.58   38.20
   7  -3  -5  222.88   35.40
  -7   3   5  197.18   24.50
   5  -3  -5  116.19   26.20
  -5  -3   5  109.39   31.40
  -5   3   5  106.99   17.90
   3  -3  -5   51.49   21.90
  -3  -3   5   53.19   27.00
  -3   3   5   53.29   15.40
  -1  -3   5  324.37   43.20
   1  -3  -5  296.07   39.20
  -1   3   5  227.08   26.00
  -1  -3  -5   63.89   23.00
   1  -3   5   78.29   25.30
   1   3   5   60.79   16.10
   3  -3   5   24.20   22.30
  -3  -3  -5   27.50   18.80
   3   3   5   -2.30   13.30
  -5  -3  -5  203.38   34.30
   5  -3   5  252.27   37.20
  -7  -3  -5    4.20   18.30
  -7  -3  -5   16.60   12.50
   7  -3   5   -0.20   20.70
  -7   3  -5    8.00    9.70
   9  -3   5  137.69   28.80
  -9  -3  -5  148.39   24.30
  -9   3  -5  124.09   17.10
  11  -3   5   24.20   23.50
 -11  -3  -5   14.20   15.20
  11   3   5   14.00   21.70
 -11   3  -5   16.20   12.00
 -13  -3  -5  106.99   24.70
  13  -3   5  133.49   29.40
 -13   3  -5  139.89   20.90
  13   3   5  123.29   30.30
 -15  -3  -5    2.80   18.40
  15  -3   5   14.60   23.40
 -15   3  -5   40.50   16.00
  15   3   5   59.09   25.60
 -17  -3  -5   60.29   24.30
  17  -3   5   72.49   29.10
 -17   3  -5  103.49   20.00
  17   3   5   83.69   30.60
 -19  -3  -5   13.20   20.90
  19  -3   5   -4.60   24.70
  19   3   5   22.30   25.80
 -19   3  -5   41.50   19.10
  21  -3   5  179.88   37.20
 -21  -3  -5  168.08   35.40
  21   3   5  179.38   39.30
 -21   3  -5  233.38   31.40
 -23  -3  -5  116.19   35.10
  23  -3   5   84.89   35.60
 -23   3  -5  212.98   30.50
  23   3   5  109.49   36.30
 -25  -3  -5  -53.69   21.60
  25  -3   5  -60.19   30.90
 -25   3  -5   11.60   21.80
  25   3   5   10.80   28.40
 -27  -3  -5   29.40   32.50
  27  -3   5    9.30   35.60
 -27   3  -5   38.70   24.10
  27   3   5   40.80   28.90
 -29  -3  -5   14.60   30.00
  29  -3   5   23.20   37.60
 -29   3  -5   66.09   27.30
  29   3   5   40.40   29.90
 -31  -3  -5   59.49   40.00
  31  -3   5  -16.90   38.60
 -31   3  -5   33.30   26.40
  31   3   5   46.60   31.10
  33  -3   5  -14.10   40.60
 -33  -3  -5  -18.30   31.50
 -33   3  -5   30.90   26.60
  33   3   5   -1.70   29.60
  35  -3   5   13.00   43.60
 -35  -3  -5  -13.20   34.10
 -35   3  -5   43.80   29.70
  35   3   5   50.09   34.80
  37  -3   5    7.70   42.80
 -37   3  -5   10.10   29.10
  37   3   5    3.40   31.70
 -39  -3  -5   -0.30   40.90
  39  -3   5   48.40   46.00
  39   3   5   20.00   34.20
 -39   3  -5   26.30   34.80
  41  -3   5   34.90   46.10
 -41  -3  -5  -26.60   39.10
  41   3   5   25.90   34.20
 -41   3  -5   37.40   33.50
 -43  -3  -5   54.99   45.50
  43  -3   5   86.49   52.59
 -43   3  -5   98.49   40.70
  43   3   5   26.60   38.90
  45  -3   5  -18.70   47.60
 -45  -3  -5   25.80   48.80
 -45   3  -5   55.59   36.30
  45   3   5   43.00   37.60
 -47  -3  -5  -11.20   45.80
  47  -3   5   83.79   53.39
 -47   3  -5   56.19   42.20
  47   3   5   26.60   38.80
 -49  -3  -5   -2.90   53.79
  49  -3   5   52.59   52.29
 -49   3  -5  104.89   43.10
  49   3   5    6.50   37.70
 -48  -4   5   28.50   33.60
 -46  -4   5   36.20   33.70
 -44  -4   5  100.69   41.90
 -42  -4   5   23.20   29.80
 -40  -4   5   60.69   36.80
 -38  -4   5   20.40   29.40
 -36  -4   5   34.30   32.50
 -34  -4   5   -9.10   26.90
 -32  -4   5   19.50   31.00
  32  -4  -5  -37.50   45.90
 -30  -4   5   21.00   28.20
  30  -4  -5  -20.90   27.90
 -28  -4   5   72.19   35.00
  28  -4  -5  -28.30   25.30
  26  -4  -5  -44.00   23.20
 -26  -4   5   37.20   31.40
 -24  -4   5   29.10   31.40
  24  -4  -5   -5.40   25.70
 -22  -4   5   17.30   29.70
  22  -4  -5  -40.20   23.40
  20  -4  -5  164.98   38.10
 -20  -4   5  266.37   51.19
 -18  -4   5  209.58   44.90
  18  -4  -5  179.98   38.40
 -16  -4   5   64.89   36.00
  16  -4  -5   14.50   27.70
  14  -4  -5   93.59   32.70
 -14  -4   5  123.29   41.00
 -12  -4   5   41.10   35.80
  12  -4  -5  -18.80   25.80
 -10  -4   5   -6.50   32.50
  10  -4  -5   64.79   31.90
  -8  -4   5   50.09   38.40
   8  -4  -5    2.80   28.70
   6  -4  -5  -28.40   26.40
  -6  -4   5   23.20   35.40
   4  -4  -5   42.00   29.90
  -4  -4   5   -2.30   34.10
   2  -4  -5   44.30   31.50
  -2  -4   5   -8.50   31.80
   0  -4  -5    8.80   26.10
   0  -4   5   14.30   33.30
  -2  -4  -5   85.99   32.00
   2  -4   5  145.29   42.60
  -4  -4  -5   37.20   27.70
   4  -4   5   33.80   33.70
  -6  -4  -5   50.79   26.50
   6  -4   5   24.10   33.30
   8  -4   5  -33.00   29.40
  -8  -4  -5   33.10   25.60
  10  -4   5  111.59   39.30
 -10  -4  -5  159.48   36.70
  12  -4   5  111.69   37.70
 -12  -4  -5  106.99   32.30
  14  -4   5   26.60   30.00
 -14  -4  -5   72.89   26.70
 -16  -4  -5   27.10   25.30
  16  -4   5  -46.80   26.60
  18  -4   5  -30.40   28.90
 -18  -4  -5  -15.00   20.10
 -20  -4  -5   51.09   28.10
  20  -4   5   25.80   32.10
 -22  -4  -5   28.70   23.70
  22  -4   5  -20.70   29.90
  24  -4   5   -9.60   34.00
  26  -4   5    7.10   35.40
  28  -4   5  -22.90   38.00
  28   4   5   57.09   37.00
  30  -4   5  -72.39   36.70
  30   4   5   -4.90   32.50
  32  -4   5  -28.70   42.10
  32   4   5   21.60   37.80
  34  -4   5  -58.49   42.80
  34   4   5   59.19   38.40
  36  -4   5   52.19   50.59
  36   4   5   29.10   41.20
  38  -4   5  -31.30   47.50
  38   4   5   20.30   37.80
  40  -4   5  -13.00   48.70
  40   4   5   46.90   42.70
 -31  -5   5   11.80   40.20
 -29  -5   5   -7.70   37.10
 -27  -5   5   26.30   39.10
 -25  -5   5    1.20   39.60
 -23  -5   5   42.60   43.80
 -21  -5   5  -33.50   38.60
 -19  -5   5   78.39   46.90
  17  -5  -5  -51.59   40.10
 -17  -5   5   66.09   48.10
 -15  -5   5  -26.60   40.60
  15  -5  -5  -93.59   35.10
  13  -5  -5 -122.09   32.60
 -13  -5   5  -29.40   42.70
 -11  -5   5  -43.50   41.80
  11  -5  -5  -50.39   35.20
  -9  -5   5   25.00   44.30
   9  -5  -5    1.60   39.60
   7  -5  -5  -19.30   38.90
  -7  -5   5  -34.40   41.80
  -5  -5   5   -5.20   43.70
   5  -5  -5  -34.80   35.30
  -3  -5   5  -78.49   39.20
   3  -5  -5  -72.29   33.50
  -1  -5   5  -75.39   39.90
   1  -5  -5  -25.70   37.60
   1  -5   5    0.90   49.40
  -1  -5  -5  -15.80   35.60
   3  -5   5  -59.29   44.90
  -3  -5  -5   -1.90   35.20
  -5  -5  -5   12.80   35.20
   5  -5   5 -112.99   41.30
  -7  -5  -5   10.10   30.60
   7  -5   5  -19.50   45.50
  -9  -5  -5  -32.20   29.30
   9  -5   5  -43.10   43.30
  11  -5   5  -59.99   39.20
 -11  -5  -5    6.40   29.70
  13  -5   5  -45.60   38.50
 -13  -5  -5   17.80   30.20
  15  -5   5   13.90   40.00
 -15  -5  -5   73.39   34.30
  17  -5   5 -100.69   33.40
 -17  -5  -5    8.00   28.10
  19  -5   5  -80.59   34.80
 -19  -5  -5    3.60   28.20
 -21  -5  -5   -4.50   24.50
  21  -5   5  -49.60   37.70
  68   0  -6   94.09   53.09
 -68   0   6   35.70   33.40
 -66   0   6   33.40   33.00
  66   0  -6  103.09   56.99
  64   0  -6   24.80   48.00
 -64   0   6   -4.40   28.10
 -62   0   6  -17.00   26.30
  62   0  -6   74.79   52.09
 -60   0   6   20.10   40.00
  60   0  -6  179.08   51.09
  58   0  -6   54.09   43.80
 -58   0   6   41.20   28.20
  56   0  -6   63.89   47.60
 -56   0   6   10.00   26.80
 -54   0   6   15.20   24.10
  54   0  -6   -1.60   38.30
 -52   0   6   37.30   25.50
  52   0  -6   11.70   35.50
 -50   0   6  757.32   69.19
  50   0  -6  623.04   81.79
  48   0  -6   65.69   37.10
 -48   0   6   26.60   22.20
 -46   0   6  958.20   83.19
  46   0  -6  883.11   90.29
  44   0  -6   46.50   31.60
 -44   0   6   12.10   21.60
 -42   0   6  799.22   66.09
  42   0  -6  583.54   70.39
 -40   0   6   23.00   18.50
  40   0  -6  -27.90   23.30
  38   0  -6   -8.20   21.50
 -38   0   6   15.10   19.80
 -36   0   6  216.58   32.20
  36   0  -6  178.78   31.20
  34   0  -6  157.78   28.50
 -34   0   6  211.18   30.40
 -32   0   6  118.09   22.60
  32   0  -6   61.39   20.70
 -30   0   6 1960.10  154.38
  30   0  -6 1983.30  153.68
 -28   0   6 1223.18   98.39
  28   0  -6 1230.08   97.99
  26   0  -6   44.60   15.50
 -26   0   6   70.69   16.50
  24   0  -6  650.93   54.49
 -24   0   6  654.73   55.09
  22   0  -6   85.69   15.50
 -22   0   6   80.39   16.00
  20   0  -6 3262.67  240.48
 -20   0   6 3096.09  241.38
 -18   0   6    7.60   10.60
  18   0  -6    4.10   10.50
  16   0  -6 3818.92  284.67
 -16   0   6 3763.42  285.67
 -14   0   6   -0.20    7.80
  14   0  -6   -1.70    7.00
 -14   0   6    3.20    7.90
  12   0  -6 2025.80  144.29
 -12   0   6 1826.32  143.99
 -12   0   6 1899.41  145.19
 -10   0   6   54.59    8.40
  -8   0   6 1858.71  140.09
  -6   0   6   55.09    7.70
  -6   0   6   60.39    7.20
   6   0  -6   74.09    7.60
  -4   0   6 2285.87  171.08
  -4   0   6 2270.37  170.78
  -2   0   6   44.90    7.00
  -2   0   6   41.30    7.90
   0   0   6 3042.10  230.58
   0   0   6 3105.79  231.38
  -2   0  -6  314.67   27.00
   2   0   6  341.87   30.20
  -4   0  -6    1.10    6.20
   4   0   6    9.60   12.90
  -6   0  -6 1056.89   83.39
   6   0   6 1104.19   85.99
   8   0   6 2211.98  164.48
  -8   0  -6 2062.59  162.08
 -10   0  -6    2.50    8.10
  10   0   6    9.20   15.30
 -12   0  -6  147.69   17.90
  12   0   6   93.99   21.30
 -14   0  -6  639.94   53.69
  14   0   6  660.13   57.99
 -16   0  -6 1393.86  108.09
  16   0   6 1361.66  110.99
 -18   0  -6   43.50   13.90
  18   0   6   21.20   19.80
  20   0   6  779.52   68.79
 -20   0  -6  762.32   63.99
  22   0   6  166.78   31.10
 -22   0  -6  163.58   25.00
  24   0   6  191.98   35.60
 -24   0  -6  208.68   28.60
  26   0   6   16.60   25.70
 -26   0  -6   17.00   16.80
  28   0   6   74.89   30.00
 -28   0  -6  105.89   22.40
 -30   0  -6  283.97   38.70
  30   0   6  317.77   47.00
 -32   0  -6   81.39   22.70
  32   0   6  107.59   35.70
  34   0   6  108.39   36.40
 -34   0  -6  116.79   27.20
  36   0   6   -3.00   31.60
 -36   0  -6   -8.60   18.90
 -38   0  -6  392.96   49.70
  38   0   6  453.55   61.59
 -40   0  -6   -6.10   19.20
  40   0   6    9.90   31.80
 -42   0  -6   -1.20   23.70
  42   0   6   19.10   32.80
 -44   0  -6   32.60   28.70
  44   0   6  152.48   43.00
 -46   0  -6  102.39   34.40
  46   0   6  201.38   49.30
 -48   0  -6    1.50   28.50
  48   0   6   16.50   38.70
 -50   0  -6   77.49   36.20
  50   0   6  189.58   49.00
  52   0   6   29.20   41.50
 -52   0  -6   -1.90   28.30
  54   0   6   49.60   44.90
 -54   0  -6   24.30   31.60
  56   0   6  146.89   50.69
 -56   0  -6   50.39   35.50
  58   0   6   90.79   48.20
 -58   0  -6    6.70   33.70
 -67  -1   6   34.70   42.90
 -67   1   6    9.20   30.20
  67   1  -6  107.69   61.49
 -65  -1   6   30.50   47.30
  65   1  -6   16.80   48.70
 -65   1   6   76.19   34.50
 -63  -1   6   23.90   39.60
 -63   1   6   -3.80   28.50
  63   1  -6   62.09   53.99
 -61  -1   6   21.10   43.80
 -61   1   6    7.90   29.20
  61   1  -6  107.29   53.79
  59  -1  -6  132.79   51.69
 -59  -1   6   65.39   35.20
  59   1  -6  133.79   51.49
 -59   1   6   97.29   33.30
 -57  -1   6   56.09   32.90
  57  -1  -6  119.89   51.19
  57   1  -6   54.79   45.10
 -57   1   6   59.49   28.90
 -55  -1   6   21.80   28.50
  55  -1  -6  100.59   44.90
  55   1  -6   15.00   46.90
 -55   1   6   24.60   28.10
 -53  -1   6   -7.80   25.90
  53  -1  -6   65.79   44.20
  53   1  -6   30.70   37.60
 -53   1   6   24.20   24.80
 -51  -1   6  294.67   44.10
  51  -1  -6  288.97   52.79
 -51   1   6  239.58   40.00
  51   1  -6  254.67   49.70
  49  -1  -6   16.10   34.50
 -49  -1   6    3.20   22.60
  49   1  -6   26.00   33.60
 -49   1   6    8.60   22.60
 -47  -1   6   -1.30   23.00
  47  -1  -6    8.40   36.50
 -47   1   6    6.60   21.00
  47   1  -6   15.10   34.20
 -45  -1   6   92.49   27.70
  45  -1  -6   99.69   35.70
  45   1  -6  103.09   39.20
 -45   1   6   87.19   25.80
 -43  -1   6   97.39   26.80
  43  -1  -6   68.99   32.10
 -43   1   6   91.29   25.60
  43   1  -6   70.59   35.10
  41  -1  -6   93.29   31.90
 -41  -1   6  144.29   29.40
  41   1  -6   69.59   32.80
 -41   1   6  135.59   27.60
  39  -1  -6   41.60   28.90
 -39  -1   6   11.50   20.60
  39   1  -6    8.20   24.60
 -39   1   6    8.30   16.80
 -37  -1   6  470.05   45.20
  37  -1  -6  408.76   51.09
  37   1  -6  428.76   49.70
 -37   1   6  414.56   44.40
  35  -1  -6   63.69   26.80
 -35  -1   6  100.89   24.00
  35   1  -6   86.49   25.10
 -35   1   6   92.79   22.80
  33  -1  -6   79.39   24.80
 -33  -1   6   59.09   20.10
  33   1  -6   65.19   23.20
 -33   1   6   83.59   20.80
 -31  -1   6   31.50   19.00
  31  -1  -6    7.50   20.70
  31   1  -6   28.70   20.10
 -31   1   6   21.30   15.80
 -29  -1   6  981.30   84.29
  29  -1  -6 1072.09   86.59
  29   1  -6 1047.90   87.19
 -29   1   6 1054.49   84.69
 -27  -1   6   38.30   15.30
  27  -1  -6   39.70   17.60
 -27   1   6   49.90   15.20
  27   1  -6   29.40   17.70
 -25  -1   6  669.63   59.89
  25  -1  -6  756.72   61.59
  25   1  -6  740.33   63.29
 -25   1   6  738.83   60.89
  23  -1  -6  102.99   18.10
 -23  -1   6  129.89   18.90
 -23   1   6   95.39   17.50
  23   1  -6  101.59   21.20
 -21  -1   6 1749.12  137.69
  21  -1  -6 1732.03  137.39
  21   1  -6 1828.32  140.09
 -21   1   6 1875.61  138.79
  19  -1  -6   27.20   10.90
 -19  -1   6   30.50   10.90
  19   1  -6   22.20   13.80
 -19   1   6   36.10   11.40
  17  -1  -6   78.49   11.40
 -17  -1   6   57.59   12.10
 -17   1   6   45.90   12.40
  17   1  -6   55.79   15.40
 -15  -1   6   46.30   10.30
  15  -1  -6   60.39    9.60
  15   1  -6   45.50   14.00
 -15   1   6   48.30   11.70
 -13  -1   6    9.70    7.90
 -13   1   6   19.80    8.90
 -11  -1   6   33.10   11.50
  11  -1  -6   52.99    8.10
 -11  -1   6   12.60    7.10
 -11   1   6   28.20    8.90
  11   1  -6   44.10    6.20
  -9  -1   6 2680.43  206.98
  -9  -1   6 2836.42  210.38
   9  -1  -6 2774.52  208.08
   9   1  -6 2657.93  206.68
  -9   1   6 2918.61  208.78
  -7  -1   6 2252.97  180.78
  -7   1   6 2498.45  179.68
  -5  -1   6  338.47   31.80
  -5   1   6  358.16   29.80
  -5   1   6  368.06   30.50
  -3  -1   6  977.60   80.09
  -3   1   6  994.70   79.09
  -3   1   6 1065.99   78.59
   3   1  -6  962.70   76.49
   3   1  -6 1086.69   76.59
  -1  -1   6  285.47   28.10
  -1   1   6  277.27   27.60
   1   1  -6  305.87   24.00
  -1   1   6  313.37   26.00
   1  -1   6  189.28   22.20
  -1   1  -6  165.08   16.60
   1   1   6  181.88   17.90
   1   1   6  226.28   22.80
   3  -1   6  114.69   16.20
   3   1   6   82.49   16.10
   3   1   6   89.09   13.30
  -3   1  -6   84.99   11.60
   5  -1   6  604.84   50.69
   5   1   6  606.04   51.19
   5   1   6  604.44   48.90
  -5   1  -6  597.24   48.00
   7  -1   6  230.18   26.00
  -7  -1  -6  217.88   22.00
   7   1   6  252.57   27.80
  -7   1  -6  210.18   21.30
   9  -1   6 1442.76  115.29
  -9  -1  -6 1505.95  114.19
  -9   1  -6 1450.65  113.09
   9   1   6 1485.75  115.89
 -11  -1  -6  593.64   49.50
  11  -1   6  584.64   52.69
 -11   1  -6  568.74   48.90
  11   1   6  621.04   52.79
 -13  -1  -6  496.55   41.70
  13  -1   6  460.35   47.00
  13   1   6  460.85   45.10
 -13   1  -6  484.05   41.10
  15  -1   6  103.89   23.50
 -15  -1  -6   70.59   15.70
  15   1   6   90.79   21.70
 -15   1  -6   87.99   16.00
  17  -1   6   66.79   24.40
 -17  -1  -6   50.89   15.10
  17   1   6   49.90   20.30
 -17   1  -6   53.89   16.00
 -19  -1  -6   40.40   14.50
  19  -1   6    2.80   23.70
 -19   1  -6   25.90   14.20
  19   1   6    1.30   18.70
 -21  -1  -6  351.96   38.00
  21  -1   6  368.66   45.50
 -21   1  -6  323.17   35.00
  21   1   6  335.47   42.90
 -23  -1  -6  122.89   22.40
  23  -1   6   94.99   30.40
 -23   1  -6  145.89   24.20
  23   1   6  156.28   29.60
  25  -1   6  327.97   46.10
 -25  -1  -6  352.16   40.70
  25   1   6  394.26   47.70
 -25   1  -6  350.26   40.40
  27  -1   6    9.30   29.50
 -27  -1  -6   13.40   20.60
  27   1   6    9.50   23.10
 -27   1  -6   19.60   19.40
  29  -1   6  564.84   66.69
 -29  -1  -6  606.14   57.59
 -29   1  -6  635.84   57.39
  29   1   6  600.44   63.09
  31  -1   6   12.40   31.60
 -31  -1  -6   10.00   20.80
 -31   1  -6   13.70   21.30
  31   1   6    3.40   26.30
 -33  -1  -6   27.50   22.90
  33  -1   6   -4.90   32.00
  33   1   6    1.90   26.30
 -33   1  -6   -2.00   22.50
  35  -1   6  137.19   39.50
 -35  -1  -6  191.98   34.50
  35   1   6  136.39   37.10
 -35   1  -6  147.19   30.60
  37  -1   6   53.29   33.90
 -37  -1  -6   52.49   25.60
  37   1   6   61.99   32.80
 -37   1  -6   71.89   27.30
  39  -1   6  136.59   40.40
 -39  -1  -6   98.49   30.90
 -39   1  -6  155.38   35.20
  39   1   6  156.18   39.00
 -41  -1  -6   69.99   32.00
  41  -1   6   31.80   34.90
  41   1   6   26.90   30.80
 -41   1  -6    4.70   24.70
  43  -1   6   91.79   40.60
 -43  -1  -6  108.29   33.30
  43   1   6  106.29   36.30
 -43   1  -6  119.39   32.90
 -45  -1  -6   -1.70   30.70
  45  -1   6   59.29   38.20
 -45   1  -6   20.80   25.70
  45   1   6   27.40   33.50
 -47  -1  -6   21.30   31.40
  47  -1   6   -0.10   37.30
 -47   1  -6  -25.00   25.50
  47   1   6  -12.00   30.30
  49  -1   6   83.79   43.90
 -49  -1  -6   12.00   30.70
 -49   1  -6    3.00   30.30
  49   1   6    6.70   34.80
  51  -1   6   22.90   44.80
 -51  -1  -6   36.90   38.50
  51   1   6   76.09   38.80
 -51   1  -6   16.50   33.00
 -53  -1  -6   19.40   36.40
  53  -1   6   24.90   43.10
 -53   1  -6   44.00   34.20
  53   1   6   34.20   36.60
 -55  -1  -6   30.70   41.80
  55  -1   6   79.29   46.90
  55   1   6   31.50   38.20
 -55   1  -6  -10.40   32.00
  57  -1   6   61.49   46.80
 -57  -1  -6    9.60   42.20
 -57   1  -6  -19.30   34.70
  57   1   6   52.59   40.20
 -64  -2   6   43.40   53.89
 -64   2   6   22.40   32.60
  64   2  -6   22.10   52.69
 -62  -2   6  101.69   53.69
  62   2  -6   28.90   59.99
 -62   2   6   59.19   38.60
 -60  -2   6   26.50   46.00
 -60   2   6   12.70   32.60
  60   2  -6   84.29   49.40
 -58  -2   6   15.50   44.60
  58   2  -6   14.70   45.60
 -58   2   6   11.10   32.30
 -56  -2   6    0.90   33.00
 -56   2   6   51.59   29.40
  56   2  -6   49.99   50.59
 -54  -2   6   44.20   40.20
  54   2  -6  -31.80   36.30
 -54   2   6   -9.30   24.90
  52  -2  -6   93.99   41.80
 -52  -2   6  158.78   35.20
  52   2  -6  105.59   44.10
 -52   2   6   17.00   26.00
 -50  -2   6   79.39   35.90
  50  -2  -6   51.69   37.60
 -50   2   6   67.59   27.70
  50   2  -6   53.59   39.90
 -48  -2   6  136.19   32.80
  48  -2  -6  161.88   42.80
  48   2  -6  100.99   46.20
 -48   2   6   98.69   29.70
  46  -2  -6   72.79   35.70
 -46  -2   6   61.79   28.20
  46   2  -6   30.70   34.00
 -46   2   6    3.80   20.30
 -44  -2   6  224.68   36.70
  44  -2  -6  235.58   43.90
 -44   2   6  192.08   37.10
  42  -2  -6   26.50   32.00
  42   2  -6   34.40   32.30
 -42   2   6   54.99   22.00
 -40  -2   6   11.50   21.90
  40  -2  -6   46.10   32.60
 -40   2   6    2.90   18.60
  40   2  -6    2.90   27.60
  38  -2  -6   64.69   30.30
 -38  -2   6   98.19   25.90
  38   2  -6   82.89   33.20
 -38   2   6   41.30   20.10
  36  -2  -6   16.90   27.60
 -36  -2   6   51.29   20.90
 -36   2   6   14.50   19.80
  36   2  -6  -23.50   24.10
 -34  -2   6   51.69   20.80
  34  -2  -6   39.60   27.40
  34   2  -6   53.49   28.60
 -34   2   6   45.10   19.70
  32  -2  -6   65.19   29.60
 -32  -2   6   75.09   21.50
  32   2  -6  113.39   32.90
 -32   2   6  125.79   23.70
 -30  -2   6  310.27   34.90
  30  -2  -6  270.77   39.40
  30   2  -6  288.97   42.50
 -30   2   6  322.67   37.50
  28  -2  -6  130.99   27.40
 -28  -2   6  165.98   24.10
  28   2  -6  155.28   31.90
 -28   2   6  129.29   24.30
 -26  -2   6   64.89   17.20
  26  -2  -6   76.79   21.40
  26   2  -6   30.50   22.10
 -26   2   6   50.79   17.40
 -24  -2   6    0.80   13.10
  24  -2  -6   17.20   16.90
  24   2  -6   31.00   20.70
 -24   2   6  -11.50   13.40
  22  -2  -6  119.39   21.10
 -22  -2   6  141.69   19.80
 -22   2   6  161.08   22.90
  22   2  -6  150.48   27.90
  20  -2  -6  141.99   21.30
 -20  -2   6  112.29   17.30
 -20   2   6  162.68   22.00
  18  -2  -6  151.98   20.50
 -18  -2   6  137.19   16.90
 -18  -2   6  105.59   24.20
 -18   2   6  148.59   20.30
  16  -2  -6   21.20   11.10
 -16  -2   6    6.40    8.60
 -16  -2   6    4.30   14.70
 -16   2   6   22.30   10.10
 -14  -2   6  770.12   57.39
  14  -2  -6  733.13   61.29
 -14  -2   6  725.03   66.49
 -14   2   6  713.73   59.79
  12  -2  -6  597.64   49.20
 -12  -2   6  544.15   52.89
 -12   2   6  536.65   46.20
  10  -2  -6  234.48   26.70
 -10  -2   6  243.28   32.10
 -10   2   6  190.88   20.90
  -8  -2   6  199.88   29.40
   8  -2  -6  199.78   26.00
  -8   2   6  233.08   23.70
  -6  -2   6   96.79   20.90
   6  -2  -6   92.59   18.20
  -6   2   6  109.29   15.00
   4  -2  -6   40.20   14.50
  -4  -2   6   28.30   15.80
  -4   2   6   55.39   11.80
  -2  -2   6   27.50   15.10
  -2   2   6   45.50   11.40
   0  -2   6  542.45   46.20
   0  -2   6  469.15   37.70
   0   2   6  522.45   44.90
   0   2   6  535.85   41.20
   0   2  -6  441.06   37.60
   2  -2   6  726.43   62.89
   2   2   6  708.33   58.99
  -2   2  -6  755.02   56.79
   2   2   6  721.83   62.49
   4  -2   6   56.19   16.80
   4   2   6   26.70   12.80
   4   2   6   43.50   16.10
  -4   2  -6   23.60    8.60
   6  -2   6  170.08   25.60
  -6   2  -6  161.28   18.80
   6   2   6  182.28   26.80
   6   2   6  179.08   21.90
   8  -2   6   37.20   17.80
  -8  -2  -6   25.70   12.40
  -8   2  -6   37.40   11.80
   8   2   6   25.30   17.80
 -10  -2  -6   -7.70   10.50
  10  -2   6   15.70   18.20
 -10   2  -6   -0.50   11.40
  10   2   6    4.40   17.30
  12  -2   6  330.07   39.00
 -12  -2  -6  288.87   33.00
 -12   2  -6  352.46   32.70
  12   2   6  382.46   43.60
  14  -2   6  336.47   40.10
 -14  -2  -6  334.57   35.60
  14   2   6  306.77   39.50
 -14   2  -6  289.47   31.10
 -16  -2  -6  243.48   30.10
  16  -2   6  205.18   35.20
  16   2   6  224.88   34.70
 -16   2  -6  211.28   27.40
  18  -2   6  420.76   48.10
 -18  -2  -6  338.17   39.40
 -18   2  -6  351.16   36.60
  18   2   6  332.77   44.50
  20  -2   6   12.90   28.30
 -20  -2  -6   13.00   17.50
  20   2   6   -0.30   20.70
 -20   2  -6    6.80   16.70
  22  -2   6  282.47   45.00
 -22  -2  -6  243.18   34.00
 -22   2  -6  284.97   34.40
  22   2   6  169.28   35.00
 -24  -2  -6   12.20   18.80
  24  -2   6   32.80   34.50
  24   2   6   26.40   23.20
 -24   2  -6   22.40   18.80
 -26  -2  -6   27.10   21.00
  26  -2   6   30.60   34.70
 -26   2  -6   23.60   19.30
  26   2   6   -4.30   22.50
  28  -2   6   28.00   36.60
 -28  -2  -6   36.20   25.50
 -28   2  -6   34.40   23.00
  28   2   6   43.90   26.40
 -30  -2  -6   61.79   25.80
  30  -2   6   14.30   35.80
  30   2   6    1.10   23.80
 -30   2  -6   56.29   25.00
 -32  -2  -6   11.30   26.20
  32  -2   6   94.79   39.90
 -32   2  -6   78.79   27.40
  32   2   6   11.70   25.20
 -34  -2  -6  -12.50   24.90
  34  -2   6   96.69   39.70
  34   2   6   18.20   25.80
 -34   2  -6    8.80   23.70
 -36  -2  -6   19.50   27.60
  36  -2   6   14.40   38.70
 -36   2  -6   77.89   31.20
  36   2   6   45.60   30.20
  38  -2   6   65.89   42.30
 -38  -2  -6   41.80   33.00
  38   2   6   17.60   29.50
 -38   2  -6   38.70   31.10
  40  -2   6    8.20   40.40
 -40  -2  -6   -0.70   33.30
 -40   2  -6   28.20   33.20
  40   2   6   36.00   34.20
 -42  -2  -6    0.30   36.30
  42  -2   6   95.59   45.20
  42   2   6   30.00   31.90
 -42   2  -6   53.09   37.00
  44  -2   6   17.50   43.80
 -44  -2  -6  -12.70   35.20
 -44   2  -6   43.70   35.50
  44   2   6   68.99   38.20
 -46  -2  -6  -24.80   36.70
  46  -2   6   36.70   45.20
 -46   2  -6   14.30   39.30
  46   2   6   80.79   38.60
  48  -2   6  101.29   48.20
 -48  -2  -6    1.70   38.30
  48   2   6   37.60   37.40
 -48   2  -6   73.99   41.80
 -50  -2  -6   26.20   50.09
  50  -2   6   59.09   45.50
  50   2   6   82.89   42.10
 -50   2  -6   85.29   38.40
  52  -2   6   73.59   46.30
 -52  -2  -6   -8.40   45.00
 -52   2  -6    6.40   35.60
  52   2   6   76.49   46.70
 -54  -2  -6   36.20   47.00
  54  -2   6  132.89   50.49
 -54   2  -6   17.10   40.30
  54   2   6   14.60   36.50
 -59   3   6   46.60   36.80
  59   3  -6   50.29   51.19
  57   3  -6   35.40   45.40
 -57   3   6   26.80   36.90
  55   3  -6   52.19   45.70
 -55   3   6   68.69   35.20
 -53   3   6   45.60   31.90
  53   3  -6  102.69   53.89
 -51   3   6    3.90   32.20
  51   3  -6    2.50   41.80
 -49   3   6  156.18   36.30
  49   3  -6   98.99   46.70
 -47   3   6   14.70   28.40
  47   3  -6   33.80   36.80
 -45   3   6   45.90   28.10
  45   3  -6   46.80   39.20
 -43   3   6   92.99   30.10
  43   3  -6   49.30   39.40
  41  -3  -6   18.80   34.20
 -41   3   6   10.60   23.50
  41   3  -6   46.70   39.10
  39  -3  -6  204.48   44.50
 -39   3   6  197.08   35.70
  39   3  -6   95.19   38.80
  37  -3  -6  -38.40   32.10
 -37   3   6   19.20   24.80
  37   3  -6   46.20   34.10
  35  -3  -6   52.19   32.70
  35   3  -6   36.50   33.00
 -35   3   6   70.89   25.20
  33  -3  -6   14.10   29.50
 -33   3   6   -8.90   19.90
  31  -3  -6   12.70   26.70
 -31   3   6   98.89   24.70
  29  -3  -6   92.19   27.80
 -29  -3   6   72.99   30.00
 -29   3   6  160.48   27.50
 -27  -3   6  329.27   50.49
  27  -3  -6  299.17   40.80
 -27   3   6  436.46   43.70
 -25  -3   6   49.80   24.40
  25  -3  -6   60.39   22.30
 -25   3   6   59.69   19.30
  23  -3  -6  401.16   46.90
 -23  -3   6  512.75   60.89
 -23   3   6  453.55   43.50
  21  -3  -6   94.29   23.40
 -21  -3   6   58.49   26.60
 -21   3   6   52.99   16.50
 -19  -3   6  210.18   38.20
  19  -3  -6  149.39   27.30
 -19   3   6  169.58   24.10
 -17  -3   6   -1.30   20.40
  17  -3  -6   10.10   15.90
 -17   3   6   -1.20   12.40
 -15  -3   6   44.50   25.70
  15  -3  -6   44.20   19.00
 -15   3   6   27.30   13.70
 -13  -3   6  164.38   34.80
  13  -3  -6  163.28   28.20
 -13   3   6  128.19   21.40
  11  -3  -6   79.09   22.90
 -11  -3   6   60.99   27.40
 -11   3   6   55.39   15.50
   9  -3  -6  100.79   26.30
  -9  -3   6  103.29   30.60
  -9   3   6  107.89   18.10
  -7  -3   6  111.89   32.00
   7  -3  -6  122.49   27.30
  -7   3   6   98.99   18.50
   5  -3  -6   56.49   22.30
  -5  -3   6   57.59   26.80
  -5   3   6   44.20   14.90
   3  -3  -6  269.07   38.10
  -3  -3   6  273.67   42.30
  -3   3   6  244.78   29.00
  -1  -3   6  135.19   30.90
   1  -3  -6  135.69   28.00
  -1   3   6  109.79   19.20
   1  -3   6  219.28   36.50
  -1  -3  -6  248.88   36.80
   1   3   6  220.38   27.00
  -3  -3  -6  321.07   43.30
   3  -3   6  363.06   45.50
   3   3   6  318.77   35.10
  -5  -3  -6   64.89   22.00
   5  -3   6   88.09   26.10
  -7  -3  -6  681.43   59.09
   7  -3   6  618.24   63.39
   9  -3   6   40.50   23.40
  -9  -3  -6   61.19   19.70
  -9   3  -6   36.30   13.70
   9   3   6   40.40   24.60
  11  -3   6  188.88   34.60
 -11  -3  -6  206.58   31.50
 -11   3  -6  225.28   25.00
  11   3   6  209.88   37.00
 -13  -3  -6    7.30   17.10
  13  -3   6   29.50   23.80
  13   3   6   48.70   23.90
 -13   3  -6   56.49   15.60
  15  -3   6   23.50   24.80
 -15  -3  -6   13.20   20.70
  15   3   6   35.20   24.90
 -15   3  -6   70.29   18.60
  17  -3   6   20.60   25.60
 -17  -3  -6    9.90   19.30
 -17   3  -6   31.90   16.50
  17   3   6   20.90   24.70
 -19  -3  -6   15.70   22.90
  19  -3   6   16.30   27.50
 -19   3  -6    6.00   19.00
  19   3   6   22.70   26.60
 -21  -3  -6  106.29   30.20
  21  -3   6  130.49   37.20
 -21   3  -6  165.28   28.10
  21   3   6  132.69   35.30
 -23  -3  -6  151.78   35.70
  23  -3   6  163.38   40.70
  23   3   6  181.28   40.00
 -23   3  -6  189.38   32.40
 -25  -3  -6  -29.80   25.80
  25  -3   6  -18.40   34.00
  25   3   6  -10.40   25.50
 -25   3  -6   19.30   22.30
  27  -3   6  152.18   44.10
 -27  -3  -6  140.29   36.70
 -27   3  -6  269.27   36.00
  27   3   6  104.69   35.40
 -29  -3  -6  -10.20   32.00
  29  -3   6   10.20   39.50
  29   3   6   16.40   28.50
 -29   3  -6   19.10   25.00
  31  -3   6  185.18   50.39
 -31  -3  -6  142.59   43.80
  31   3   6  119.39   38.90
 -31   3  -6  161.68   34.80
  33  -3   6   27.10   44.40
 -33  -3  -6   33.60   38.10
  33   3   6   63.69   33.30
 -33   3  -6   64.79   32.20
  35  -3   6  -29.20   42.00
 -35  -3  -6   29.80   36.50
  35   3   6    7.30   30.20
 -35   3  -6   12.50   26.20
 -37  -3  -6   31.10   42.10
  37  -3   6   11.50   44.20
  37   3   6   33.40   36.30
 -37   3  -6   42.40   31.90
 -39  -3  -6   -9.20   42.10
  39  -3   6   89.29   47.90
  39   3   6   26.40   36.50
 -39   3  -6   49.70   33.10
  41  -3   6   85.09   49.70
 -41  -3  -6   12.80   45.00
  41   3   6    8.00   34.30
 -41   3  -6  114.99   38.60
  43  -3   6    8.50   50.09
 -43  -3  -6  -14.80   40.90
  43   3   6   33.90   39.10
 -43   3  -6   -8.00   31.90
 -45  -3  -6   44.00   46.50
  45  -3   6   60.99   51.19
  45   3   6   37.60   39.60
 -45   3  -6   72.59   41.10
 -47  -3  -6  -11.40   44.40
  47  -3   6   33.50   51.69
  47   3   6   68.09   40.20
 -47   3  -6   48.60   39.10
 -48  -4   6   20.10   30.10
 -46  -4   6   59.89   44.10
 -42  -4   6   -9.10   34.60
 -40  -4   6  119.69   41.50
 -38  -4   6   -9.00   29.40
 -36  -4   6   33.70   31.20
 -34  -4   6   72.69   36.30
 -32  -4   6   18.20   27.70
  30  -4  -6  -65.39   25.30
 -30  -4   6   23.40   31.60
  28  -4  -6  -55.39   23.50
 -28  -4   6   45.80   29.90
 -26  -4   6   30.50   32.00
  26  -4  -6  -46.40   23.30
  24  -4  -6   44.00   28.90
 -24  -4   6  101.19   37.90
  22  -4  -6  149.88   35.40
 -22  -4   6  199.98   44.80
 -20  -4   6  120.99   40.20
  20  -4  -6   42.60   28.40
 -18  -4   6  177.28   44.00
  18  -4  -6  255.47   42.30
  16  -4  -6  -42.20   24.70
 -16  -4   6   65.29   34.20
  14  -4  -6   90.69   32.00
 -14  -4   6   84.19   37.60
  12  -4  -6  -15.20   24.50
 -12  -4   6   91.69   40.00
 -10  -4   6   -2.60   33.30
  10  -4  -6   27.70   30.10
  -8  -4   6  -56.09   31.20
   8  -4  -6   -3.20   28.40
   6  -4  -6   26.60   28.40
  -6  -4   6   -5.60   34.00
   4  -4  -6   42.90   31.70
  -4  -4   6   47.60   38.00
  -2  -4   6   95.39   41.30
   2  -4  -6  144.39   37.00
   0  -4  -6  105.09   33.90
   0  -4   6   86.09   39.50
  -2  -4  -6   68.19   28.90
   2  -4   6   37.90   34.60
  -4  -4  -6    7.60   22.00
   4  -4   6   -7.60   33.10
  -6  -4  -6  130.09   34.30
   6  -4   6   79.49   36.30
  -8  -4  -6   48.80   25.70
   8  -4   6    8.00   33.50
  10  -4   6   40.70   33.10
 -10  -4  -6   48.70   25.20
  12  -4   6   49.30   34.00
 -12  -4  -6   64.89   27.40
  14  -4   6   27.60   31.30
 -14  -4  -6   85.59   29.40
 -16  -4  -6    9.60   23.70
  16  -4   6   21.60   30.20
  18  -4   6  -50.09   26.70
 -18  -4  -6   46.00   25.30
 -20  -4  -6   37.40   26.70
  20  -4   6   27.00   33.20
  22  -4   6  -34.70   30.40
  24  -4   6  -44.70   32.70
  26  -4   6   -6.30   40.30
  26   4   6   35.40   35.00
  28  -4   6   -3.30   40.80
  28   4   6   51.29   39.00
  30  -4   6  -51.89   40.80
  30   4   6    3.80   34.90
  32  -4   6    2.00   44.80
  32   4   6   83.29   40.10
  34  -4   6   -6.50   47.00
  34   4   6   18.60   37.00
  36  -4   6   30.30   49.40
  36   4   6   56.89   40.70
  38  -4   6  -48.50   45.70
  38   4   6   11.40   35.30
 -31  -5   6  -32.90   36.90
 -29  -5   6   30.00   39.10
 -27  -5   6  -10.20   41.10
 -25  -5   6   31.30   42.90
 -23  -5   6   22.60   47.00
 -21  -5   6  -25.50   42.40
 -19  -5   6   12.10   42.50
  17  -5  -6 -152.78   36.90
 -17  -5   6   32.50   46.60
  15  -5  -6  -78.09   36.60
 -15  -5   6   -1.60   44.20
  13  -5  -6  -64.59   37.10
 -13  -5   6   13.80   46.80
  11  -5  -6  -16.50   38.70
 -11  -5   6  -53.49   38.70
  -9  -5   6  -74.59   39.10
   9  -5  -6  -12.30   36.10
  -7  -5   6  -33.20   42.40
   7  -5  -6  -35.10   34.30
   5  -5  -6  -46.30   35.40
  -5  -5   6   42.90   50.39
  -3  -5   6  -13.90   44.60
   3  -5  -6   -3.70   37.10
  -1  -5   6  -52.79   43.30
   1  -5  -6   29.70   38.70
   1  -5   6 -111.19   42.60
  -1  -5  -6    5.70   37.60
  -3  -5  -6    4.20   34.20
   3  -5   6  -54.09   45.70
  -5  -5  -6  -18.00   31.00
   5  -5   6  -71.39   43.10
  -7  -5  -6   25.00   33.70
   7  -5   6  -23.40   46.60
  -9  -5  -6   52.39   33.00
   9  -5   6  -79.99   39.90
  11  -5   6  -85.49   39.10
 -11  -5  -6    5.60   30.00
 -13  -5  -6   -1.60   27.20
  13  -5   6  -33.80   39.60
 -15  -5  -6  -15.90   25.40
  15  -5   6   69.99   43.50
  17  -5   6  -53.29   37.10
 -17  -5  -6   -0.40   26.90
  19  -5   6  -95.89   35.10
 -19  -5  -6   -3.20   26.20
  21  -5   6  -57.49   36.80
 -21  -5  -6  -16.80   25.30
 -70   0   7   42.00   35.80
 -68   0   7   77.49   37.10
 -66   0   7   25.50   35.20
  66   0  -7   93.09   53.99
 -64   0   7   25.10   48.00
  64   0  -7  104.29   55.79
  62   0  -7  -32.50   47.10
 -62   0   7   30.20   28.30
 -60   0   7   26.90   27.40
  60   0  -7  110.59   48.90
 -58   0   7   38.10   28.20
  58   0  -7  106.59   50.59
 -56   0   7   18.20   26.20
  56   0  -7   67.29   42.70
  54   0  -7   61.79   45.40
 -54   0   7   21.40   24.60
 -52   0   7   17.40   22.90
  52   0  -7   11.20   34.90
  50   0  -7  -14.20   32.00
 -48   0   7   64.99   26.60
  48   0  -7   -1.90   33.40
  46   0  -7   54.19   32.10
 -46   0   7   83.49   26.00
 -44   0   7   23.50   22.00
  44   0  -7   -6.60   29.00
  42   0  -7   -0.30   25.00
 -42   0   7   14.80   21.20
 -40   0   7   25.80   21.60
  40   0  -7  -21.90   22.30
  38   0  -7   31.20   22.10
 -38   0   7   24.70   17.70
 -36   0   7    9.80   18.60
  36   0  -7   -8.20   19.30
 -34   0   7   36.20   18.70
  34   0  -7    8.50   19.00
  32   0  -7    0.30   16.30
 -32   0   7    7.40   15.20
 -30   0   7   13.70   15.20
  30   0  -7   16.50   15.10
 -28   0   7   -2.80   11.70
  28   0  -7   11.00   13.80
 -26   0   7  -17.50   11.50
  26   0  -7   -1.50   12.50
 -24   0   7   -4.50   10.60
  24   0  -7   -9.60   11.20
 -22   0   7   -1.00   10.60
  22   0  -7  -15.20   10.00
 -20   0   7  -22.60    9.50
  20   0  -7  -17.20    9.60
  18   0  -7  -19.70    8.30
 -18   0   7  -22.30    9.20
 -16   0   7   -2.50    8.30
  16   0  -7   -6.70    7.40
 -14   0   7   -2.50    7.30
 -12   0   7   -2.70    5.90
 -10   0   7    8.20    5.90
   8   0  -7    0.30    4.20
  -8   0   7    4.20    4.60
  -8   0   7   -3.30    4.80
  -6   0   7    9.20    4.60
  -6   0   7    5.30    5.60
   6   0  -7    6.60    4.60
  -4   0   7   -0.80    5.60
  -4   0   7   -3.90    4.80
  -2   0   7    2.60    5.60
  -2   0   7    9.30    8.20
   0   0   7   15.10   10.80
   0   0   7    0.80    6.80
  -2   0  -7   -0.90    6.30
   2   0   7   -6.70   12.30
   4   0   7   -5.90   13.50
  -4   0  -7   -7.60    6.50
   6   0   7  -15.30   14.50
  -6   0  -7  -12.10    6.90
   8   0   7    3.30   15.40
  -8   0  -7   12.30    8.50
 -10   0  -7   -8.20    7.10
  10   0   7  -35.50   14.20
  12   0   7  -17.50   16.10
 -12   0  -7   10.10   10.20
  14   0   7   -5.20   17.70
 -14   0  -7   10.30   10.40
 -16   0  -7    4.30   11.10
  16   0   7   -0.20   18.50
 -18   0  -7   15.90   12.60
  18   0   7  -19.90   19.30
  20   0   7   -6.50   21.20
 -20   0  -7   -1.40   11.10
 -22   0  -7   24.40   15.60
  22   0   7   -4.60   22.90
  24   0   7  -11.20   24.00
 -24   0  -7  -11.70   14.80
 -26   0  -7   -4.80   16.60
  26   0   7    0.90   24.60
 -28   0  -7   15.60   19.10
  28   0   7   24.70   27.50
  30   0   7  -27.50   26.90
 -30   0  -7   29.40   20.00
  32   0   7  -11.40   27.70
 -32   0  -7   21.90   21.10
  34   0   7   -5.90   29.70
 -34   0  -7   -3.90   17.20
  36   0   7   45.30   32.20
 -36   0  -7  -13.80   19.40
 -38   0  -7  -12.80   19.70
  38   0   7   27.70   35.00
  40   0   7   16.50   34.40
 -40   0  -7  -29.80   18.00
 -42   0  -7    7.50   24.20
  42   0   7  -30.00   33.00
  44   0   7   24.90   35.30
 -44   0  -7    9.60   26.20
  46   0   7    1.60   35.30
 -46   0  -7   10.00   27.00
  48   0   7   53.69   40.80
 -48   0  -7   45.80   29.30
 -50   0  -7  -32.30   30.00
  50   0   7   36.70   39.60
  52   0   7   20.80   37.80
 -52   0  -7   19.70   30.60
 -54   0  -7    7.50   32.90
  54   0   7    3.50   39.30
 -56   0  -7   40.10   37.90
  56   0   7  124.89   47.50
  58   0   7   27.70   48.70
 -58   0  -7   13.10   36.10
 -69  -1   7   20.10   43.50
 -69   1   7   58.29   43.00
  69   1  -7   76.89   58.49
 -67  -1   7   37.60   41.30
  67   1  -7   69.19   51.29
 -67   1   7   29.10   36.20
 -65  -1   7   11.00   36.30
 -65   1   7   60.39   46.20
  65   1  -7  -21.00   55.19
 -63   1   7   69.99   40.50
  63   1  -7  -20.00   45.30
 -61  -1   7   27.70   33.20
  61   1  -7   40.30   58.39
 -61   1   7   46.30   31.80
  59  -1  -7  123.79   50.99
 -59  -1   7   49.90   35.30
 -59   1   7   54.19   30.20
  59   1  -7   56.89   51.79
  57  -1  -7  102.29   47.20
 -57  -1   7   35.70   35.30
 -57   1   7   12.10   23.80
  57   1  -7   26.10   39.30
 -55  -1   7  -10.10   24.00
  55  -1  -7   84.19   46.90
  55   1  -7   23.20   42.70
 -55   1   7   23.70   27.60
  53  -1  -7   98.59   42.60
 -53  -1   7   91.19   30.20
 -53   1   7  110.99   30.30
  53   1  -7   92.89   46.80
 -51  -1   7  127.19   32.10
  51  -1  -7  130.29   43.50
 -51   1   7  109.19   30.60
  51   1  -7   94.39   42.40
 -49  -1   7   37.10   25.60
  49  -1  -7   25.70   35.40
 -49   1   7   44.70   22.90
  49   1  -7   24.80   31.70
  47  -1  -7  -15.80   29.80
 -47  -1   7  -15.10   21.50
 -47   1   7   19.20   20.80
  47   1  -7    3.30   29.90
  45  -1  -7   27.10   33.00
 -45  -1   7  -19.40   21.20
  45   1  -7   14.50   26.80
 -45   1   7    1.80   19.00
 -43  -1   7   68.89   25.70
  43  -1  -7   93.69   33.50
  43   1  -7   58.99   29.40
 -43   1   7   65.69   23.90
 -41  -1   7   59.89   24.80
  41  -1  -7   42.40   29.30
 -41   1   7   70.69   23.30
  41   1  -7   41.90   28.10
 -39  -1   7   52.39   21.70
  39  -1  -7   19.60   25.30
 -39   1   7   16.30   19.20
  39   1  -7   27.30   24.30
  37  -1  -7   16.50   23.60
 -37  -1   7   55.39   22.00
  37   1  -7   18.00   22.20
 -37   1   7   26.20   18.20
 -35  -1   7   74.89   22.00
  35  -1  -7   44.80   24.00
  35   1  -7   54.29   25.70
 -35   1   7   92.39   21.40
 -33  -1   7  107.09   23.80
  33  -1  -7   84.79   24.00
  33   1  -7   75.59   23.00
 -33   1   7   78.89   21.60
 -31  -1   7   96.39   21.70
  31  -1  -7   59.49   22.10
 -31   1   7   72.59   18.90
  31   1  -7   75.79   21.90
  29  -1  -7  409.16   40.50
 -29  -1   7  371.56   38.30
  29   1  -7  377.76   40.90
 -29   1   7  371.56   37.50
  27  -1  -7  316.07   32.50
 -27  -1   7  228.08   31.30
 -27   1   7  334.57   34.70
  27   1  -7  299.77   35.20
 -25  -1   7 1006.30   91.59
  25  -1  -7 1232.68   92.19
  25   1  -7 1173.98   94.49
 -25   1   7 1239.38   92.99
  23  -1  -7  253.87   26.60
 -23  -1   7  235.08   27.70
  23   1  -7  239.48   30.10
 -23   1   7  275.17   29.40
 -21  -1   7 1408.26  109.49
 -21   1   7 1443.56  110.39
  21   1  -7 1383.76  111.59
 -19  -1   7   46.60   12.10
  19   1  -7   38.60   14.40
 -19   1   7   53.99   12.60
 -17  -1   7  178.58   19.40
  17   1  -7  180.08   23.00
 -17   1   7  165.48   20.30
 -15  -1   7  137.79   16.40
 -15   1   7  161.58   18.70
 -13  -1   7  -13.60    9.00
 -13  -1   7    9.50    6.90
 -13   1   7   -0.30    7.60
 -11  -1   7  583.84   45.70
 -11  -1   7  479.25   41.60
 -11   1   7  574.94   43.60
  -9  -1   7   68.59   12.70
  -9  -1   7   52.49    7.40
   9  -1  -7   97.49   10.50
  -9   1   7   89.19   11.50
   9   1  -7   48.90    7.00
  -7  -1   7   12.90    9.10
  -7   1   7    3.00    7.60
  -7   1   7   17.90    7.60
  -5  -1   7   10.00    9.40
  -5   1   7   18.80    8.00
  -5   1   7    5.30    7.90
   5   1  -7    1.50    3.50
   5   1  -7   13.60    3.50
  -3  -1   7 2733.23  211.68
   3   1  -7 2619.94  208.58
  -3   1   7 2831.82  210.58
  -3   1   7 2830.92  210.68
   3   1  -7 2931.61  208.68
  -1  -1   7  915.11   72.89
  -1   1   7  891.61   71.19
   1   1  -7  924.21   69.49
  -1   1   7  915.91   72.09
   1  -1   7 1272.07  103.39
   1   1   7 1325.17  101.99
  -1   1  -7 1346.67  100.59
   1   1   7 1352.16  103.29
   3  -1   7  517.65   44.20
   3   1   7  527.45   42.00
  -3   1  -7  503.15   40.70
   3   1   7  484.75   43.90
   5  -1   7   77.09   15.00
  -5   1  -7   48.20   10.10
   5   1   7   52.49   12.20
   5   1   7   71.69   16.20
  -7  -1  -7  228.98   23.90
   7  -1   7  214.38   25.20
   7   1   7  256.87   28.30
  -7   1  -7  171.68   20.30
  -9  -1  -7   26.40   10.70
   9  -1   7   19.60   15.20
   9   1   7   20.60   15.20
  -9   1  -7   28.90   11.00
  11  -1   7  101.89   21.20
 -11  -1  -7   83.59   15.20
  11   1   7   76.79   19.60
 -11   1  -7  115.49   16.70
 -13  -1  -7  193.08   24.20
  13  -1   7  206.98   29.70
  13   1   7  209.08   28.40
 -13   1  -7  188.38   23.20
  15  -1   7   41.40   22.80
 -15  -1  -7   46.20   13.90
 -15   1  -7   35.00   13.20
  15   1   7   35.80   19.00
 -17  -1  -7  258.57   30.80
  17  -1   7  303.77   40.00
  17   1   7  279.67   36.20
 -17   1  -7  287.67   31.40
 -19  -1  -7  355.26   36.30
  19  -1   7  425.36   47.30
  19   1   7  370.66   43.60
 -19   1  -7  326.97   35.20
  21  -1   7   95.19   30.40
 -21  -1  -7  111.09   21.40
  21   1   7   97.99   26.00
 -21   1  -7   80.39   19.60
  23  -1   7   -7.40   25.60
 -23  -1  -7   53.69   18.40
 -23   1  -7   27.50   16.60
  23   1   7   15.60   22.90
  25  -1   7   98.79   32.10
 -25  -1  -7  113.09   24.00
  25   1   7  117.59   29.60
 -25   1  -7  106.79   23.70
  27  -1   7   40.50   31.80
 -27  -1  -7   54.09   20.60
  27   1   7   49.60   26.80
 -27   1  -7   19.40   19.70
  29  -1   7  147.39   37.70
 -29  -1  -7  107.79   28.40
 -29   1  -7  144.69   27.10
  29   1   7  161.38   35.30
  31  -1   7   28.20   32.40
 -31  -1  -7   66.79   25.30
  31   1   7   72.89   30.90
 -31   1  -7   66.29   23.70
 -33  -1  -7   74.49   26.90
  33  -1   7  103.19   36.40
 -33   1  -7   27.20   24.40
  33   1   7   61.19   30.90
 -35  -1  -7  120.09   31.90
  35  -1   7   61.99   36.80
 -35   1  -7  128.59   30.20
  35   1   7  112.89   34.10
 -37  -1  -7   20.40   26.30
  37  -1   7  -27.70   33.40
 -37   1  -7   33.00   23.50
  37   1   7   35.00   30.20
 -39  -1  -7   54.89   27.30
  39  -1   7   -7.50   32.70
 -39   1  -7   20.80   24.90
  39   1   7    3.90   28.90
  41  -1   7   33.30   38.90
 -41  -1  -7   11.90   25.20
  41   1   7   36.70   32.50
 -41   1  -7   37.10   27.40
 -43  -1  -7   49.10   29.60
  43  -1   7   58.29   38.20
 -43   1  -7   -6.40   27.50
  43   1   7   57.19   35.20
  45  -1   7   55.49   43.00
 -45  -1  -7   12.30   29.40
 -45   1  -7   69.99   29.80
  45   1   7   32.10   33.60
  47  -1   7   56.49   41.10
 -47  -1  -7  -16.80   30.60
 -47   1  -7    8.10   29.20
  47   1   7   18.30   34.10
  49  -1   7   50.19   44.30
 -49  -1  -7  -21.80   32.70
 -49   1  -7   -3.80   30.90
  49   1   7   13.40   35.20
 -51  -1  -7   11.90   37.70
  51  -1   7  187.58   52.59
  51   1   7   74.49   39.20
 -51   1  -7   91.99   40.50
 -53  -1  -7    7.40   35.30
  53  -1   7   -6.00   40.90
 -53   1  -7    1.30   29.80
  53   1   7   34.00   38.60
 -55  -1  -7  -40.30   31.40
  55  -1   7   66.29   45.20
  55   1   7   20.10   39.30
 -55   1  -7   41.60   34.50
 -57  -1  -7   49.80   43.50
  57  -1   7  124.89   52.49
 -57   1  -7   75.39   38.30
  57   1   7   65.29   43.90
 -66  -2   7   25.90   51.39
  66   2  -7   21.10   66.79
 -66   2   7   44.00   40.70
 -64  -2   7   -2.70   53.79
 -64   2   7   12.30   33.20
  64   2  -7   27.90   62.19
 -62  -2   7   23.40   48.90
 -62   2   7    9.40   30.20
  62   2  -7   46.00   48.60
 -60  -2   7   72.69   39.00
 -60   2   7   62.39   34.70
  60   2  -7   56.49   52.49
 -58  -2   7   -4.10   41.70
 -58   2   7    0.70   25.50
  58   2  -7   16.70   53.69
 -56  -2   7   45.30   35.20
 -56   2   7   36.70   27.10
  56   2  -7   13.70   42.60
 -54  -2   7   24.50   34.60
 -54   2   7   31.50   27.30
  54   2  -7   24.60   42.70
 -52  -2   7   94.39   37.50
  52   2  -7   26.80   43.30
 -52   2   7   21.80   24.40
  50  -2  -7  253.67   46.90
 -50  -2   7  234.38   40.50
  50   2  -7  297.67   64.89
 -50   2   7  260.77   41.30
 -48  -2   7   96.49   32.00
  48  -2  -7  114.39   35.60
 -48   2   7   77.19   25.80
  48   2  -7   71.09   40.10
  46  -2  -7   42.60   37.20
 -46  -2   7   11.50   25.90
 -46   2   7   -1.50   22.10
  46   2  -7  -34.30   31.20
  44  -2  -7   25.60   36.60
 -44  -2   7   50.59   24.60
  44   2  -7   18.60   32.20
 -44   2   7   25.00   21.70
  42  -2  -7  293.07   49.99
 -42  -2   7  284.17   40.20
  42   2  -7  344.47   53.49
 -42   2   7  312.87   41.70
  40  -2  -7   48.30   30.30
 -40  -2   7   64.79   23.90
  40   2  -7   40.40   30.30
 -40   2   7   55.19   21.70
  38  -2  -7  119.29   34.60
 -38  -2   7  204.68   31.10
 -38   2   7  189.18   29.70
  38   2  -7  191.48   40.10
  36  -2  -7   23.20   26.20
 -36  -2   7   66.39   21.70
  36   2  -7   14.10   26.80
 -36   2   7   22.50   18.20
  34  -2  -7   29.60   26.30
 -34  -2   7   67.89   21.60
  34   2  -7   70.59   28.20
 -34   2   7   10.50   16.90
 -32  -2   7   34.90   18.20
  32  -2  -7   10.20   24.30
 -32   2   7   -4.30   15.30
  32   2  -7   11.70   23.90
  30  -2  -7  453.55   48.30
 -30  -2   7  339.27   38.10
  30   2  -7  362.56   48.80
 -30   2   7  432.86   40.60
  28  -2  -7   33.80   20.80
 -28  -2   7   12.50   15.40
  28   2  -7   -7.10   20.20
 -28   2   7   18.70   15.10
 -26  -2   7   18.50   14.50
  26  -2  -7   23.50   18.40
  26   2  -7  -10.60   18.40
 -26   2   7    5.90   14.50
  24  -2  -7  285.57   33.00
 -24  -2   7  302.37   30.40
  24   2  -7  250.67   37.60
 -24   2   7  309.47   34.10
 -22  -2   7  380.06   34.20
  22  -2  -7  379.46   36.80
 -22   2   7  365.36   36.20
 -20  -2   7  270.67   27.40
  20  -2  -7  325.27   31.40
 -20  -2   7  301.87   39.60
 -20   2   7  301.67   29.60
 -18  -2   7   96.49   14.10
  18  -2  -7  107.09   17.20
 -18  -2   7   92.49   22.40
 -18   2   7   96.19   17.70
  16  -2  -7  780.12   69.09
 -16  -2   7  906.41   75.99
 -16  -2   7  869.51   66.29
 -16   2   7  888.91   69.19
  14  -2  -7   51.59   13.30
 -14  -2   7   48.20   18.30
 -14   2   7   54.89   12.30
  12  -2  -7   21.40   11.70
 -12  -2   7    6.80   15.60
 -12   2   7   16.40    9.80
  10  -2  -7   89.89   16.80
 -10  -2   7   86.99   21.00
 -10   2   7  115.69   15.50
   8  -2  -7  620.24   53.69
  -8  -2   7  649.83   57.69
  -8   2   7  607.04   50.89
   6  -2  -7   33.10   11.80
  -6  -2   7   27.20   16.10
  -6   2   7   26.70    9.90
  -4  -2   7  105.89   21.20
   4  -2  -7   91.29   18.40
  -4   2   7  101.69   15.50
  -2  -2   7  684.63   60.99
  -2   2   7  757.12   56.79
  -2   2   7  639.94   58.89
   0  -2   7  402.26   39.40
   0   2   7  416.86   38.30
   0   2   7  396.16   34.40
   0   2  -7  371.26   31.00
   2  -2   7   57.69   16.30
   2   2   7   59.79   17.10
   2   2   7   48.20   13.10
  -2   2  -7   34.00    8.60
   4  -2   7  348.97   36.10
  -4   2  -7  332.87   28.90
   4   2   7  370.06   31.90
   4   2   7  282.47   35.00
   6  -2   7  311.97   36.40
  -6   2  -7  294.17   28.00
   6   2   7  345.17   38.20
   6   2   7  307.17   30.30
   8  -2   7  331.67   35.90
  -8  -2  -7  265.67   29.40
   8   2   7  339.97   38.00
  -8   2  -7  264.17   27.10
 -10  -2  -7  226.68   28.20
  10  -2   7  205.48   31.00
  10   2   7  286.07   35.40
 -10   2  -7  212.98   25.50
  12  -2   7   43.20   21.20
 -12  -2  -7    7.50   13.30
  12   2   7   46.10   20.40
 -12   2  -7   19.50   13.70
 -14  -2  -7   69.49   18.30
  14  -2   7   52.59   24.90
 -14   2  -7   62.99   17.00
  14   2   7   42.20   21.60
  16  -2   7   40.50   26.20
 -16  -2  -7   29.90   15.90
 -16   2  -7    0.60   14.70
  16   2   7   -0.60   20.00
  18  -2   7  159.38   34.90
 -18  -2  -7  134.39   24.90
  18   2   7  167.08   32.50
 -18   2  -7  111.09   23.00
 -20  -2  -7  333.97   39.20
  20  -2   7  331.07   46.90
 -20   2  -7  305.07   36.60
  20   2   7  307.67   43.20
 -22  -2  -7  308.07   42.00
  22  -2   7  385.96   52.49
  22   2   7  346.97   47.10
 -22   2  -7  406.76   43.10
  24  -2   7   49.50   36.00
 -24  -2  -7  106.39   26.00
  24   2   7   41.80   24.80
 -24   2  -7   85.09   25.10
 -26  -2  -7   46.30   26.30
  26  -2   7   95.39   40.40
  26   2   7   67.39   27.10
 -26   2  -7  100.39   26.80
  28  -2   7   95.59   40.80
 -28  -2  -7   70.09   26.20
  28   2   7   45.70   26.70
 -28   2  -7   97.89   26.10
 -30  -2  -7  240.18   45.20
  30  -2   7  273.37   50.29
 -30   2  -7  377.26   44.40
  30   2   7  240.68   43.80
 -32  -2  -7   19.50   26.90
  32  -2   7   -0.40   35.40
 -32   2  -7   58.29   29.80
  32   2   7    8.50   25.40
 -34  -2  -7    5.80   29.10
  34  -2   7   50.59   39.80
 -34   2  -7   21.50   24.60
  34   2   7   10.00   25.70
 -36  -2  -7  145.39   39.80
  36  -2   7  154.18   48.10
 -36   2  -7  198.98   37.00
  36   2   7  133.09   39.70
 -38  -2  -7   -4.80   31.20
  38  -2   7   17.60   40.00
  38   2   7   36.00   29.60
 -38   2  -7   21.80   29.20
  40  -2   7   45.20   43.30
 -40  -2  -7   23.60   36.40
  40   2   7  -11.40   28.00
 -40   2  -7   18.50   29.60
 -42  -2  -7    3.00   37.10
  42  -2   7   90.49   46.00
 -42   2  -7   56.69   32.60
  42   2   7   30.60   34.00
  44  -2   7   58.89   46.60
 -44  -2  -7   34.10   39.20
 -44   2  -7   18.00   33.60
  44   2   7   10.20   34.50
  46  -2   7   56.09   44.90
 -46  -2  -7   19.60   46.20
  46   2   7   30.00   34.20
 -46   2  -7   69.69   34.50
 -48  -2  -7   51.79   42.90
  48  -2   7   86.19   47.50
 -48   2  -7   61.59   37.60
  48   2   7   97.69   42.60
 -50  -2  -7   18.20   48.10
  50  -2   7   10.30   44.20
  50   2   7   30.70   36.90
 -50   2  -7   65.39   40.00
 -52  -2  -7   -0.60   40.90
  52  -2   7   84.49   48.10
  52   2   7   37.00   38.10
 -52   2  -7   53.59   39.50
  59   3  -7   27.50   55.29
 -59   3   7   95.29   40.90
 -57   3   7   63.49   37.90
  57   3  -7  -30.40   49.40
 -55   3   7   58.19   37.60
  55   3  -7   26.20   47.50
  53   3  -7  -29.20   40.10
 -53   3   7   56.39   31.90
  51   3  -7   82.39   48.10
 -51   3   7   58.59   36.70
 -49   3   7  -16.80   24.90
  49   3  -7   30.20   41.00
  47   3  -7  -31.20   39.80
 -47   3   7   47.70   27.60
  45   3  -7   55.59   41.70
 -45   3   7   64.09   27.50
 -43   3   7   14.40   22.50
  43   3  -7   41.80   38.40
 -41   3   7  107.59   29.10
  41   3  -7   84.89   43.20
  39  -3  -7   16.40   35.30
  39   3  -7   36.30   35.50
 -39   3   7   32.80   23.00
  37  -3  -7   -0.30   32.20
 -37   3   7   26.60   22.60
  37   3  -7   19.80   35.50
  35  -3  -7  -67.49   27.50
 -35   3   7   23.60   20.00
  33  -3  -7   -0.20   28.30
 -33   3   7   21.70   20.30
  31  -3  -7   12.70   25.40
 -31  -3   7   54.09   27.60
 -31   3   7   32.20   20.90
  29  -3  -7   16.10   22.20
 -29  -3   7   57.09   24.40
 -29   3   7   63.29   20.90
 -27  -3   7   21.80   24.60
  27  -3  -7   -0.40   20.10
 -27   3   7   25.10   17.60
  25  -3  -7    3.60   19.00
 -25  -3   7   25.60   22.40
 -25   3   7   23.60   16.90
  23  -3  -7   12.50   18.50
 -23  -3   7   21.30   23.90
 -23   3   7   21.50   16.50
  21  -3  -7  205.08   30.10
 -21  -3   7  155.08   36.50
 -21   3   7  188.38   26.30
  19  -3  -7  232.38   32.40
 -19  -3   7  196.68   39.70
 -19   3   7  279.67   30.40
 -17  -3   7  207.08   39.70
  17  -3  -7  257.17   33.60
 -17   3   7  274.77   30.20
  15  -3  -7   25.60   16.80
 -15  -3   7   37.00   23.40
 -15   3   7   31.50   13.80
  13  -3  -7   85.79   23.20
 -13  -3   7   84.89   29.00
 -13   3   7  105.09   18.10
  11  -3  -7   16.80   18.90
 -11  -3   7   20.40   24.20
   9  -3  -7   28.30   18.40
  -9  -3   7    3.80   23.60
  -9   3   7   14.60   12.70
   7  -3  -7   89.19   25.10
  -7  -3   7  116.49   32.00
  -7   3   7  113.79   19.60
  -5  -3   7  252.07   42.80
   5  -3  -7  237.68   37.60
  -5   3   7  297.87   31.10
   3  -3  -7   10.30   17.10
  -3  -3   7   -2.50   21.00
  -3   3   7   -3.80   13.50
   1  -3  -7   79.19   22.30
  -1  -3   7   32.00   22.90
  -1   3   7   10.10   14.60
  -1  -3  -7   91.19   23.10
   1  -3   7  106.79   28.10
   1   3   7   24.20   16.30
  -3  -3  -7  127.99   27.70
   3  -3   7  181.88   32.50
   3   3   7  107.19   20.80
   5  -3   7   73.19   24.90
   7  -3   7   53.89   24.80
  -7  -3  -7   68.19   18.40
   7   3   7   49.60   23.70
  -9  -3  -7  252.67   34.40
   9  -3   7  244.78   38.30
   9   3   7  276.07   40.50
 -11  -3  -7   37.30   18.80
  11  -3   7   30.30   25.00
  11   3   7   58.79   25.90
  13  -3   7   31.00   24.60
 -13  -3  -7   -6.50   15.90
 -13   3  -7    5.30   14.40
  13   3   7    4.90   21.70
 -15  -3  -7  113.79   27.90
  15  -3   7  152.58   34.10
 -15   3  -7  175.68   24.80
  15   3   7  156.08   34.10
 -17  -3  -7   17.80   22.50
  17  -3   7   35.80   28.00
 -17   3  -7   63.09   20.10
  17   3   7    2.00   25.00
 -19  -3  -7   96.59   30.40
  19  -3   7   61.19   31.40
  19   3   7   89.89   30.40
 -19   3  -7   88.29   23.60
 -21  -3  -7  254.57   44.90
  21  -3   7  246.18   46.70
 -21   3  -7  348.87   40.40
  21   3   7  289.87   46.10
 -23  -3  -7   37.80   28.40
  23  -3   7  -14.40   33.40
  23   3   7  -10.10   24.00
 -23   3  -7   41.40   23.60
  25  -3   7   -4.60   34.80
 -25  -3  -7    8.80   26.50
 -25   3  -7   36.60   24.80
  25   3   7   15.40   28.20
 -27  -3  -7   96.29   35.60
  27  -3   7  -56.29   36.00
 -27   3  -7   76.09   29.80
  27   3   7   28.50   28.40
  29  -3   7   -9.30   39.80
 -29  -3  -7    4.10   32.00
  29   3   7    6.40   27.40
 -29   3  -7   69.19   30.20
  31  -3   7  -44.80   39.60
 -31  -3  -7  -36.80   32.60
 -31   3  -7   63.89   29.10
  31   3   7   -6.80   29.60
 -33  -3  -7  -17.30   35.20
  33  -3   7   47.50   46.20
 -33   3  -7   36.50   35.30
  33   3   7   -0.80   29.60
  35  -3   7   73.69   48.50
 -35  -3  -7   39.50   40.60
 -35   3  -7  153.38   36.50
  35   3   7  124.69   40.80
  37  -3   7  -23.40   43.10
 -37  -3  -7  -22.20   38.50
 -37   3  -7   36.50   32.00
  37   3   7  -12.90   31.70
  39  -3   7    2.60   44.90
 -39  -3  -7  -10.40   43.40
 -39   3  -7    5.70   31.80
  39   3   7   14.90   34.30
  41  -3   7  -35.70   43.60
 -41  -3  -7   10.90   45.50
  41   3   7   36.70   37.90
 -41   3  -7   36.50   36.60
  43  -3   7   61.09   49.99
 -43  -3  -7  -26.00   45.40
  43   3   7   23.00   36.00
 -43   3  -7   83.89   42.20
 -45  -3  -7   44.30   55.69
  45  -3   7   26.20   50.89
  45   3   7   63.49   41.90
 -45   3  -7   -0.70   46.60
  47  -3   7   47.80   50.89
 -47  -3  -7   -1.60   43.40
  47   3   7   41.20   40.70
 -50  -4   7   45.10   35.60
 -46  -4   7   49.50   36.30
 -44  -4   7   72.99   41.90
 -42  -4   7   27.10   33.70
 -38  -4   7   -7.00   29.60
 -36  -4   7   45.30   30.30
 -34  -4   7   27.80   32.90
 -32  -4   7   45.80   35.40
 -30  -4   7   66.99   35.20
  28  -4  -7  -69.49   22.50
 -28  -4   7   -0.50   28.50
  26  -4  -7  -55.49   22.80
 -26  -4   7   -4.00   29.40
 -24  -4   7   39.80   31.70
  24  -4  -7  -38.40   23.90
 -22  -4   7   84.19   34.40
  22  -4  -7   74.69   31.30
  20  -4  -7   28.20   27.90
 -20  -4   7   49.10   35.30
 -18  -4   7  113.79   40.40
  18  -4  -7   93.59   32.20
 -16  -4   7    5.30   32.20
  16  -4  -7  -20.60   23.50
  14  -4  -7   18.40   26.80
 -14  -4   7  146.69   42.10
 -12  -4   7  103.79   42.30
  12  -4  -7   62.99   31.70
 -10  -4   7   38.80   37.20
  10  -4  -7   47.90   30.30
   8  -4  -7    9.50   28.50
  -8  -4   7   16.40   36.70
  -6  -4   7    2.20   35.70
   6  -4  -7   22.20   29.10
   4  -4  -7    3.20   25.80
  -4  -4   7   43.30   36.90
   2  -4  -7   95.89   32.90
  -2  -4   7   52.19   39.50
   0  -4  -7   62.49   28.70
   0  -4   7   39.40   35.40
  -2  -4  -7  221.18   40.70
   2  -4   7  186.88   46.50
  -4  -4  -7   24.00   23.40
   4  -4   7   46.80   33.90
   6  -4   7   -0.40   32.30
  -8  -4  -7   42.40   25.80
   8  -4   7    7.50   32.70
 -10  -4  -7    8.30   21.20
  10  -4   7   -6.80   31.80
 -12  -4  -7   27.10   23.00
  12  -4   7   43.60   34.10
 -14  -4  -7   96.99   30.80
  14  -4   7  101.29   36.10
 -16  -4  -7    2.70   20.70
  16  -4   7   48.60   33.00
 -18  -4  -7   94.39   30.00
  18  -4   7   30.50   32.60
  20  -4   7   31.50   33.80
  22  -4   7   24.30   36.40
  24  -4   7   12.50   37.70
  24   4   7   14.60   32.00
  26  -4   7   -5.90   40.80
  26   4   7   27.00   34.40
  28  -4   7  -21.00   41.30
  28   4   7    7.40   35.40
  30  -4   7  -32.70   42.50
  30   4   7   36.40   36.10
  32  -4   7  -46.10   43.00
  32   4   7   27.70   35.40
  34  -4   7  -33.80   44.80
  34   4   7   37.80   36.80
  36  -4   7  -36.50   47.10
  36   4   7   24.50   37.70
  38   4   7    0.70   34.70
 -31  -5   7   38.70   43.00
 -29  -5   7  -19.20   39.10
 -27  -5   7   64.69   48.50
 -25  -5   7  -13.80   42.10
 -23  -5   7   42.60   47.30
 -21  -5   7   39.00   51.29
 -19  -5   7   57.39   48.10
 -17  -5   7  -40.20   39.90
  15  -5  -7  -71.19   36.90
 -15  -5   7   17.50   50.09
 -13  -5   7    4.60   44.10
  13  -5  -7  -31.30   34.80
  11  -5  -7  -46.30   35.20
 -11  -5   7  -42.50   45.40
  -9  -5   7  -36.90   44.80
   9  -5  -7   -4.30   37.60
   7  -5  -7  -14.80   37.40
  -7  -5   7   -0.60   46.40
  -5  -5   7  -58.09   42.80
   5  -5  -7  -21.00   36.10
  -3  -5   7  -62.09   42.20
   3  -5  -7    7.00   37.50
   1  -5  -7  153.88   49.10
  -1  -5   7  139.99   62.09
  -1  -5  -7   54.49   37.90
   1  -5   7  -75.39   43.80
  -3  -5  -7   68.19   39.60
   3  -5   7  -32.50   48.00
   5  -5   7  -75.49   42.40
  -5  -5  -7    6.20   33.40
  -7  -5  -7   63.59   33.80
   7  -5   7  -45.00   41.90
   9  -5   7  -46.00   42.60
  -9  -5  -7   12.60   29.30
 -11  -5  -7   57.19   31.60
  11  -5   7   33.00   44.50
 -13  -5  -7    6.90   27.50
  13  -5   7  -34.30   40.30
  15  -5   7  -48.60   37.40
 -15  -5  -7    7.00   27.10
  17  -5   7  -83.49   35.50
 -17  -5  -7   20.30   28.50
 -19  -5  -7    7.50   27.80
  19  -5   7  -54.69   37.60
 -70   0   8   16.20   40.30
 -68   0   8   51.89   33.70
  66   0  -8   79.49   53.99
 -66   0   8    6.70   29.30
  64   0  -8  120.09   53.49
 -64   0   8   72.89   33.60
  62   0  -8   87.89   53.59
 -62   0   8   62.59   33.80
  60   0  -8   40.30   51.69
 -60   0   8   29.20   29.10
 -58   0   8  235.48   43.30
  58   0  -8  289.57   60.99
 -56   0   8   37.00   26.00
  56   0  -8   45.80   43.70
 -54   0   8   57.89   26.80
  54   0  -8  153.08   54.19
  52   0  -8    6.30   36.00
 -52   0   8   22.50   23.10
 -50   0   8  416.26   53.29
  50   0  -8  405.56   59.39
 -48   0   8   33.80   24.10
  48   0  -8   16.90   29.40
 -46   0   8   33.40   24.10
  46   0  -8   90.39   33.40
 -44   0   8   62.69   24.60
  44   0  -8   56.99   28.10
 -42   0   8  355.46   45.10
  42   0  -8  331.37   46.80
 -40   0   8    2.30   20.20
  40   0  -8  -11.80   21.00
 -38   0   8  810.62   73.19
  38   0  -8  847.72   74.79
 -36   0   8   20.00   16.80
  36   0  -8    5.00   19.80
 -34   0   8 1014.30   84.69
  34   0  -8 1004.50   83.79
  32   0  -8   15.20   16.50
 -32   0   8   58.09   18.20
  30   0  -8 2259.47  171.58
 -30   0   8 2178.08  172.58
 -28   0   8    8.00   13.20
  28   0  -8   14.50   13.30
  26   0  -8  355.46   32.70
 -26   0   8  328.87   33.50
  24   0  -8    0.70   10.80
 -24   0   8   31.70   12.70
  22   0  -8  335.47   28.70
 -22   0   8  283.77   29.70
 -20   0   8 3219.18  244.68
  20   0  -8 3240.18  243.28
  18   0  -8  131.69   15.10
 -18   0   8  120.09   17.30
 -16   0   8  285.67   26.10
 -14   0   8  343.77   29.50
 -12   0   8   71.99   10.80
 -10   0   8  185.48   17.10
  -8   0   8 9999.00  709.43
  -8   0   8 9649.33  710.33
   8   0  -8 8885.81  709.63
  -6   0   8   95.39   11.90
  -6   0   8  104.49   11.60
  -4   0   8  132.29   14.30
  -4   0   8  171.98   16.50
  -2   0   8   87.69   14.40
  -2   0   8   98.99   12.00
   0   0   8 1620.54  124.09
   0   0   8 1645.94  125.59
   2   0   8    2.90   14.00
  -2   0  -8   -6.90    6.60
  -4   0  -8    6.40    7.60
   4   0   8   -2.10   14.90
   6   0   8 1110.19   89.99
  -6   0  -8 1127.99   87.09
   8   0   8  605.94   54.79
  -8   0  -8  640.44   51.09
 -10   0  -8 1015.10   82.29
  10   0   8 1085.39   85.99
  12   0   8  312.07   34.80
 -12   0  -8  273.67   27.70
  14   0   8    2.30   19.10
 -14   0  -8   26.50   12.30
 -16   0  -8  359.86   35.20
  16   0   8  406.16   44.20
  18   0   8  168.18   31.40
 -18   0  -8  207.48   26.10
 -20   0  -8  859.71   70.39
  20   0   8  802.82   74.99
 -22   0  -8  635.84   57.29
  22   0   8  671.13   64.39
 -24   0  -8   70.89   19.30
  24   0   8   55.09   28.50
  26   0   8  282.27   43.40
 -26   0  -8  281.87   35.70
  28   0   8    2.80   28.30
 -28   0  -8   49.10   19.90
 -30   0  -8 1436.66  109.39
  30   0   8 1170.68  113.69
  32   0   8   60.69   33.00
 -32   0  -8   84.69   25.90
  34   0   8   35.60   33.00
 -34   0  -8   83.99   24.10
  36   0   8  127.49   39.40
 -36   0  -8   89.59   27.80
  38   0   8   57.79   33.60
 -38   0  -8   -0.20   22.80
 -40   0  -8   31.50   23.90
  40   0   8   38.70   33.00
  42   0   8  297.77   51.39
 -42   0  -8  175.88   38.40
 -44   0  -8   31.80   28.50
  44   0   8   86.99   38.80
  46   0   8  238.88   49.99
 -46   0  -8  157.28   39.60
 -48   0  -8   32.20   27.20
  48   0   8   92.09   43.50
 -50   0  -8   22.30   34.70
  50   0   8  177.68   50.59
  52   0   8   55.49   42.30
 -52   0  -8   10.10   32.20
  54   0   8  130.59   49.10
 -54   0  -8   50.89   36.40
  56   0   8   76.89   45.50
 -56   0  -8   -9.90   31.10
 -69  -1   8   67.89   50.99
  69   1  -8   20.70   55.09
 -69   1   8   19.40   36.20
 -67  -1   8   67.89   44.20
 -67   1   8  -12.60   31.70
  67   1  -8   16.20   50.19
 -65  -1   8   59.99   50.09
 -65   1   8   15.00   30.50
  65   1  -8    0.10   47.90
 -63  -1   8    8.00   32.00
 -63   1   8  -18.40   24.30
  63   1  -8   38.60   45.90
 -61  -1   8   19.30   31.90
 -61   1   8   26.30   26.10
  61   1  -8   83.59   49.99
  59  -1  -8  272.57   63.29
 -59  -1   8  219.28   46.40
 -59   1   8  209.38   47.30
  59   1  -8  341.57   72.99
  57  -1  -8   67.29   45.40
 -57  -1   8   27.10   33.90
 -57   1   8   12.80   23.60
  57   1  -8   19.80   47.00
  55  -1  -8   67.99   41.60
 -55  -1   8   67.39   35.70
  55   1  -8   67.09   47.60
 -55   1   8   62.79   28.90
 -53  -1   8   21.40   24.50
  53  -1  -8   35.60   41.50
  53   1  -8   44.80   36.90
 -53   1   8   13.40   22.70
 -51  -1   8  102.29   29.10
  51  -1  -8  120.79   40.90
  51   1  -8   45.00   40.10
 -51   1   8   19.20   23.30
  49  -1  -8   45.50   38.50
 -49  -1   8   46.90   25.60
 -49   1   8   43.60   24.60
  49   1  -8   59.89   38.90
 -47  -1   8   -3.00   23.60
  47  -1  -8  106.69   34.10
  47   1  -8    3.90   32.30
 -47   1   8    5.50   19.40
  45  -1  -8   98.79   35.60
 -45  -1   8  108.79   28.00
  45   1  -8   16.70   31.20
 -45   1   8   87.79   25.90
 -43  -1   8  121.49   29.20
  43  -1  -8  115.39   35.10
 -43   1   8   88.59   25.00
  43   1  -8  133.79   32.30
 -41  -1   8  288.77   39.70
  41  -1  -8  304.97   43.30
 -41   1   8  285.27   38.40
  41   1  -8  277.57   43.30
 -39  -1   8  167.98   29.50
  39  -1  -8  164.08   30.90
  39   1  -8   68.29   29.50
 -39   1   8  106.49   24.90
  37  -1  -8  -23.60   20.10
 -37  -1   8   18.20   21.00
 -37   1   8  -14.10   15.80
  37   1  -8   -3.20   19.90
  35  -1  -8  114.79   26.10
 -35  -1   8  165.68   26.40
  35   1  -8  111.39   28.60
 -35   1   8  121.19   23.90
  33  -1  -8   41.60   21.10
 -33  -1   8   89.59   22.10
 -33   1   8   61.39   19.50
  33   1  -8   80.29   22.90
 -31  -1   8   49.40   18.70
  31  -1  -8   78.19   20.70
  31   1  -8   55.59   21.20
 -31   1   8   76.59   19.30
  29  -1  -8 1750.02  132.39
 -29  -1   8 1584.44  132.49
  29   1  -8 1626.04  134.49
 -29   1   8 1812.72  133.59
  27  -1  -8    4.90   13.90
 -27  -1   8    6.40   13.90
 -27   1   8   19.20   12.70
  27   1  -8   -4.10   14.80
  25  -1  -8   21.00   13.30
 -25  -1   8   36.20   13.50
  25   1  -8   23.30   15.40
 -25   1   8   23.30   13.10
 -23  -1   8   31.30   13.90
  23   1  -8   79.29   18.40
 -23   1   8   72.89   14.90
 -21  -1   8  225.18   25.20
 -21   1   8  276.37   25.60
  21   1  -8  268.17   29.00
 -19  -1   8   38.10   11.30
  19   1  -8   36.60   14.20
 -19   1   8   24.10   11.00
 -17  -1   8   49.60   11.20
 -17   1   8   62.69   12.50
 -15  -1   8   94.29   12.80
 -15  -1   8   86.59   16.80
 -15   1   8  102.09   14.70
 -13  -1   8  192.68   18.70
 -13  -1   8  208.68   23.60
 -13   1   8  221.48   20.40
 -11  -1   8  347.77   29.90
 -11  -1   8  403.36   34.00
 -11   1   8  399.66   32.10
  -9  -1   8   14.00    9.30
  -9  -1   8    9.00    4.40
   9   1  -8    3.60    4.20
  -9   1   8   16.90    7.60
  -9   1   8    6.80    7.30
  -7  -1   8  135.99   11.20
  -7  -1   8  161.28   18.50
  -7   1   8  177.18   15.40
  -7   1   8  154.48   15.00
   7   1  -8   93.39   11.30
  -5  -1   8  360.56   31.50
   5   1  -8  312.77   26.60
  -5   1   8  360.16   29.40
  -5   1   8  364.66   29.70
  -3  -1   8   33.40   11.70
  -3   1   8    7.70    8.30
   3   1  -8    3.70    4.60
  -3   1   8    1.80    9.30
  -1  -1   8   39.50   13.10
   1   1  -8   65.49    8.70
  -1   1   8   62.49   13.50
  -1   1   8   57.79   11.30
   1  -1   8  847.92   68.19
  -1   1  -8  837.92   64.99
   1   1   8  849.52   67.89
   1   1   8  834.92   66.39
   3  -1   8  152.28   21.20
  -3   1  -8  175.88   18.40
   3   1   8  185.38   21.10
   3   1   8  224.48   24.60
   5  -1   8   88.19   17.60
   5   1   8   99.39   15.60
   5   1   8   99.09   18.80
  -5   1  -8  102.69   13.60
  -7  -1  -8    2.10    9.00
   7  -1   8    2.00   14.50
   7   1   8    1.50   13.80
  -7   1  -8   14.70    8.80
   9  -1   8  574.64   52.69
  -9  -1  -8  594.34   49.60
  -9   1  -8  577.64   48.50
   9   1   8  590.74   52.39
  11  -1   8   56.09   20.30
 -11  -1  -8   58.79   14.00
  11   1   8   38.80   17.90
 -11   1  -8   64.59   13.70
 -13  -1  -8  468.85   41.70
  13  -1   8  477.25   49.10
 -13   1  -8  462.95   41.10
  13   1   8  451.45   45.90
 -15  -1  -8   -3.70   11.20
  15  -1   8   23.00   22.40
 -15   1  -8    0.40   12.00
  15   1   8   -4.30   17.30
 -17  -1  -8  174.18   25.10
  17  -1   8  171.98   34.20
 -17   1  -8  195.68   26.30
  17   1   8  201.08   31.70
  19  -1   8   38.70   26.90
 -19  -1  -8   10.40   15.20
 -19   1  -8   27.50   15.20
  19   1   8    5.90   21.30
  21  -1   8  533.25   57.39
 -21  -1  -8  461.45   45.30
  21   1   8  422.06   50.79
 -21   1  -8  482.35   44.70
  23  -1   8  164.38   35.30
 -23  -1  -8  201.78   30.30
 -23   1  -8  160.38   27.90
  23   1   8  211.38   35.90
 -25  -1  -8   78.49   23.00
  25  -1   8   69.79   32.40
  25   1   8   69.89   28.90
 -25   1  -8  112.49   24.20
  27  -1   8  438.06   55.89
 -27  -1  -8  397.36   47.80
  27   1   8  483.25   55.09
 -27   1  -8  382.36   46.70
  29  -1   8   11.60   30.20
 -29  -1  -8   14.90   18.30
 -29   1  -8   26.50   22.40
  29   1   8   23.70   26.30
 -31  -1  -8   23.00   23.10
  31  -1   8   77.59   33.70
 -31   1  -8   18.90   22.10
  31   1   8   45.40   28.10
 -33  -1  -8   54.39   26.70
  33  -1   8   55.19   34.50
  33   1   8   34.90   29.00
 -33   1  -8   39.80   22.50
  35  -1   8   36.20   34.40
 -35  -1  -8   38.70   26.40
 -35   1  -8   23.40   24.00
 -37  -1  -8  100.39   30.80
  37  -1   8  122.39   39.70
 -37   1  -8   69.19   29.60
  37   1   8   98.89   35.20
 -39  -1  -8   90.59   31.00
  39  -1   8   74.69   36.60
  39   1   8  100.99   37.90
 -39   1  -8   64.49   30.20
 -41  -1  -8   49.00   30.50
  41  -1   8   82.99   39.20
 -41   1  -8   86.39   32.40
  41   1   8  108.19   37.10
  43  -1   8   97.59   41.50
 -43  -1  -8   31.80   27.00
 -43   1  -8   40.40   30.80
  43   1   8   11.70   32.50
 -45  -1  -8   -2.40   28.80
  45  -1   8   17.90   37.90
  45   1   8   52.69   36.20
 -45   1  -8   -6.20   24.10
  47  -1   8   39.00   42.30
 -47  -1  -8    5.30   29.80
 -47   1  -8   27.60   29.60
  47   1   8   50.79   37.70
 -49  -1  -8  -35.50   29.70
  49  -1   8   47.60   41.60
 -49   1  -8   -3.80   29.50
  49   1   8   20.10   36.50
 -51  -1  -8   86.19   41.90
  51  -1   8  117.19   48.40
 -51   1  -8   58.29   37.30
  51   1   8  133.19   45.60
  53  -1   8   95.39   48.10
 -53  -1  -8   16.70   37.40
  53   1   8   27.80   38.90
 -53   1  -8   22.10   34.50
 -55  -1  -8   13.90   40.10
  55  -1   8   44.70   44.50
 -55   1  -8   -1.10   36.80
  55   1   8   54.69   42.00
 -66  -2   8  117.69   58.89
  66   2  -8   34.00   67.39
 -66   2   8  108.69   40.60
 -64  -2   8   81.99   54.19
 -64   2   8   56.49   32.40
  64   2  -8   77.79   62.09
 -62  -2   8  101.89   56.69
 -62   2   8   44.10   34.70
  62   2  -8   31.70   53.39
 -60  -2   8   42.70   38.60
  60   2  -8  -17.40   53.49
 -60   2   8   63.29   29.80
 -58  -2   8   19.00   42.10
  58   2  -8   21.30   45.10
 -58   2   8   32.20   28.70
 -56  -2   8   52.39   42.80
 -56   2   8   34.00   27.50
  56   2  -8   85.79   51.29
 -54  -2   8   -8.00   26.10
 -54   2   8   -9.00   23.90
  54   2  -8   16.10   40.40
 -52  -2   8  233.98   45.10
  52   2  -8  136.79   49.50
 -52   2   8  139.89   35.00
 -50  -2   8  220.48   37.30
 -50   2   8  117.39   31.00
  50   2  -8  133.79   53.19
 -48  -2   8  222.38   37.50
  48  -2  -8  187.08   45.50
  48   2  -8  149.29   45.10
 -48   2   8  208.98   37.60
  46  -2  -8   60.49   35.90
 -46  -2   8   19.50   24.70
 -46   2   8   22.70   21.30
  46   2  -8    5.50   34.20
 -44  -2   8   61.79   25.80
  44  -2  -8    4.70   30.90
 -44   2   8    3.60   19.70
  44   2  -8   19.80   33.40
  42  -2  -8   64.19   34.60
 -42  -2   8  108.19   27.70
 -42   2   8   69.19   23.10
  42   2  -8   95.49   37.20
  40  -2  -8  124.19   34.60
 -40  -2   8  172.18   30.80
  40   2  -8  120.59   36.70
 -40   2   8  191.98   29.80
  38  -2  -8  150.18   35.40
 -38  -2   8  276.27   33.90
  38   2  -8  275.77   43.60
 -38   2   8  185.88   32.70
  36  -2  -8  492.95   54.49
 -36  -2   8  406.16   46.30
  36   2  -8  453.15   59.29
 -36   2   8  552.04   47.80
 -34  -2   8  152.88   25.60
  34  -2  -8   90.59   28.60
  34   2  -8  104.49   31.30
 -34   2   8  138.89   26.50
 -32  -2   8  126.69   24.00
  32  -2  -8  160.38   30.90
 -32   2   8  126.59   25.10
  32   2  -8   97.69   30.10
  30  -2  -8   40.30   22.40
 -30  -2   8   42.40   17.50
 -30   2   8   -0.10   15.50
  30   2  -8   33.30   23.00
 -28  -2   8   51.49   17.20
  28  -2  -8   30.10   19.90
  28   2  -8   27.50   21.70
 -28   2   8   47.20   17.10
 -26  -2   8   14.50   14.40
  26  -2  -8   68.89   19.10
 -26   2   8   38.70   16.20
  26   2  -8   28.80   22.20
  24  -2  -8   10.90   14.20
 -24  -2   8   17.10   13.20
 -24   2   8   11.00   13.50
 -22  -2   8  141.29   27.60
 -22  -2   8  153.48   19.70
  22  -2  -8  156.68   21.50
 -22   2   8  159.58   22.90
  20  -2  -8  238.08   27.50
 -20  -2   8  309.17   37.10
 -20  -2   8  248.88   25.00
 -20   2   8  271.17   27.50
 -18  -2   8   27.90   10.10
 -18  -2   8   40.70   18.50
  18  -2  -8   28.90   11.80
 -18   2   8   23.90   11.40
 -16  -2   8  106.69   13.80
  16  -2  -8  137.29   18.70
 -16  -2   8  139.89   14.60
 -16  -2   8  137.89   26.30
 -16   2   8  146.59   19.20
 -14  -2   8  106.19   23.80
  14  -2  -8  134.89   19.30
 -14   2   8  141.79   18.90
  12  -2  -8   58.09   14.20
 -12  -2   8   68.19   19.90
 -12   2   8   94.39   15.10
  10  -2  -8  103.39   18.50
 -10  -2   8  108.79   22.90
 -10   2   8  132.39   17.50
   8  -2  -8  130.09   20.80
  -8  -2   8  129.89   25.20
  -8   2   8  104.79   16.40
   6  -2  -8  264.37   29.80
  -6  -2   8  218.28   31.50
  -6   2   8  234.08   25.60
  -4  -2   8  117.39   22.90
  -4   2   8  183.08   20.20
  -2  -2   8  383.56   39.00
  -2   2   8  363.06   36.70
  -2   2   8  393.36   34.20
   0  -2   8  469.55   44.00
   0   2   8  492.05   39.80
   0   2  -8  426.36   36.10
   0   2   8  466.55   42.80
   2  -2   8  604.24   53.99
   2   2   8  594.24   53.09
  -2   2  -8  569.84   47.20
   2   2   8  628.94   50.29
   4  -2   8   94.19   20.90
   4   2   8   87.69   17.60
   4   2   8  105.09   21.70
  -4   2  -8   94.39   13.70
   6  -2   8   46.80   19.60
   6   2   8   20.30   13.70
  -6   2  -8    6.10    9.90
   6   2   8  -13.00   14.60
   8  -2   8  568.24   53.49
  -8  -2  -8  540.95   49.70
  -8   2  -8  568.54   47.30
   8   2   8  577.74   53.69
 -10  -2  -8   70.79   17.80
  10  -2   8   86.19   23.10
 -10   2  -8   75.39   16.10
  10   2   8   45.70   21.20
 -12  -2  -8  232.98   31.20
  12  -2   8  291.87   37.10
  12   2   8  274.17   37.70
 -12   2  -8  251.67   29.30
  14  -2   8  466.55   51.59
 -14  -2  -8  432.46   47.00
 -14   2  -8  417.06   41.20
  14   2   8  452.85   52.09
 -16  -2  -8   51.39   18.60
  16  -2   8   80.09   29.30
  16   2   8   77.39   25.70
 -16   2  -8   45.20   19.70
  18  -2   8  194.78   37.70
 -18  -2  -8  159.58   26.50
 -18   2  -8  162.48   27.20
  18   2   8  144.39   30.90
  20  -2   8   81.69   33.60
 -20  -2  -8   38.00   21.40
  20   2   8   55.69   25.70
 -20   2  -8   67.29   22.20
 -22  -2  -8   32.40   20.10
  22  -2   8  -10.60   33.80
 -22   2  -8   49.10   22.40
  22   2   8   -6.40   22.30
 -24  -2  -8  437.76   51.49
  24  -2   8  420.36   59.29
 -24   2  -8  457.75   46.20
  24   2   8  347.47   51.19
 -26  -2  -8   45.40   27.30
  26  -2   8   42.00   38.00
  26   2   8   40.40   27.10
 -26   2  -8   25.50   21.90
 -28  -2  -8  177.78   36.20
  28  -2   8  252.07   48.60
 -28   2  -8  269.97   37.30
  28   2   8  217.68   39.80
 -30  -2  -8  136.79   34.70
  30  -2   8  141.99   43.10
  30   2   8   82.59   32.00
 -30   2  -8  100.99   29.80
 -32  -2  -8   27.60   26.20
  32  -2   8   50.69   40.50
  32   2   8   52.49   29.30
 -32   2  -8   25.50   27.90
 -34  -2  -8    1.80   29.30
  34  -2   8   -5.70   36.00
  34   2   8    4.30   27.20
 -34   2  -8  -22.30   24.90
  36  -2   8   15.30   40.30
 -36  -2  -8  -28.90   31.40
 -36   2  -8   40.70   32.30
  36   2   8   29.40   28.00
 -38  -2  -8  -21.50   30.90
  38  -2   8    5.00   42.20
  38   2   8    4.10   28.40
 -38   2  -8   17.60   28.80
 -40  -2  -8   23.60   38.00
  40  -2   8   -2.90   42.80
 -40   2  -8   28.90   30.30
  40   2   8    2.00   28.40
  42  -2   8   89.49   47.80
 -42  -2  -8   23.00   42.30
  42   2   8  -10.50   29.70
 -42   2  -8  -13.30   31.20
  44  -2   8   70.29   49.00
 -44  -2  -8  112.49   41.30
 -44   2  -8   80.39   38.20
  44   2   8  107.99   39.10
 -46  -2  -8   -7.60   40.50
  46  -2   8   58.09   47.80
  46   2   8   44.80   37.50
 -46   2  -8   18.50   35.50
  48  -2   8   50.69   46.10
 -48  -2  -8  -25.10   45.60
  48   2   8   40.30   35.50
 -48   2  -8   25.40   38.30
 -50  -2  -8  -76.29   38.30
  50  -2   8   60.79   47.40
  50   2   8   30.50   39.00
 -50   2  -8   33.80   37.00
 -52  -2  -8   18.70   51.39
  52  -2   8   46.80   46.10
  52   2   8   54.69   39.90
 -52   2  -8   37.40   36.20
  59   3  -8   62.69   55.19
 -59   3   8   10.70   30.50
  57   3  -8  -31.40   45.10
 -57   3   8  115.09   38.30
  55   3  -8   30.60   47.80
 -55   3   8   65.79   40.70
 -53   3   8  115.29   34.40
  53   3  -8   54.59   55.39
 -51   3   8  103.19   36.80
  51   3  -8   78.69   49.40
 -49   3   8   27.40   26.10
  49   3  -8   17.40   44.20
 -47   3   8   46.10   27.00
  47   3  -8   74.89   48.20
 -45   3   8   25.80   26.40
  45   3  -8   52.89   41.30
 -43   3   8   70.99   28.80
  43   3  -8   74.09   39.90
 -41   3   8    7.60   23.90
  41   3  -8   -0.10   35.60
  39  -3  -8  -52.59   33.30
 -39   3   8    8.70   22.50
  37  -3  -8  -36.10   30.20
 -37   3   8   36.30   23.30
  35  -3  -8   92.49   34.40
 -35   3   8   94.69   25.80
  33  -3  -8    7.10   28.00
 -33  -3   8   73.39   29.60
 -33   3   8  107.49   24.90
  31  -3  -8  264.57   39.10
 -31  -3   8  213.48   43.80
 -31   3   8  390.06   41.40
  29  -3  -8  -17.40   20.40
 -29  -3   8   29.40   22.40
 -29   3   8    2.30   17.00
  27  -3  -8  379.66   43.20
 -27  -3   8  382.56   54.79
 -27   3   8  368.96   39.80
 -25  -3   8   57.99   26.40
  25  -3  -8   61.49   21.30
 -25   3   8   56.99   20.10
  23  -3  -8  271.87   36.10
 -23  -3   8  240.18   45.90
 -23   3   8  353.06   36.30
  21  -3  -8   58.99   20.00
 -21  -3   8   47.30   24.80
 -21   3   8   33.50   15.80
  19  -3  -8   78.69   21.90
 -19  -3   8   95.19   29.00
 -19   3   8  104.49   19.60
  17  -3  -8   56.29   18.60
 -17  -3   8   39.70   24.50
 -17   3   8   51.59   16.10
 -15  -3   8  372.76   52.99
  15  -3  -8  378.36   42.10
 -15   3   8  295.07   32.90
 -13  -3   8   75.69   31.50
  13  -3  -8   56.49   21.50
 -13   3   8   76.59   17.70
 -11  -3   8  124.89   33.30
  11  -3  -8  134.79   26.70
 -11   3   8  141.39   21.00
   9  -3  -8   66.39   21.90
  -9  -3   8   70.39   29.80
  -9   3   8   61.29   16.40
   7  -3  -8  392.66   45.80
  -7  -3   8  473.55   57.19
  -7   3   8  309.47   33.90
   5  -3  -8   31.60   18.80
  -5  -3   8   55.49   26.80
  -5   3   8   19.20   14.80
   3  -3  -8  120.29   26.20
  -3  -3   8  131.09   30.70
  -3   3   8   97.19   19.90
   1  -3  -8  677.63   65.39
  -1  -3   8  752.42   70.19
  -1   3   8  691.03   59.49
  -1  -3  -8  194.28   31.00
   1  -3   8  121.29   30.80
   1   3   8  177.78   25.10
   3  -3   8  431.06   48.90
   3   3   8  300.77   36.90
   5  -3   8   99.29   27.90
  -7  -3  -8  200.48   29.10
   7  -3   8  232.18   37.80
   7   3   8  191.78   35.00
  -9  -3  -8   85.79   21.60
   9  -3   8   62.89   26.50
   9   3   8   51.19   23.80
  11  -3   8   22.60   24.90
 -11  -3  -8   45.20   19.00
  11   3   8   33.50   23.10
 -13  -3  -8   17.50   19.50
  13  -3   8   33.20   25.70
  13   3   8   16.40   23.50
 -15  -3  -8   65.39   25.70
  15  -3   8   57.29   29.00
  15   3   8   62.89   28.60
  17  -3   8   56.69   29.70
 -17  -3  -8   42.60   22.60
  17   3   8   56.09   27.70
 -17   3  -8   73.89   23.70
 -19  -3  -8   30.60   28.50
  19  -3   8   36.20   30.50
  19   3   8    0.80   25.20
 -19   3  -8   12.80   19.40
 -21  -3  -8   61.99   30.00
  21  -3   8   45.00   34.50
  21   3   8   14.80   26.40
 -21   3  -8   53.99   25.20
 -23  -3  -8  255.67   47.20
  23  -3   8  345.97   53.99
 -23   3  -8  418.26   45.40
  23   3   8  261.27   46.30
  25  -3   8   10.20   38.80
 -25  -3  -8   29.70   28.50
 -25   3  -8  119.49   30.30
  25   3   8   91.29   32.00
 -27  -3  -8  308.87   48.50
  27  -3   8  216.68   52.39
 -27   3  -8  364.16   45.20
  27   3   8  209.08   44.10
  29  -3   8   99.19   45.80
 -29  -3  -8   76.79   37.00
  29   3   8   78.09   34.10
 -29   3  -8  255.57   44.10
  31  -3   8   25.60   43.80
 -31  -3  -8   -9.70   35.40
  31   3   8   19.60   29.80
 -31   3  -8   34.40   28.50
 -33  -3  -8   17.30   39.20
  33  -3   8   26.50   46.80
 -33   3  -8  151.58   38.30
  33   3   8   51.29   33.20
  35  -3   8   30.30   44.80
 -35  -3  -8   26.40   47.60
  35   3   8   58.09   35.10
 -35   3  -8  109.69   38.30
  37  -3   8    4.10   44.40
 -37  -3  -8  -55.59   34.80
 -37   3  -8   24.40   32.80
  37   3   8    8.90   32.20
 -39  -3  -8   23.40   50.29
  39  -3   8  -23.10   45.10
 -39   3  -8   70.59   40.10
  39   3   8   18.40   34.80
 -41  -3  -8  -24.10   40.50
  41  -3   8   32.20   49.99
  41   3   8   15.70   33.70
 -41   3  -8  -26.40   34.00
  43  -3   8   84.59   53.29
 -43  -3  -8  -11.50   38.90
  43   3   8   27.00   34.90
 -45  -3  -8    6.70   48.40
  45  -3   8   50.99   51.79
  45   3   8   69.29   38.30
 -50  -4   8   21.70   34.20
 -48  -4   8   10.20   32.00
 -46  -4   8  -14.00   28.40
 -44  -4   8   73.49   37.70
 -42  -4   8   22.60   33.60
 -40  -4   8   -6.80   35.20
 -38  -4   8   17.50   31.40
 -36  -4   8  114.19   43.50
 -34  -4   8   16.40   30.50
 -32  -4   8  128.99   43.30
 -30  -4   8  -12.60   29.10
 -28  -4   8   57.19   31.90
  28  -4  -8  -34.50   28.90
 -26  -4   8    2.90   30.40
  26  -4  -8  -51.39   22.50
 -24  -4   8   83.39   38.50
  24  -4  -8  -64.59   23.10
 -22  -4   8  221.78   49.70
  22  -4  -8  158.58   36.10
  20  -4  -8  -17.30   23.60
 -20  -4   8   16.50   33.50
  18  -4  -8  129.69   34.80
 -18  -4   8  112.89   41.80
  16  -4  -8   26.20   26.40
 -16  -4   8   40.40   35.80
 -14  -4   8   37.20   38.00
  14  -4  -8   -4.40   24.80
 -12  -4   8   21.70   35.90
  12  -4  -8   15.40   27.20
 -10  -4   8  127.89   47.70
  10  -4  -8   80.79   34.70
  -8  -4   8   37.30   39.20
   8  -4  -8   34.80   30.30
   6  -4  -8  210.48   42.30
  -6  -4   8  191.88   48.70
   4  -4  -8   65.69   29.60
  -4  -4   8   76.09   39.60
   2  -4  -8  133.69   33.90
  -2  -4   8   95.59   42.80
   0  -4  -8   48.50   26.90
   0  -4   8    5.60   35.00
  -2  -4  -8  119.69   32.10
   2  -4   8   49.30   38.60
  -4  -4  -8   49.50   25.70
   4  -4   8   34.70   36.10
  -6  -4  -8    8.50   22.20
   6  -4   8   -3.90   32.70
  -8  -4  -8   68.19   28.60
   8  -4   8   66.89   36.80
  10  -4   8  -15.70   31.00
 -10  -4  -8   13.70   22.00
 -12  -4  -8   34.90   23.50
  12  -4   8   38.30   32.90
  14  -4   8  133.79   39.20
 -14  -4  -8  135.09   34.00
 -16  -4  -8   -8.10   21.10
  16  -4   8  -23.80   30.60
  18  -4   8   16.30   33.20
  20  -4   8  -10.10   33.00
  22  -4   8   22.90   37.80
  22   4   8   45.10   35.30
  24  -4   8  -31.80   37.10
  24   4   8  -10.80   31.20
  26  -4   8  -10.40   40.10
  26   4   8   41.00   34.90
  28  -4   8   20.70   44.30
  28   4   8   65.39   39.10
  30  -4   8  -38.90   43.80
  30   4   8   65.29   37.40
  32  -4   8  -11.80   45.90
  32   4   8   31.20   36.30
  34  -4   8  124.69   54.09
  34   4   8   30.30   37.30
  36  -4   8  -69.29   45.50
  36   4   8   32.90   37.70
 -33  -5   8  -32.70   35.40
 -31  -5   8  -11.80   41.00
 -29  -5   8   -4.90   41.50
 -27  -5   8   -9.00   44.70
 -25  -5   8   56.79   50.99
 -23  -5   8   20.10   46.40
 -21  -5   8   -8.30   44.50
 -19  -5   8  -31.50   45.20
 -17  -5   8  -39.10   43.90
 -15  -5   8   40.90   49.99
  15  -5  -8  -93.09   52.49
  13  -5  -8 -114.59   31.00
 -13  -5   8  -33.00   45.00
 -11  -5   8  -24.80   44.30
  11  -5  -8  -49.99   32.80
  -9  -5   8  -10.10   47.70
   9  -5  -8  -26.50   35.40
  -7  -5   8  -47.20   45.80
   7  -5  -8  -19.20   36.70
   5  -5  -8  -36.60   35.30
  -5  -5   8  -32.70   44.60
  -3  -5   8  -62.69   47.10
   3  -5  -8   -8.20   35.00
   1  -5  -8    1.90   35.00
  -1  -5   8  -25.10   48.60
   1  -5   8  -33.40   47.50
  -1  -5  -8  -49.80   28.90
   3  -5   8  -63.39   46.00
  -3  -5  -8   10.30   30.70
  -5  -5  -8   69.99   36.10
   5  -5   8  -20.00   47.20
  -7  -5  -8   73.09   36.20
   7  -5   8   11.70   46.40
  -9  -5  -8   64.29   33.30
   9  -5   8  -64.79   41.40
  11  -5   8  -71.59   40.30
 -11  -5  -8    2.30   28.50
  13  -5   8  -55.09   38.80
 -13  -5  -8    0.90   27.20
  15  -5   8  -60.19   37.50
 -15  -5  -8   10.10   28.20
  17  -5   8  -80.99   37.10
 -17  -5  -8  -12.60   24.30
 -19  -5  -8    7.50   28.00
  19  -5   8 -105.79   37.10
 -72   0   9   -6.00   27.40
 -70   0   9   -4.20   31.00
 -68   0   9   22.60   35.10
  66   0  -9   64.69   57.49
 -66   0   9  -18.20   29.60
 -64   0   9   14.80   33.10
  64   0  -9   60.39   55.79
  62   0  -9   27.40   47.80
 -62   0   9   48.70   31.50
 -60   0   9   30.70   27.90
 -58   0   9   19.30   25.20
  58   0  -9   94.19   46.80
 -56   0   9    5.10   23.50
  56   0  -9   46.60   44.90
 -54   0   9    8.40   22.20
  54   0  -9   52.79   40.40
 -52   0   9   23.50   23.80
  52   0  -9   41.80   40.00
  50   0  -9   17.30   34.20
 -50   0   9    3.80   20.40
 -48   0   9   14.20   22.90
  48   0  -9  -10.00   29.40
  46   0  -9  -11.30   26.40
 -46   0   9    5.00   21.00
  44   0  -9   18.50   29.40
 -44   0   9   -0.90   19.20
  42   0  -9   36.80   24.40
 -40   0   9    6.10   17.60
  40   0  -9  -18.20   20.50
 -38   0   9   31.30   19.70
  38   0  -9    1.30   19.90
  36   0  -9   -2.50   17.60
 -36   0   9  -14.40   15.80
  34   0  -9  -11.50   15.80
 -34   0   9   10.90   16.50
 -32   0   9    2.40   14.10
  32   0  -9    0.90   14.80
  30   0  -9    2.30   12.90
 -30   0   9    1.50   13.90
  28   0  -9    3.30   11.90
 -28   0   9   11.90   13.00
  26   0  -9    1.30   10.40
 -26   0   9    4.50   12.00
  24   0  -9  -11.50    9.20
 -24   0   9   27.10   11.20
 -22   0   9   -5.30   10.40
  22   0  -9   14.90    9.20
  20   0  -9   -5.10    8.50
 -20   0   9  -17.60    9.20
 -18   0   9  -12.00    8.70
 -16   0   9  -14.60    7.50
 -14   0   9    4.50    7.30
 -12   0   9    2.20    6.50
 -10   0   9  -14.10    5.70
  10   0  -9    1.90    5.40
  -8   0   9   15.60    6.20
  -8   0   9   -6.00    6.30
  -6   0   9   14.40    7.50
  -6   0   9   -0.30    6.60
  -4   0   9   12.70    9.90
  -4   0   9    9.60    7.30
  -2   0   9   -3.50    7.20
  -2   0   9   15.90   12.20
   0   0   9   11.70   14.10
   0   0   9    3.40    8.20
  -2   0  -9   -6.00    6.40
   2   0   9   18.30   14.90
  -4   0  -9   -1.80    7.70
   4   0   9   10.00   15.20
  -6   0  -9    0.60    8.20
   6   0   9   -4.10   14.30
   8   0   9    9.90   16.30
  -8   0  -9    2.80    8.60
 -10   0  -9   -4.10    9.20
  10   0   9    5.80   16.80
 -12   0  -9   14.00   10.30
  12   0   9   -5.70   18.10
 -14   0  -9    1.20   10.90
  14   0   9    6.10   19.80
  16   0   9    6.80   22.00
 -16   0  -9    2.70   10.80
 -18   0  -9    6.10   11.30
  18   0   9  -28.70   21.50
  20   0   9   -6.50   22.80
 -20   0  -9    4.30   13.50
 -22   0  -9   10.40   15.90
  22   0   9  -11.40   24.30
  24   0   9   -8.70   26.30
 -24   0  -9  -10.40   14.90
  26   0   9  -42.70   26.60
 -26   0  -9    3.60   17.70
  28   0   9   -4.10   28.10
 -28   0  -9   -6.00   17.00
 -30   0  -9   28.10   21.30
  30   0   9   -8.50   28.10
  32   0   9   -0.30   28.40
 -32   0  -9   14.20   18.80
 -34   0  -9   -0.70   22.60
  34   0   9   54.69   33.60
  36   0   9   24.30   33.70
 -36   0  -9    9.50   21.60
  38   0   9   18.90   34.20
 -38   0  -9   -3.30   23.50
 -40   0  -9   25.00   22.60
  40   0   9    4.20   33.40
 -42   0  -9   -0.40   26.30
  42   0   9   71.39   39.00
  44   0   9   62.89   37.50
 -44   0  -9   14.40   25.80
  46   0   9   51.69   40.30
 -46   0  -9   24.00   28.50
 -48   0  -9   12.30   32.20
  48   0   9   24.20   37.80
 -50   0  -9  -28.20   29.70
  50   0   9   79.79   42.80
  52   0   9   40.30   41.20
 -52   0  -9    8.40   33.50
 -54   0  -9   13.30   33.40
  54   0   9  111.29   45.90
  56   0   9   39.10   43.60
 -56   0  -9  -16.70   33.90
 -69  -1   9   -8.10   40.80
 -69   1   9   -3.90   29.30
  69   1  -9   18.90   51.89
 -67  -1   9   44.00   56.39
 -67   1   9   29.50   28.90
  67   1  -9   99.49   66.69
 -65  -1   9    6.80   31.90
 -65   1   9    9.90   35.80
  65   1  -9   68.39   66.59
 -63  -1   9   61.19   35.20
  63   1  -9   54.09   60.19
 -63   1   9   19.80   28.80
 -61  -1   9   55.19   34.90
  61   1  -9   39.30   43.70
 -61   1   9    9.10   25.00
 -59  -1   9   68.19   33.20
 -59   1   9   45.80   31.70
  59   1  -9   91.49   57.29
 -57  -1   9   98.49   40.00
  57  -1  -9   68.19   44.10
  57   1  -9  117.99   50.99
 -57   1   9   91.69   30.00
  55  -1  -9  156.58   55.09
 -55  -1   9  105.59   37.70
 -55   1   9   93.49   31.90
  55   1  -9  117.49   49.40
  53  -1  -9   80.89   43.00
 -53  -1   9   98.29   31.90
 -53   1   9   40.60   25.30
  53   1  -9   71.99   39.40
  51  -1  -9   77.89   34.80
 -51  -1   9  151.38   32.30
 -51   1   9   96.39   27.30
  51   1  -9  117.69   39.00
 -49  -1   9   72.09   25.80
  49  -1  -9   55.09   36.40
 -49   1   9    5.50   20.70
  49   1  -9   33.40   29.90
 -47  -1   9   78.29   24.90
  47  -1  -9   46.70   29.30
  47   1  -9   29.20   29.50
 -47   1   9   38.90   21.90
 -45  -1   9   10.90   22.10
  45  -1  -9   26.20   29.50
 -45   1   9   -0.90   19.30
  45   1  -9  -23.30   26.60
  43  -1  -9  148.89   36.10
 -43  -1   9  174.98   31.20
  43   1  -9  126.39   31.10
 -43   1   9  146.49   29.00
 -41  -1   9   25.50   21.40
  41  -1  -9   39.30   27.00
 -41   1   9   41.00   20.40
  41   1  -9   40.50   24.70
  39  -1  -9   43.90   24.10
 -39  -1   9   64.79   23.30
  39   1  -9   37.30   23.60
 -39   1   9   45.20   20.00
 -37  -1   9   25.30   20.30
  37  -1  -9   19.80   21.50
 -37   1   9   33.10   17.80
  37   1  -9   10.00   21.30
  35  -1  -9  249.58   35.40
 -35  -1   9  266.17   35.50
 -35   1   9  337.17   36.90
  35   1  -9  292.17   39.20
  33  -1  -9  -27.30   17.30
 -33  -1   9   11.10   17.90
  33   1  -9   -9.00   17.50
 -33   1   9  -18.30   12.70
  31  -1  -9  184.98   26.20
 -31  -1   9  267.27   30.90
  31   1  -9  186.28   29.80
 -31   1   9  210.68   28.40
  29  -1  -9  546.75   45.90
 -29  -1   9  454.45   45.70
 -29   1   9  526.35   46.00
  29   1  -9  473.25   47.70
 -27  -1   9   22.10   13.80
 -27   1   9   45.20   14.10
  27   1  -9   18.20   15.90
 -25  -1   9  268.97   30.20
 -25   1   9  290.97   31.30
  25   1  -9  254.07   32.00
 -23  -1   9  -10.20   11.00
 -23   1   9   -2.50   10.00
  23   1  -9   23.30   13.80
 -21  -1   9   93.49   16.40
  21   1  -9  129.09   21.20
 -21   1   9  139.19   19.00
 -19  -1   9  106.69   15.80
 -19   1   9  125.69   17.40
 -17  -1   9  195.98   21.30
 -17  -1   9  240.68   25.90
 -17   1   9  260.27   22.90
 -15  -1   9   -9.90    9.80
 -15  -1   9    9.80    7.70
 -15   1   9    9.80    8.70
 -13  -1   9  532.55   44.60
 -13  -1   9  564.84   47.90
 -13   1   9  619.64   46.40
 -11  -1   9    2.40    8.90
 -11  -1   9   -0.10    4.80
  11   1  -9   -1.00    4.80
 -11   1   9    2.10    7.40
  -9  -1   9  106.69   10.90
  -9  -1   9   99.69   15.40
  -9   1   9  120.39   15.10
  -9   1   9  113.79   13.10
  -7  -1   9  575.64   50.19
  -7  -1   9  624.44   46.40
  -7   1   9  617.74   49.00
  -7   1   9  594.34   48.10
  -5  -1   9  318.47   28.40
   5   1  -9  275.47   23.10
  -5   1   9  272.47   26.10
  -5   1   9  304.77   25.90
  -3  -1   9   22.20   11.60
  -3   1   9   51.69   10.70
  -3   1   9   26.40   11.10
   3   1  -9   26.50    6.10
  -1  -1   9    9.70   11.60
  -1   1   9    9.40    8.80
  -1   1   9    0.50   10.30
   1   1  -9   10.90    6.30
   1  -1   9  672.13   54.09
  -1   1  -9  655.53   50.59
   1   1   9  578.74   51.69
   1   1   9  657.63   53.69
   3  -1   9   39.50   13.70
   3   1   9   19.00   13.10
  -3   1  -9   26.60    8.70
   3   1   9   25.50   11.50
   5  -1   9   -8.70   13.20
   5   1   9    0.60   13.40
  -5   1  -9    9.60    8.10
   7  -1   9   23.40   16.10
  -7  -1  -9   -8.70    8.90
   7   1   9   -9.80   14.20
  -7   1  -9   -5.40    8.10
   9  -1   9  363.66   39.20
  -9  -1  -9  375.46   34.10
  -9   1  -9  368.16   33.00
   9   1   9  340.87   37.50
  11  -1   9  191.48   29.20
 -11  -1  -9  185.28   24.20
 -11   1  -9  176.68   23.00
  11   1   9  227.78   30.10
 -13  -1  -9  424.96   38.90
  13  -1   9  422.26   47.10
 -13   1  -9  418.46   38.10
  13   1   9  388.26   43.20
 -15  -1  -9   93.89   18.90
  15  -1   9  102.09   28.50
 -15   1  -9  121.79   20.30
  15   1   9   88.09   24.20
  17  -1   9   85.29   27.90
 -17  -1  -9   84.79   18.20
 -17   1  -9   67.19   18.10
  17   1   9   46.30   23.90
  19  -1   9   76.39   30.90
 -19  -1  -9   72.79   19.80
 -19   1  -9   79.29   19.50
  19   1   9   94.69   26.80
  21  -1   9   75.39   29.30
 -21  -1  -9   56.29   19.40
  21   1   9   56.99   25.80
 -21   1  -9   59.49   20.00
  23  -1   9   39.10   29.90
 -23  -1  -9   90.99   22.90
 -23   1  -9   49.40   19.40
  23   1   9   36.00   25.60
  25  -1   9  169.78   36.70
 -25  -1  -9  171.58   29.90
  25   1   9  148.39   33.50
 -25   1  -9  131.89   27.00
  27  -1   9  129.79   35.50
 -27  -1  -9  114.09   26.40
 -27   1  -9   80.59   24.50
  27   1   9  108.89   32.50
 -29  -1  -9   46.60   22.80
  29  -1   9  104.89   34.60
  29   1   9   60.19   31.00
 -29   1  -9   86.89   25.50
  31  -1   9  -12.00   30.60
 -31  -1  -9   11.70   21.70
 -31   1  -9   -0.10   20.60
  31   1   9   15.80   29.70
 -33  -1  -9   -9.00   21.80
  33  -1   9    6.10   33.40
  33   1   9   30.60   29.60
 -33   1  -9   15.70   21.90
  35  -1   9   65.19   36.10
 -35  -1  -9   61.29   28.70
 -35   1  -9   40.90   25.50
  35   1   9   52.89   32.80
 -37  -1  -9   21.10   26.40
  37  -1   9   15.50   34.70
 -37   1  -9  -11.90   22.70
  37   1   9   12.90   30.20
 -39  -1  -9   -4.30   26.10
  39  -1   9   48.30   36.60
 -39   1  -9  -35.20   24.90
  39   1   9   43.00   32.40
  41  -1   9   41.30   37.70
 -41  -1  -9   62.69   31.00
 -41   1  -9   56.39   30.60
  41   1   9   40.50   33.20
 -43  -1  -9    5.60   27.50
  43  -1   9   68.19   39.50
  43   1   9   70.39   39.10
 -43   1  -9   76.39   33.90
 -45  -1  -9   10.80   30.80
  45  -1   9   12.70   38.70
  45   1   9   51.39   38.30
 -45   1  -9   45.40   34.30
 -47  -1  -9   -4.60   32.60
  47  -1   9   40.80   41.60
  47   1   9   15.20   36.60
 -47   1  -9   14.90   31.40
  49  -1   9   84.59   44.80
 -49  -1  -9   14.70   32.80
  49   1   9   71.99   39.00
 -49   1  -9   30.30   33.10
  51  -1   9   56.59   45.20
 -51  -1  -9   54.59   39.10
 -51   1  -9   18.40   34.20
  51   1   9   86.79   40.20
 -53  -1  -9    2.90   40.10
  53  -1   9   63.89   47.10
  53   1   9   26.60   37.40
 -53   1  -9   43.80   35.70
  55  -1   9  122.79   49.00
  55   1   9  104.59   43.10
 -66  -2   9   67.19   45.50
  66   2  -9   -6.50   51.99
 -66   2   9   32.70   40.00
  64   2  -9   45.60   62.29
 -64   2   9   87.69   34.90
 -62  -2   9   94.99   54.59
 -62   2   9   19.80   33.40
  62   2  -9   -1.80   59.19
 -60  -2   9   25.40   33.50
 -60   2   9   33.70   29.10
  60   2  -9   18.80   45.90
 -58  -2   9   56.99   44.90
  58   2  -9  113.49   49.30
 -58   2   9   47.10   28.10
 -56  -2   9   44.50   41.70
 -56   2   9   57.49   28.50
  56   2  -9   20.90   42.00
 -54  -2   9   -4.60   31.20
 -54   2   9   -1.30   22.90
  54   2  -9    8.70   41.70
 -52  -2   9   99.39   33.00
 -52   2   9   29.80   23.20
  52   2  -9   53.49   46.60
 -50  -2   9  183.78   36.80
 -50   2   9  142.59   33.80
  50   2  -9   93.79   43.60
 -48  -2   9   57.79   27.40
  48  -2  -9   42.50   38.20
 -48   2   9   28.40   20.70
  48   2  -9   20.00   33.60
 -46  -2   9   49.00   25.70
  46  -2  -9   43.20   34.30
  46   2  -9   25.00   33.80
 -46   2   9    8.90   21.50
 -44  -2   9   50.69   23.50
  44  -2  -9   26.60   33.10
 -44   2   9  -13.20   18.70
  44   2  -9   11.80   32.90
  42  -2  -9   42.70   31.00
 -42  -2   9    3.90   22.10
  42   2  -9   22.10   31.90
 -42   2   9   25.90   18.70
 -40  -2   9   23.50   20.80
  40  -2  -9   44.90   29.80
 -40   2   9   21.40   17.60
  40   2  -9   20.20   28.10
  38  -2  -9  648.84   64.69
 -38  -2   9  587.64   57.39
 -38   2   9  638.44   58.19
  38   2  -9  618.74   68.69
 -36  -2   9  406.06   43.00
  36  -2  -9  412.26   49.40
  36   2  -9  513.35   54.99
 -36   2   9  388.26   42.90
 -34  -2   9  417.06   45.50
  34  -2  -9  448.86   48.60
  34   2  -9  424.36   53.49
 -34   2   9  452.55   44.10
  32  -2  -9   46.80   23.90
 -32  -2   9   15.30   18.10
 -32   2   9   52.59   19.00
  32   2  -9   56.59   25.60
 -30  -2   9  149.99   24.40
  30  -2  -9  166.08   27.60
 -30   2   9  192.48   27.70
  30   2  -9  142.69   31.60
  28  -2  -9  108.29   23.50
 -28  -2   9  121.79   21.10
 -28   2   9  139.29   23.80
  28   2  -9  134.89   29.60
 -26  -2   9  138.49   21.80
  26  -2  -9  167.68   23.50
 -26   2   9  170.78   25.50
 -24  -2   9  112.99   24.90
 -24  -2   9  130.99   19.80
  24  -2  -9  145.99   20.70
 -24   2   9  146.99   22.90
  22  -2  -9   67.59   15.10
 -22  -2   9   60.49   14.10
 -22  -2   9   37.90   19.80
 -22   2   9   63.39   15.80
 -20  -2   9  241.18   24.30
  20  -2  -9  221.98   25.30
 -20  -2   9  194.28   32.40
 -20   2   9  301.47   29.80
 -18  -2   9  185.78   20.10
 -18  -2   9  199.18   31.10
  18  -2  -9  208.68   23.30
 -18   2   9  219.08   24.90
  16  -2  -9 1033.90   82.49
 -16  -2   9 1027.90   88.19
 -16   2   9 1035.30   82.09
 -14  -2   9    1.20   16.50
  14  -2  -9   36.10   11.60
 -14   2   9   58.69   12.20
  12  -2  -9   96.99   16.10
 -12  -2   9   69.69   20.30
 -12   2   9   83.19   14.90
  10  -2  -9  334.87   33.00
 -10  -2   9  343.77   40.40
 -10   2   9  346.87   31.20
  -8  -2   9 1000.10   82.09
   8  -2  -9  983.40   78.89
  -8   2   9  915.21   76.39
  -6  -2   9  167.68   26.30
  -6   2   9  180.18   21.80
  -4  -2   9  751.42   66.59
  -4   2   9  788.22   62.59
  -4   2   9  764.02   64.29
  -2  -2   9   31.60   14.50
   2   2  -9    5.00    5.10
  -2   2   9   26.40   12.40
  -2   2   9   11.20   13.00
   2   2  -9   12.80    4.60
   0  -2   9  129.29   23.40
   0   2   9  161.58   20.60
   0   2   9  179.78   24.20
   0   2  -9  122.59   14.50
   2  -2   9   17.60   16.30
   2   2   9   11.10   13.60
   2   2   9   22.90   15.50
  -2   2  -9   10.50    8.50
   4  -2   9   17.50   17.50
  -4   2  -9   79.79   11.50
   4   2   9   14.60   15.80
   4   2   9   10.20   14.00
   6  -2   9  201.48   30.60
  -6   2  -9  233.38   23.80
   6   2   9  267.27   33.40
  -8  -2  -9    0.60   12.50
   8  -2   9   40.20   20.00
   8   2   9    0.80   17.30
  -8   2  -9   11.00   12.10
  10  -2   9   43.70   22.20
 -10  -2  -9   47.70   15.70
 -10   2  -9   43.80   14.70
  10   2   9   35.20   19.60
 -12  -2  -9   46.40   17.90
  12  -2   9   59.59   25.10
 -12   2  -9   60.49   16.50
  12   2   9   85.69   24.30
  14  -2   9   84.19   29.30
 -14  -2  -9   78.19   21.00
 -14   2  -9   62.29   18.30
  14   2   9   70.29   24.30
  16  -2   9  541.75   57.49
 -16  -2  -9  463.45   46.70
  16   2   9  407.16   48.40
 -16   2  -9  419.36   42.60
  18  -2   9  141.39   37.00
 -18  -2  -9   97.39   25.40
 -18   2  -9  123.99   24.20
  18   2   9  117.89   29.70
 -20  -2  -9   98.99   24.80
  20  -2   9  111.69   36.90
 -20   2  -9   90.89   24.40
  20   2   9   68.19   26.50
 -22  -2  -9  529.65   57.69
  22  -2   9  703.03   73.39
  22   2   9  506.25   60.49
 -22   2  -9  682.73   57.69
  24  -2   9   64.99   38.30
 -24  -2  -9   43.00   23.50
  24   2   9    1.70   23.30
 -24   2  -9   38.60   23.70
 -26  -2  -9   40.00   24.50
  26  -2   9   11.10   38.60
  26   2   9  -24.70   21.90
 -26   2  -9    9.90   22.70
 -28  -2  -9  -39.40   23.50
  28  -2   9    7.50   38.30
 -28   2  -9   43.90   25.80
  28   2   9   -5.20   23.10
 -30  -2  -9   50.69   28.40
  30  -2   9   66.99   42.50
 -30   2  -9  127.39   32.00
  30   2   9   74.99   29.50
 -32  -2  -9   17.90   26.80
  32  -2   9   -2.10   38.60
 -32   2  -9  -19.90   25.70
  32   2   9   30.20   27.20
  34  -2   9  -27.40   38.60
 -34  -2  -9  -24.20   30.30
 -34   2  -9   -6.10   28.90
  34   2   9  -12.00   26.80
  36  -2   9    8.80   40.30
 -36  -2  -9   11.00   34.80
 -36   2  -9   -4.50   27.00
  36   2   9   54.99   31.90
  38  -2   9   60.59   44.70
 -38  -2  -9  -13.00   33.80
 -38   2  -9   31.30   30.90
  38   2   9   14.60   31.70
  40  -2   9  -17.30   42.30
 -40  -2  -9  -17.00   36.00
  40   2   9    3.70   31.60
 -40   2  -9   56.99   31.60
  42  -2   9   86.09   50.79
 -42  -2  -9   73.29   45.30
 -42   2  -9  160.98   42.60
  42   2   9  139.19   40.80
 -44  -2  -9  -10.30   39.70
  44  -2   9   76.49   50.99
 -44   2  -9   28.10   34.30
  44   2   9   30.40   34.40
 -46  -2  -9   74.19   43.50
  46  -2   9   69.19   47.70
  46   2   9   -1.80   33.50
 -46   2  -9   42.10   34.10
 -48  -2  -9   25.80   41.50
  48  -2   9  102.09   50.69
 -48   2  -9  -34.30   38.30
  48   2   9   15.30   36.00
  50  -2   9   49.50   47.00
 -50  -2  -9   11.70   43.60
 -50   2  -9   35.50   38.20
  50   2   9   22.10   35.90
 -61   3   9   82.49   42.40
  61   3  -9   24.90   65.89
 -59   3   9   63.79   36.80
  59   3  -9   70.69   65.29
 -57   3   9    5.10   27.90
  57   3  -9    9.80   49.80
 -55   3   9   44.70   36.60
  55   3  -9   14.20   48.60
  53   3  -9    6.90   45.80
 -53   3   9   34.20   28.00
 -51   3   9   70.19   31.90
  51   3  -9  -31.40   39.80
 -49   3   9   41.80   30.30
  49   3  -9   48.50   46.30
  47   3  -9   23.80   43.50
 -47   3   9   31.70   29.50
  45   3  -9  -19.40   37.80
 -45   3   9   49.40   27.50
 -43   3   9  142.49   36.50
 -41   3   9  127.79   29.90
 -39   3   9   11.20   20.40
 -37  -3   9  103.09   34.00
  37  -3  -9   84.19   35.90
 -37   3   9  180.28   32.00
 -35  -3   9   -1.80   22.10
  35  -3  -9  -12.90   26.80
 -35   3   9   15.90   19.40
  33  -3  -9   21.50   26.80
 -33  -3   9   12.70   23.10
 -33   3   9   10.50   17.90
  31  -3  -9  -35.30   21.60
 -31  -3   9   43.30   25.80
 -31   3   9   14.30   19.50
  29  -3  -9  218.98   34.50
 -29  -3   9  275.57   44.30
 -29   3   9  315.87   36.70
  27  -3  -9   -7.50   18.20
 -27  -3   9   29.80   23.40
 -27   3   9    5.10   16.80
 -25  -3   9   -3.80   20.30
  25  -3  -9   -2.10   18.20
 -25   3   9   -2.70   15.00
 -23  -3   9   11.00   21.70
  23  -3  -9   10.60   17.80
 -23   3   9    7.40   14.10
  21  -3  -9    7.00   16.60
 -21  -3   9    7.50   22.90
 -21   3   9   16.10   14.10
  19  -3  -9  140.89   24.50
 -19  -3   9  134.59   32.10
 -19   3   9  128.09   22.30
 -17  -3   9   61.89   28.10
  17  -3  -9   70.39   21.10
 -17   3   9  126.79   19.90
 -15  -3   9   47.40   26.40
  15  -3  -9   49.40   18.70
 -15   3   9    5.40   13.30
 -13  -3   9   29.50   26.50
  13  -3  -9   31.70   18.60
 -13   3   9   34.80   14.30
 -11  -3   9   18.40   26.60
  11  -3  -9   10.20   17.70
 -11   3   9   -0.60   13.40
   9  -3  -9   89.79   22.50
  -9  -3   9  110.39   32.30
  -9   3   9   79.29   18.30
   7  -3  -9   47.00   19.90
  -7  -3   9   41.70   26.60
  -7   3   9   64.39   16.90
   5  -3  -9   61.49   22.00
  -5  -3   9   83.59   27.30
  -5   3   9   73.49   18.10
   3  -3  -9    7.10   17.40
  -3  -3   9   31.70   23.40
  -3   3   9  -11.30   14.50
   1  -3  -9   16.30   16.70
  -1  -3   9   31.50   22.50
  -1   3   9    0.90   15.10
   1  -3   9  182.48   34.90
  -1  -3  -9  165.08   30.40
   1   3   9  199.28   27.30
   3  -3   9   29.20   23.40
   3   3   9   -3.70   15.70
   5  -3   9   21.10   23.60
  -5  -3  -9   36.20   16.70
   5   3   9   39.10   22.20
  -7  -3  -9   21.50   16.80
   7  -3   9   12.70   23.40
   7   3   9   -1.70   20.70
   9  -3   9   99.49   30.40
  -9  -3  -9  171.38   28.40
   9   3   9  203.78   35.00
  11  -3   9   -2.00   24.40
 -11  -3  -9  -16.30   16.40
  11   3   9    7.90   21.80
 -13  -3  -9  136.59   28.90
  13  -3   9   87.29   30.60
  13   3   9  128.99   32.20
  15  -3   9    2.60   27.30
 -15  -3  -9   54.49   25.70
  15   3   9   46.70   26.70
 -17  -3  -9   15.60   24.00
  17  -3   9   21.40   28.80
  17   3   9   -2.40   24.20
  19  -3   9   27.80   32.70
 -19  -3  -9   34.40   26.80
  19   3   9   12.00   25.10
 -19   3  -9   73.29   33.00
 -21  -3  -9   50.39   29.00
  21  -3   9   62.69   36.50
  21   3   9   79.39   33.30
 -21   3  -9  107.09   32.40
 -23  -3  -9    5.90   27.70
  23  -3   9   11.50   36.70
 -23   3  -9   10.40   26.50
  23   3   9   15.20   28.60
 -25  -3  -9   37.40   32.90
  25  -3   9   59.39   42.10
 -25   3  -9   56.99   29.40
  25   3   9   50.39   31.60
 -27  -3  -9   12.80   30.20
  27  -3   9   56.39   42.60
  27   3   9   30.10   29.60
 -27   3  -9   28.50   29.10
  29  -3   9   19.90   44.60
 -29  -3  -9   10.90   35.60
 -29   3  -9   78.99   31.30
  29   3   9   64.69   34.00
 -31  -3  -9   14.50   36.10
  31  -3   9   29.40   47.10
 -31   3  -9   55.39   32.20
  31   3   9   57.79   34.10
  33  -3   9   49.80   48.10
 -33  -3  -9  -12.70   44.20
 -33   3  -9   53.89   34.00
  33   3   9   44.40   34.70
  35  -3   9  -24.70   44.40
 -35  -3  -9  -19.50   37.70
  35   3   9    7.40   31.20
 -35   3  -9   45.10   40.70
  37  -3   9   22.30   47.40
 -37  -3  -9    6.60   40.10
  37   3   9  -23.80   29.80
  39  -3   9   -2.10   47.60
  39   3   9   54.39   35.40
 -41  -3  -9   21.60   53.19
  41  -3   9   28.20   50.79
  41   3   9  -13.50   33.50
  43  -3   9  100.49   55.29
 -43  -3  -9   -9.60   40.90
  43   3   9   50.49   36.40
 -45  -3  -9  -18.10   41.40
  45  -3   9   23.80   51.19
  45   3   9   19.40   34.30
 -50  -4   9   23.10   30.50
 -48  -4   9   26.20   36.80
 -46  -4   9   48.40   35.70
 -44  -4   9   20.20   28.90
 -42  -4   9   43.50   35.10
 -40  -4   9  -14.70   35.80
 -38  -4   9   -3.40   32.80
 -36  -4   9   71.59   37.80
 -34  -4   9   47.20   35.80
 -32  -4   9   91.39   41.00
 -30  -4   9   36.50   29.50
 -28  -4   9   12.20   32.90
 -26  -4   9  -12.50   32.70
  26  -4  -9  -66.59   22.20
  24  -4  -9  -25.30   24.80
 -24  -4   9   26.40   35.40
 -22  -4   9  137.49   42.30
  22  -4  -9   11.60   26.60
  20  -4  -9   21.10   28.10
 -20  -4   9   71.19   39.20
 -18  -4   9   19.80   36.70
  18  -4  -9    9.80   24.50
  16  -4  -9   50.39   27.30
 -16  -4   9  -24.40   32.10
 -14  -4   9  -22.30   35.60
  14  -4  -9  -10.70   24.80
 -12  -4   9  158.28   47.50
  12  -4  -9   76.39   33.10
 -10  -4   9   90.59   43.40
  10  -4  -9   82.19   32.70
  -8  -4   9   42.40   38.20
   8  -4  -9   20.90   27.00
  -6  -4   9  218.98   50.69
   6  -4  -9  240.48   43.90
   4  -4  -9   31.70   25.00
  -4  -4   9   29.40   36.00
   2  -4  -9   46.80   25.40
  -2  -4   9  -25.50   33.20
   0  -4   9   20.70   36.50
   0  -4  -9   25.00   24.60
  -2  -4  -9   22.10   21.90
   2  -4   9  -19.10   32.10
   4  -4   9  -12.60   33.60
  -4  -4  -9   52.29   25.30
  -6  -4  -9   22.80   22.90
   6  -4   9  -36.60   31.50
  -8  -4  -9   57.19   25.00
   8  -4   9   42.80   35.50
  10  -4   9   12.60   32.50
 -10  -4  -9   24.70   23.40
  12  -4   9  -17.60   31.10
 -12  -4  -9   18.50   21.80
  14  -4   9   20.00   33.30
 -14  -4  -9   33.00   23.70
  16  -4   9  -32.50   30.00
  18  -4   9   17.60   34.50
  20  -4   9   33.10   37.40
  20   4   9   45.80   34.10
  22  -4   9  -56.39   34.60
  22   4   9    5.10   31.80
  24  -4   9  -10.00   39.60
  24   4   9   38.10   34.80
  26  -4   9   -0.50   42.10
  26   4   9   46.70   34.70
  28  -4   9  -39.50   41.90
  28   4   9   -7.70   30.80
  30  -4   9    5.90   47.30
  30   4   9   10.00   33.70
  32  -4   9  -36.20   45.90
  32   4   9   18.70   35.60
  34  -4   9  -30.20   49.30
  34   4   9   26.10   35.60
 -33  -5   9   51.59   49.30
 -31  -5   9   -0.80   43.90
 -29  -5   9   -3.40   45.40
 -27  -5   9  102.99   56.99
 -25  -5   9   13.20   47.00
 -23  -5   9   -1.60   46.90
 -21  -5   9    1.20   44.60
 -19  -5   9  -43.50   47.20
 -17  -5   9   55.99   50.69
 -15  -5   9   22.30   50.59
  13  -5  -9  -96.69   33.90
 -13  -5   9  -62.29   42.90
  11  -5  -9   26.20   38.40
 -11  -5   9   23.70   47.50
  -9  -5   9   14.90   49.30
   9  -5  -9  -18.90   35.70
   7  -5  -9    6.90   37.70
  -7  -5   9   35.80   50.39
  -5  -5   9  -73.19   47.40
   5  -5  -9    1.70   36.00
  -3  -5   9   31.70   53.69
   3  -5  -9   54.09   39.10
   1  -5  -9   72.49   41.60
  -1  -5   9  159.78   64.19
  -1  -5  -9  -33.20   28.50
   1  -5   9 -118.09   43.20
  -3  -5  -9   18.40   32.30
   3  -5   9  -98.79   41.40
   5  -5   9  -18.90   47.10
  -5  -5  -9   15.40   28.20
  -7  -5  -9   18.60   29.00
   7  -5   9  -31.30   44.80
   9  -5   9  -15.90   44.90
  -9  -5  -9   -5.20   27.20
 -11  -5  -9   40.70   30.20
  11  -5   9  -65.79   39.20
 -13  -5  -9  -15.00   24.30
  13  -5   9  -72.39   38.30
  15  -5   9  -48.90   40.20
 -15  -5  -9   45.40   28.80
  17  -5   9  -81.29   38.40
 -17  -5  -9   -9.90   24.80
 -72   0  10   95.29   41.20
 -70   0  10   24.80   47.50
 -68   0  10   29.70   46.50
 -66   0  10    7.20   29.10
 -64   0  10   30.80   37.50
  64   0 -10   74.89   52.19
  62   0 -10  179.48   60.79
 -62   0  10   52.59   37.90
 -60   0  10   71.19   30.30
  58   0 -10  398.76   66.29
 -58   0  10  274.57   45.90
  56   0 -10   38.90   40.20
 -56   0  10   23.60   24.10
  54   0 -10   40.40   38.00
 -54   0  10    9.50   23.50
 -52   0  10   60.19   27.00
  52   0 -10   45.60   35.30
 -50   0  10   58.39   25.40
  50   0 -10   74.79   33.60
 -48   0  10   39.00   23.70
  48   0 -10   61.59   33.30
 -46   0  10   60.59   24.80
  46   0 -10   51.89   27.70
 -44   0  10  174.28   31.70
  44   0 -10  128.59   31.90
  42   0 -10  180.98   34.80
 -42   0  10  241.08   35.30
  40   0 -10    2.80   19.00
 -40   0  10   -8.00   17.80
 -38   0  10 1264.47  100.09
  38   0 -10 1151.28   99.29
  36   0 -10  228.18   31.00
 -36   0  10  251.27   34.30
 -34   0  10  624.44   60.09
  34   0 -10  735.53   59.89
 -32   0  10  413.86   40.00
  32   0 -10  299.17   33.20
 -30   0  10    1.90   11.20
  30   0 -10   -5.60   11.70
 -28   0  10 1880.01  150.18
  28   0 -10 1974.50  148.29
  26   0 -10  135.09   17.90
 -26   0  10  137.89   21.00
 -24   0  10    2.00   10.70
  24   0 -10    7.40    9.30
  22   0 -10  485.85   39.50
 -22   0  10  464.05   41.20
 -20   0  10 2121.09  162.28
 -18   0  10  428.66   36.70
 -16   0  10 1003.10   78.29
 -14   0  10   25.60    8.60
 -12   0  10  823.62   64.39
 -10   0  10   84.09   12.70
 -10   0  10  112.69   11.70
  -8   0  10 6545.85  481.75
  -8   0  10 6341.37  482.55
  -6   0  10   60.19   11.00
  -6   0  10  103.39   13.00
  -4   0  10 1738.03  133.69
  -4   0  10 1777.72  134.39
  -2   0  10   35.90    9.90
  -2   0  10   52.19   15.40
   0   0  10  496.45   43.40
   0   0  10  464.65   39.30
  -2   0 -10  204.78   22.40
   2   0  10  215.28   26.30
  -4   0 -10  834.92   67.39
   4   0  10  868.81   70.69
  -6   0 -10  298.67   28.10
   6   0  10  317.17   34.10
   8   0  10 1866.01  146.29
  -8   0 -10 1860.71  143.59
  10   0  10  723.93   66.49
 -10   0 -10  792.12   62.49
 -12   0 -10 1325.87  101.29
  12   0  10 1227.48  104.59
 -14   0 -10  665.73   55.49
  14   0  10  626.44   61.29
 -16   0 -10   93.39   18.80
  16   0  10  121.59   28.90
 -18   0 -10  348.67   35.70
  18   0  10  340.17   44.20
 -20   0 -10   -1.20   15.00
  20   0  10   -8.40   25.20
  22   0  10  935.71   86.29
 -22   0 -10  971.20   79.99
  24   0  10   39.00   28.00
 -24   0 -10    3.40   17.80
 -26   0 -10   -0.70   17.50
  26   0  10  -17.80   28.60
 -28   0 -10   73.39   24.00
  28   0  10   37.40   32.10
 -30   0 -10   -5.90   19.00
  30   0  10   30.70   29.70
 -32   0 -10   73.69   23.00
  32   0  10   86.59   34.70
  34   0  10    7.40   31.80
 -34   0 -10   31.30   24.40
 -36   0 -10   55.39   25.40
  36   0  10   21.80   36.40
  38   0  10  148.99   43.70
 -38   0 -10   64.09   26.90
  40   0  10   43.40   35.70
 -40   0 -10  -14.10   22.30
  42   0  10  245.08   47.50
 -42   0 -10  186.58   39.70
 -44   0 -10   17.40   26.30
  44   0  10   69.09   43.40
  46   0  10  204.58   48.50
 -46   0 -10   98.19   36.10
  48   0  10   77.79   40.90
 -48   0 -10  -24.20   29.40
  50   0  10   38.90   41.30
 -50   0 -10    1.90   28.60
 -52   0 -10   16.40   35.70
  52   0  10   45.00   43.00
  54   0  10   99.19   47.30
 -54   0 -10  -10.80   32.80
 -71  -1  10   61.89   48.00
 -71   1  10  -76.49   23.70
  71   1 -10   12.50   65.59
 -69  -1  10    2.30   44.30
 -69   1  10  -17.70   28.40
  69   1 -10   44.80   68.09
 -67  -1  10   57.39   36.50
 -67   1  10   34.80   30.70
  67   1 -10   93.79   67.39
 -65  -1  10   26.60   34.30
 -65   1  10  -14.30   22.80
  65   1 -10   88.79   64.59
 -63  -1  10   86.29   36.20
  63   1 -10  103.59   63.39
 -63   1  10   45.10   33.10
 -61  -1  10   54.59   32.90
  61   1 -10   28.80   47.70
 -61   1  10   49.00   27.60
 -59  -1  10   74.49   31.40
  59   1 -10   68.19   52.59
 -59   1  10   45.50   34.50
  57  -1 -10   44.20   39.60
 -57  -1  10   59.99   29.90
 -57   1  10   53.49   25.60
  57   1 -10   53.79   42.30
 -55  -1  10   81.79   31.30
  55  -1 -10  128.69   49.40
  55   1 -10   70.59   46.60
 -55   1  10   71.79   28.50
  53  -1 -10   94.29   45.80
 -53  -1  10   63.99   29.20
 -53   1  10   62.59   26.20
  53   1 -10   71.49   43.80
 -51  -1  10  292.87   41.60
  51  -1 -10  260.47   53.29
 -51   1  10  162.78   34.80
  51   1 -10  173.88   47.40
 -49  -1  10  228.88   37.40
  49  -1 -10  229.48   44.30
  49   1 -10  156.28   44.80
 -49   1  10  200.28   35.70
 -47  -1  10  296.57   40.70
  47  -1 -10  258.47   45.40
 -47   1  10  255.97   39.20
  47   1 -10  267.67   43.80
 -45  -1  10   30.30   23.60
  45  -1 -10  -13.00   27.50
 -45   1  10    1.40   17.00
  45   1 -10   15.10   28.20
  43  -1 -10  108.19   30.90
 -43  -1  10  147.59   29.50
 -43   1  10  106.49   25.60
  43   1 -10  144.19   34.50
  41  -1 -10   26.80   26.60
 -41  -1  10   46.60   24.20
 -41   1  10   30.80   20.10
  41   1 -10   15.80   25.80
  39  -1 -10   20.50   22.20
 -39  -1  10   31.00   20.90
 -39   1  10   24.60   18.60
  39   1 -10   51.09   25.70
  37  -1 -10  602.74   56.39
 -37  -1  10  539.35   53.89
 -37   1  10  601.94   54.09
  37   1 -10  567.24   56.69
 -35  -1  10   94.29   22.40
  35  -1 -10   60.19   21.50
  35   1 -10   68.59   23.40
 -35   1  10   89.59   20.60
 -33  -1  10  100.09   22.30
  33  -1 -10   72.89   20.40
  33   1 -10   73.19   22.70
 -33   1  10  137.89   22.70
 -31  -1  10   61.59   19.40
  31  -1 -10   50.99   16.80
  31   1 -10   38.80   18.60
 -31   1  10   27.00   15.10
 -29  -1  10 1172.48   91.49
 -29   1  10 1112.09   91.09
  29   1 -10 1108.99   92.89
 -27  -1  10   34.90   14.90
  27   1 -10   18.50   15.70
 -27   1  10   31.60   13.00
 -25  -1  10   40.00   13.90
 -25   1  10   53.29   14.50
  25   1 -10   41.30   16.10
 -23  -1  10  460.85   38.00
  23   1 -10  403.26   40.20
 -23   1  10  389.96   37.40
 -21  -1  10   98.99   16.60
 -21   1  10  112.39   17.30
 -19  -1  10  115.79   20.10
 -19  -1  10  124.09   16.90
 -19   1  10  156.58   18.70
 -17  -1  10  689.53   55.29
 -17  -1  10  677.23   58.19
 -17   1  10  718.13   56.39
 -15  -1  10  207.58   21.90
 -15  -1  10  166.28   17.50
 -15   1  10  191.58   19.30
 -13  -1  10 1472.05  116.29
 -13  -1  10 1458.75  113.39
 -13   1  10 1564.14  115.19
 -11  -1  10  121.19   13.30
 -11  -1  10  170.38   19.50
 -11   1  10  175.88   18.40
  -9  -1  10  506.95   43.20
  -9  -1  10  483.05   39.10
  -9   1  10  572.44   42.20
  -9   1  10  481.75   40.20
  -7  -1  10  461.15   37.40
  -7  -1  10  507.55   41.60
  -7   1  10  478.55   39.80
  -7   1  10  482.55   39.40
  -5  -1  10    7.10   10.30
  -5   1  10   16.40    9.20
   5   1 -10    7.10    4.90
  -5   1  10    8.90    9.50
  -3  -1  10  470.65   41.40
   3   1 -10  461.65   37.10
  -3   1  10  464.85   39.90
  -3   1  10  472.35   39.30
  -1  -1  10  243.78   25.40
  -1   1  10  201.58   23.80
  -1   1  10  192.18   21.30
   1   1 -10  229.58   19.50
   1  -1  10 1806.72  143.19
   1   1  10 1852.11  142.39
  -1   1 -10 1843.42  140.89
   1   1  10 1920.81  143.49
   3  -1  10   97.49   18.40
   3   1  10   90.39   18.70
  -3   1 -10  110.19   14.30
   3   1  10   88.09   16.10
   5  -1  10  346.57   34.80
   5   1  10  283.47   33.20
  -5   1 -10  323.57   28.50
  -7  -1 -10  128.59   19.60
   7  -1  10  108.39   22.20
   7   1  10  136.09   23.10
  -7   1 -10  132.59   17.70
  -9  -1 -10   40.00   12.90
   9  -1  10   21.00   19.00
   9   1  10   37.00   18.20
  -9   1 -10   18.20   11.60
 -11  -1 -10   -2.10   11.00
  11  -1  10   28.30   21.70
  11   1  10   33.50   19.20
 -11   1 -10    7.10   11.10
  13  -1  10  740.53   69.89
 -13  -1 -10  777.52   63.09
 -13   1 -10  730.33   62.09
  13   1  10  734.93   66.99
 -15  -1 -10  285.07   33.90
  15  -1  10  269.17   39.90
 -15   1 -10  294.77   32.90
  15   1  10  296.27   39.50
  17  -1  10  579.84   61.09
 -17  -1 -10  484.25   48.60
  17   1  10  566.94   55.89
 -17   1 -10  598.04   50.29
 -19  -1 -10   26.40   17.20
  19  -1  10   32.20   28.60
  19   1  10   33.10   24.60
 -19   1 -10   28.30   16.40
 -21  -1 -10  193.08   31.30
  21  -1  10  193.28   37.50
  21   1  10  224.08   38.20
 -21   1 -10  235.98   31.60
  23  -1  10   12.90   28.90
 -23  -1 -10    8.60   18.30
  23   1  10  -20.70   24.10
 -23   1 -10    1.20   17.30
 -25  -1 -10   -1.20   18.70
  25  -1  10   22.20   29.40
  25   1  10   24.30   27.40
 -25   1 -10  -12.60   16.70
 -27  -1 -10    3.40   19.20
  27  -1  10    8.30   29.50
  27   1  10  -13.40   26.00
 -27   1 -10   -9.80   20.30
  29  -1  10    0.30   30.20
 -29  -1 -10    1.50   22.10
  29   1  10   38.20   28.80
 -29   1 -10   33.50   23.10
 -31  -1 -10   85.89   28.70
  31  -1  10  163.08   40.70
  31   1  10  187.98   38.90
 -31   1 -10  128.29   29.80
  33  -1  10   88.29   36.10
 -33  -1 -10   39.70   26.80
  33   1  10   82.09   35.70
 -33   1 -10   95.09   28.90
  35  -1  10   13.90   34.50
 -35  -1 -10   50.89   28.00
 -35   1 -10  -39.10   22.80
  35   1  10   -8.40   28.80
 -37  -1 -10   74.09   31.50
  37  -1  10  158.58   42.30
 -37   1 -10   50.09   29.10
  37   1  10   53.49   32.10
  39  -1  10   31.60   36.50
 -39  -1 -10   -2.10   29.60
  39   1  10    6.20   30.10
 -39   1 -10   29.50   28.60
 -41  -1 -10   11.80   26.60
  41  -1  10   16.70   36.90
 -41   1 -10   -1.60   28.30
  41   1  10   50.39   36.30
  43  -1  10  117.49   43.90
 -43  -1 -10   61.79   33.00
 -43   1 -10   84.79   35.30
  43   1  10   54.59   37.80
 -45  -1 -10   -2.80   30.50
  45  -1  10   85.29   41.90
 -45   1 -10   48.30   34.80
  45   1  10   67.79   38.50
  47  -1  10  106.19   45.40
 -47  -1 -10   41.60   36.70
 -47   1 -10   41.30   36.00
  47   1  10   15.90   39.20
  49  -1  10   76.09   47.80
 -49  -1 -10   12.50   34.10
  49   1  10   36.60   37.30
 -49   1 -10   32.40   37.40
 -51  -1 -10   38.40   38.20
  51  -1  10   86.09   47.80
 -51   1 -10   26.20   38.30
  51   1  10   59.29   40.40
  53  -1  10   75.79   46.80
 -53  -1 -10  -26.40   34.90
  53   1  10   49.90   41.10
 -53   1 -10   22.00   33.80
 -68  -2  10   45.30   49.90
  68   2 -10   67.29   71.99
 -66  -2  10   22.50   45.90
  66   2 -10   33.50   58.79
 -66   2  10  -24.20   27.80
 -64  -2  10   82.09   52.59
 -64   2  10   31.70   35.30
  64   2 -10   75.09   68.09
 -62  -2  10   33.80   44.10
  62   2 -10   13.20   49.70
 -62   2  10   28.30   28.00
 -60  -2  10  -13.40   28.80
  60   2 -10  -36.10   43.80
 -60   2  10   14.20   27.20
 -58  -2  10   73.39   32.40
 -58   2  10   11.90   26.20
  58   2 -10   13.00   43.60
 -56  -2  10  109.09   33.90
  56   2 -10   75.89   48.00
 -56   2  10  142.89   34.80
 -54  -2  10   24.30   26.90
  54   2 -10   10.70   40.40
 -54   2  10   27.60   24.00
 -52  -2  10   57.99   28.90
  52   2 -10   81.99   44.70
 -52   2  10  111.79   30.50
 -50  -2  10   18.00   26.00
 -50   2  10   -1.60   21.00
  50   2 -10    5.40   35.00
 -48  -2  10   -4.80   24.00
 -48   2  10   40.70   22.10
  48   2 -10    5.00   34.80
  46  -2 -10  101.49   38.50
 -46  -2  10   60.29   25.90
  46   2 -10   42.20   34.60
 -46   2  10   39.40   23.50
 -44  -2  10   94.09   27.70
  44  -2 -10  100.19   36.00
 -44   2  10   95.49   26.20
  44   2 -10   94.39   37.30
 -42  -2  10  102.79   26.40
  42  -2 -10   89.59   34.00
 -42   2  10   46.30   20.90
  42   2 -10   43.40   31.60
  40  -2 -10  191.48   37.00
 -40  -2  10  145.09   29.00
 -40   2  10  148.19   27.70
  40   2 -10  168.48   38.20
  38  -2 -10   62.49   28.80
 -38   2  10   62.99   20.90
  38   2 -10   47.40   28.50
 -36  -2  10  370.06   41.70
  36  -2 -10  350.36   42.90
 -36   2  10  384.26   40.20
  36   2 -10  351.46   50.29
  34  -2 -10   56.99   23.70
 -34  -2  10   32.60   18.50
  34   2 -10    8.40   24.40
 -34   2  10   29.30   17.00
 -32  -2  10   -8.70   16.00
  32  -2 -10   19.00   20.80
 -32   2  10  -13.80   14.40
  32   2 -10   10.60   23.00
  30  -2 -10  326.47   37.30
 -30  -2  10  353.06   37.20
 -30   2  10  329.87   35.60
  28  -2 -10  257.67   30.20
 -28  -2  10  253.47   30.00
 -28   2  10  232.08   31.20
 -26  -2  10  410.26   49.20
  26  -2 -10  493.05   40.10
 -26  -2  10  330.57   37.70
 -26   2  10  435.96   39.80
 -24  -2  10   -4.80   17.80
  24  -2 -10   30.50   13.10
 -24  -2  10   25.00   13.50
 -24   2  10   32.40   13.80
  22  -2 -10  349.07   32.10
 -22  -2  10  305.07   30.50
 -22  -2  10  374.26   43.10
 -22   2  10  309.97   31.90
 -20  -2  10    3.40    9.70
 -20  -2  10   19.10   18.60
  20  -2 -10   18.80   10.60
 -20   2  10    8.30   11.50
 -18  -2  10   77.89   22.80
 -18  -2  10  113.49   13.50
  18  -2 -10  129.09   17.50
 -18   2  10  125.39   19.10
 -16  -2  10  107.19   24.20
  16  -2 -10  107.59   17.00
 -16   2  10  113.09   17.60
 -14  -2  10  466.75   46.70
  14  -2 -10  441.66   40.00
 -14   2  10  456.85   39.60
 -12  -2  10    4.70   15.80
  12  -2 -10    8.10    9.90
 -12   2  10   -4.70   10.50
 -10  -2  10  277.57   34.70
  10  -2 -10  261.97   27.00
 -10   2  10  229.88   25.20
  -8  -2  10  102.19   21.90
  -8   2  10  108.59   17.10
  -6  -2  10  189.58   27.70
  -6   2  10  210.48   24.30
  -6   2  10  206.88   25.80
  -4  -2  10  212.48   29.30
  -4   2  10  260.47   28.50
  -4   2  10  199.28   25.60
  -2  -2  10   46.40   18.00
  -2   2  10   69.29   15.60
   2   2 -10   48.10    8.50
  -2   2  10   67.59   16.70
   0  -2  10   17.10   15.80
   0   2  10   -1.30   13.70
   0   2 -10    9.90    7.40
   0   2  10   19.40   12.90
   2  -2  10   55.89   19.10
  -2   2 -10   36.70   10.60
   2   2  10   64.59   18.50
   2   2  10   72.59   16.10
   4  -2  10    9.50   17.20
  -4   2 -10   12.80   10.40
   4   2  10   20.30   14.10
   4   2  10   18.60   17.30
   6  -2  10  335.27   39.10
   6   2  10  368.46   40.80
  -6   2 -10  308.77   30.40
  -8  -2 -10  110.09   21.60
   8  -2  10   71.59   23.80
   8   2  10  114.99   24.00
  -8   2 -10   78.19   16.00
 -10  -2 -10  286.57   34.10
  10  -2  10  281.77   38.20
  10   2  10  309.77   40.50
 -10   2 -10  264.27   30.00
 -12  -2 -10   76.99   19.70
  12  -2  10  105.09   28.30
  12   2  10   59.19   24.00
 -12   2 -10   87.19   19.10
 -14  -2 -10   19.30   16.20
  14  -2  10   -2.50   27.10
  14   2  10    2.50   20.00
 -14   2 -10  -12.90   16.40
  16  -2  10  159.68   35.40
 -16  -2 -10   62.39   21.60
 -16   2 -10   92.29   22.50
  16   2  10  123.99   28.80
  18  -2  10   35.20   33.30
 -18  -2 -10   -7.80   17.40
 -18   2 -10   10.40   18.00
  18   2  10   -7.80   20.50
 -20  -2 -10  115.99   27.00
  20  -2  10  139.69   41.10
 -20   2 -10  163.78   28.10
  20   2  10  164.78   33.70
  22  -2  10  248.08   48.60
 -22  -2 -10  304.47   43.90
  22   2  10  286.17   43.80
 -22   2 -10  260.07   37.70
 -24  -2 -10  261.97   43.30
  24  -2  10  273.27   50.69
  24   2  10  250.67   41.10
 -24   2 -10  239.58   36.30
 -26  -2 -10   78.49   27.70
  26  -2  10   25.10   39.60
 -26   2 -10   44.20   24.20
  26   2  10   53.99   27.00
  28  -2  10   -0.20   36.80
 -28  -2 -10   23.10   29.60
  28   2  10    6.40   24.30
 -28   2 -10  -18.70   22.70
 -30  -2 -10   52.29   28.50
  30  -2  10   78.69   41.30
 -30   2 -10   21.70   27.00
  30   2  10   64.59   29.60
 -32  -2 -10   -6.50   29.90
  32  -2  10  -57.99   36.10
 -32   2 -10   -9.30   26.20
  32   2  10    4.10   25.30
  34  -2  10   77.89   45.80
 -34  -2 -10   27.60   32.10
 -34   2 -10   94.09   36.00
  34   2  10   43.90   29.80
 -36  -2 -10  112.49   40.00
  36  -2  10  137.89   48.70
  36   2  10  145.49   40.70
 -36   2 -10  215.18   41.60
  38  -2  10  110.99   47.40
 -38  -2 -10   93.89   43.60
  38   2  10  103.79   37.20
 -38   2 -10  169.78   40.20
 -40  -2 -10   64.49   38.60
  40  -2  10   60.59   46.10
  40   2  10   44.80   34.30
 -40   2 -10   97.69   35.30
  42  -2  10   73.59   49.90
 -42  -2 -10   22.90   37.90
 -42   2 -10   42.00   34.50
  42   2  10    6.50   29.90
  44  -2  10    5.00   45.80
 -44  -2 -10   18.10   35.00
  44   2  10   34.80   35.00
 -44   2 -10   77.29   37.60
  46  -2  10   71.09   48.80
 -46  -2 -10   72.59   48.20
 -46   2 -10   17.10   42.00
  46   2  10   37.90   35.20
  48  -2  10   90.09   48.40
 -48  -2 -10  -42.50   37.50
 -48   2 -10   -5.30   40.90
  48   2  10   16.30   37.30
 -50  -2 -10   15.40   47.60
  50  -2  10  135.99   51.89
 -50   2 -10   65.79   40.50
  50   2  10   32.20   36.80
 -61   3  10   49.40   31.50
  61   3 -10  -59.79   50.49
  59   3 -10    7.10   63.59
 -59   3  10   47.10   37.40
 -57   3  10  132.59   42.00
  57   3 -10   52.39   62.09
 -55   3  10    9.80   28.50
  55   3 -10   16.80   46.70
  53   3 -10   18.60   47.20
 -53   3  10   -6.90   24.60
  51   3 -10  110.59   54.39
 -51   3  10  115.79   33.50
  49   3 -10  -12.40   42.00
 -49   3  10   60.59   29.50
 -47   3  10   42.90   25.20
 -45   3  10  179.08   36.60
 -43   3  10   48.90   23.00
 -41   3  10  111.69   29.30
 -39  -3  10   36.70   26.60
 -39   3  10   32.00   20.90
 -37  -3  10   29.60   26.20
 -37   3  10   14.10   20.30
 -35  -3  10   90.69   28.50
  35  -3 -10   61.29   30.30
 -35   3  10  124.39   25.40
  33  -3 -10   -6.20   24.10
 -33  -3  10   17.20   23.60
 -33   3  10   27.40   19.40
  31  -3 -10  248.38   37.10
 -31  -3  10  308.97   51.69
 -31   3  10  439.36   43.00
 -29  -3  10   51.09   27.00
  29  -3 -10   49.50   21.90
 -29   3  10   99.79   22.90
 -27  -3  10  174.88   38.40
  27  -3 -10  232.58   31.70
 -27   3  10  268.37   32.50
  25  -3 -10   76.99   21.90
 -25  -3  10   83.79   29.80
 -25   3  10   82.19   20.50
  23  -3 -10   -0.60   16.10
 -23  -3  10    7.60   22.90
 -23   3  10   16.40   15.90
 -21  -3  10   49.50   26.30
  21  -3 -10   18.60   17.20
 -21   3  10   32.30   15.50
  19  -3 -10  430.16   45.40
 -19  -3  10  577.64   65.89
 -19   3  10  443.96   42.80
  17  -3 -10   87.09   21.90
 -17  -3  10  106.69   32.40
 -17   3  10   81.09   18.70
 -15  -3  10  588.24   62.39
  15  -3 -10  466.95   49.20
 -15   3  10  446.66   44.00
 -13  -3  10   43.20   27.60
  13  -3 -10   42.10   19.30
 -13   3  10   37.20   15.60
 -11  -3  10  272.77   44.50
  11  -3 -10  228.08   33.10
 -11   3  10  202.18   27.60
  -9  -3  10   86.89   31.00
   9  -3 -10   89.59   22.60
  -9   3  10   56.39   17.30
   7  -3 -10   31.60   18.30
  -7  -3  10   65.29   27.00
  -7   3  10   49.00   17.20
  -5  -3  10  134.79   32.20
   5  -3 -10   81.69   23.70
  -5   3  10  114.09   20.70
  -3  -3  10  385.16   49.00
   3  -3 -10  339.47   42.90
  -3   3  10  305.77   33.30
   1  -3 -10  289.37   39.20
  -1  -3  10  314.07   43.30
  -1   3  10  245.18   32.70
   1  -3  10   54.09   24.90
   1   3  10   56.49   19.30
   3  -3  10   94.69   28.10
   3   3  10   89.99   25.70
   3   3  10   37.60   20.00
   5  -3  10   92.99   28.90
  -5  -3 -10   98.59   22.10
   5   3  10   80.69   25.60
  -7  -3 -10  109.19   26.00
   7  -3  10  187.48   33.00
   7   3  10  130.99   29.70
  -9  -3 -10   89.79   24.00
   9  -3  10   96.29   29.80
   9   3  10   84.59   27.30
  11  -3  10  263.07   40.80
 -11  -3 -10  274.27   37.30
  11   3  10  248.68   41.10
  13  -3  10  127.39   33.10
 -13  -3 -10  149.09   30.40
  13   3  10  107.49   33.00
 -15  -3 -10  265.17   45.80
  15  -3  10  361.56   49.20
  15   3  10  342.77   48.40
  17  -3  10   10.80   32.00
 -17  -3 -10   38.60   26.40
  17   3  10   16.00   26.30
  19  -3  10  169.88   43.70
 -19  -3 -10  164.88   36.90
  19   3  10  243.78   42.00
  21  -3  10  -22.30   35.60
 -21  -3 -10    7.70   25.10
  21   3  10   44.30   28.70
 -23  -3 -10   66.29   30.60
  23  -3  10   20.80   39.00
  23   3  10   83.79   32.20
 -25  -3 -10  -31.70   27.30
  25  -3  10  -28.70   39.70
  25   3  10   12.40   26.80
  27  -3  10  -13.00   40.90
 -27  -3 -10   17.70   31.20
  27   3  10   -3.20   27.30
  29  -3  10   25.50   46.00
 -29  -3 -10   84.09   38.90
  29   3  10   50.79   31.50
  31  -3  10   58.09   48.50
 -31  -3 -10   55.19   44.90
  31   3  10   72.19   36.90
 -33  -3 -10   33.80   39.50
  33  -3  10   42.40   48.40
  33   3  10   14.00   32.80
  35  -3  10   -4.10   47.10
 -35  -3 -10   31.30   38.40
  35   3  10    5.60   30.90
 -37  -3 -10   22.70   40.20
  37  -3  10  100.89   52.79
  37   3  10   67.79   35.90
  39  -3  10   18.00   49.50
 -39  -3 -10    3.10   40.00
  39   3  10    3.00   33.10
 -41  -3 -10   45.10   46.10
  41  -3  10   70.19   53.29
  41   3  10   38.20   36.80
  43  -3  10   77.59   53.59
 -43  -3 -10  -16.70   44.80
  43   3  10  -25.50   31.20
 -50  -4  10   37.00   36.00
 -48  -4  10   22.50   33.30
 -46  -4  10   35.40   33.70
 -44  -4  10   48.70   35.60
 -42  -4  10   15.70   33.80
 -40  -4  10   64.49   38.10
 -38  -4  10   31.40   35.60
 -36  -4  10   88.19   40.10
 -34  -4  10   48.60   36.60
 -32  -4  10   30.90   31.90
 -30  -4  10   56.29   38.00
 -28  -4  10   40.00   34.50
 -26  -4  10   29.50   33.90
 -24  -4  10   64.19   39.20
  24  -4 -10  -21.00   25.50
  22  -4 -10    1.90   26.20
 -22  -4  10  101.89   44.90
  20  -4 -10   -1.40   25.40
 -20  -4  10    5.10   37.20
  18  -4 -10    2.80   24.80
 -18  -4  10    4.70   36.30
 -16  -4  10   97.59   42.40
  16  -4 -10    8.00   25.60
  14  -4 -10   29.70   27.50
 -14  -4  10   34.90   38.20
  12  -4 -10   11.50   26.80
 -12  -4  10   48.90   41.50
  10  -4 -10  118.89   35.80
 -10  -4  10  157.18   47.90
  -8  -4  10   43.90   37.30
   8  -4 -10   67.99   31.10
  -6  -4  10  242.18   55.29
   6  -4 -10  309.27   46.80
   4  -4 -10   -1.00   22.70
  -4  -4  10  -12.90   36.60
  -2  -4  10   51.79   41.00
   2  -4 -10   30.70   25.30
   0  -4 -10   46.20   25.40
   0  -4  10   31.50   37.90
  -2  -4 -10   86.59   28.50
   2  -4  10   58.59   37.90
   4  -4  10  -19.70   32.10
  -4  -4 -10   50.29   23.90
   6  -4  10  135.99   40.20
  -6  -4 -10   80.99   28.60
  -8  -4 -10   61.49   25.00
   8  -4  10   -2.80   33.50
 -10  -4 -10   52.29   23.30
  10  -4  10    4.40   32.80
  12  -4  10  -18.20   31.90
 -12  -4 -10   58.89   24.90
  14  -4  10   -4.10   32.70
  16  -4  10   14.60   35.10
  18  -4  10    8.50   35.70
  18   4  10  -33.20   26.20
  20  -4  10   20.20   40.50
  20   4  10   65.69   35.00
  22  -4  10    0.00   39.90
  22   4  10   34.80   36.00
  24  -4  10    1.80   41.70
  24   4  10   33.70   34.50
  26  -4  10  -19.90   42.50
  26   4  10   40.60   34.10
  28  -4  10  -51.09   43.80
  28   4  10   43.90   35.40
  30  -4  10  -79.29   44.30
  30   4  10   -4.10   31.50
  32  -4  10  -50.39   44.30
  32   4  10   62.19   38.80
  34  -4  10  -69.19   47.00
  34   4  10   36.40   36.20
 -33  -5  10   26.50   45.00
 -31  -5  10  -42.50   42.40
 -29  -5  10   -0.60   48.90
 -27  -5  10   17.70   47.20
 -25  -5  10  -40.30   48.10
 -23  -5  10  -33.60   47.60
 -21  -5  10   -5.90   49.60
 -19  -5  10   53.59   54.89
 -17  -5  10   33.70   52.09
 -15  -5  10   17.70   48.20
 -13  -5  10  -30.90   47.90
 -11  -5  10  -22.30   48.20
  11  -5 -10  -30.80   36.10
  -9  -5  10   26.00   49.99
   9  -5 -10  -15.30   35.20
  -7  -5  10 -114.29   44.90
   7  -5 -10  -22.10   37.00
   5  -5 -10  -10.90   34.80
  -5  -5  10  -50.49   49.60
  -3  -5  10  -33.80   50.99
   3  -5 -10    9.70   34.50
   1  -5 -10   20.70   34.10
  -1  -5  10  -25.10   49.99
  -1  -5 -10   10.50   32.90
   1  -5  10  -47.90   48.50
  -3  -5 -10    5.00   27.70
   3  -5  10  -68.99   44.60
   5  -5  10  -85.89   43.40
  -5  -5 -10   41.00   30.70
  -7  -5 -10   -6.10   25.80
   7  -5  10  -81.89   40.60
   9  -5  10  -38.30   43.30
  -9  -5 -10   44.60   30.00
 -11  -5 -10    5.00   27.00
  11  -5  10  -38.40   42.00
  13  -5  10  -26.90   41.50
 -13  -5 -10   14.80   25.80
 -15  -5 -10   34.00   27.40
  15  -5  10  -95.69   38.40
 -72   0  11   19.90   33.60
 -70   0  11   -6.20   28.50
 -68   0  11   12.60   30.00
 -66   0  11   -9.70   25.40
  64   0 -11   35.60   50.09
 -64   0  11   17.40   27.80
 -62   0  11   16.50   35.10
  62   0 -11   64.49   50.69
 -60   0  11   48.40   27.50
 -58   0  11   30.30   24.60
 -56   0  11   16.20   24.50
  56   0 -11   -2.40   43.90
 -54   0  11   44.40   24.80
  54   0 -11   -1.80   37.50
 -52   0  11   12.50   22.60
  52   0 -11  -12.10   32.40
 -50   0  11   43.70   24.90
  50   0 -11   70.19   36.00
 -48   0  11    0.50   21.50
  48   0 -11   32.10   25.70
  46   0 -11  -13.70   25.10
 -46   0  11   -9.20   20.10
 -44   0  11  -15.70   18.40
  44   0 -11   19.40   23.90
  42   0 -11   40.60   22.00
 -42   0  11   45.90   21.90
 -40   0  11   33.10   19.60
  40   0 -11    7.00   19.00
  38   0 -11   21.70   18.00
 -38   0  11    8.20   17.40
  36   0 -11  -10.00   14.60
 -36   0  11   -5.20   15.90
  34   0 -11    0.00   13.80
 -34   0  11    5.10   14.70
 -32   0  11   -6.00   14.10
  32   0 -11    1.00   12.30
  30   0 -11   12.30   11.50
 -30   0  11   32.00   14.50
 -28   0  11  -15.30   11.20
  28   0 -11    3.40   10.30
 -26   0  11   -4.80   11.00
  26   0 -11   -1.20    9.50
  24   0 -11    8.00    9.10
 -24   0  11   -8.00    9.50
 -22   0  11   10.70   10.60
 -20   0  11  -14.10    8.20
 -18   0  11   -4.60    7.80
 -16   0  11   -2.20    7.50
 -14   0  11   -5.00    7.10
 -12   0  11   30.40    7.20
 -12   0  11    2.60    7.00
 -10   0  11    0.00    7.20
 -10   0  11   21.80    7.70
  -8   0  11   20.60    8.70
  -8   0  11   -4.00    7.60
  -6   0  11   17.50   10.90
  -6   0  11    0.40    7.40
  -4   0  11    7.40    8.20
  -4   0  11   23.20   13.40
  -2   0  11   11.20    8.90
  -2   0  11    5.10   14.10
   0   0  11    3.80   14.60
   0   0  11    1.90    9.20
   2   0  11   11.90   14.90
  -2   0 -11  -11.80    7.50
   4   0  11  -16.70   14.60
  -4   0 -11   18.40    8.80
  -6   0 -11    2.10    9.00
   6   0  11    0.60   16.20
   8   0  11  -18.30   17.40
  -8   0 -11  -12.50    8.60
  10   0  11    9.90   18.70
 -10   0 -11   16.30   10.60
 -12   0 -11    8.00   10.80
  12   0  11   25.90   20.60
 -14   0 -11    5.50   12.80
  14   0  11   -9.30   21.40
 -16   0 -11   33.40   14.90
  16   0  11  -19.90   23.00
 -18   0 -11    7.70   14.40
  18   0  11   -6.20   23.30
 -20   0 -11    8.30   15.80
  20   0  11    6.70   25.30
 -22   0 -11   22.50   15.30
  22   0  11  -11.70   24.80
  24   0  11  -20.70   26.00
 -24   0 -11    6.80   17.30
  26   0  11  -47.10   27.40
 -26   0 -11   17.60   19.60
  28   0  11  -22.90   28.60
 -28   0 -11   27.60   20.40
  30   0  11    8.90   29.50
 -30   0 -11  -28.80   18.80
  32   0  11   16.80   30.90
 -32   0 -11   24.20   23.50
  34   0  11   36.80   33.50
 -34   0 -11    2.80   22.10
 -36   0 -11   -0.30   22.60
  36   0  11  -49.80   30.30
  38   0  11   -2.00   34.40
 -38   0 -11   -8.00   23.30
  40   0  11   -4.90   32.60
 -40   0 -11  -16.10   23.90
  42   0  11   47.70   39.70
 -42   0 -11  -15.00   23.00
 -44   0 -11   24.80   27.80
  44   0  11   22.10   37.30
 -46   0 -11   29.30   30.50
  46   0  11   33.80   38.50
 -48   0 -11   -4.30   34.80
  48   0  11   19.10   40.20
 -50   0 -11  -17.10   29.40
  50   0  11   50.09   42.60
  52   0  11   43.70   42.50
 -52   0 -11  -12.60   32.40
 -71  -1  11   77.79   49.70
 -71   1  11   27.40   30.00
  71   1 -11   75.19   71.49
 -69  -1  11   36.40   35.60
  69   1 -11   72.69   65.59
 -69   1  11   36.30   30.30
 -67  -1  11   66.89   38.70
  67   1 -11   81.19   55.59
 -67   1  11   38.20   40.00
 -65  -1  11  -19.50   32.60
  65   1 -11   24.50   59.69
 -65   1  11   -3.00   27.50
 -63  -1  11   24.90   30.80
 -63   1  11    8.60   25.40
  63   1 -11   43.00   56.49
 -61  -1  11   11.30   29.40
  61   1 -11   50.79   43.70
 -61   1  11  -15.60   23.20
 -59  -1  11   74.19   30.90
 -59   1  11   40.00   28.90
  59   1 -11   89.69   50.69
 -57  -1  11   24.80   27.50
 -57   1  11   18.70   22.70
  57   1 -11   62.29   48.70
 -55  -1  11   28.30   27.80
  55  -1 -11   52.79   46.80
  55   1 -11    9.10   42.60
 -55   1  11   29.60   22.50
  53  -1 -11   44.90   41.10
 -53  -1  11   20.60   24.50
  53   1 -11  -33.40   37.00
 -53   1  11    9.70   20.30
 -51  -1  11  104.79   29.00
  51  -1 -11  147.69   39.50
  51   1 -11   76.79   40.90
 -51   1  11  107.19   27.60
  49  -1 -11   31.90   31.00
 -49  -1  11   34.30   24.30
  49   1 -11   35.80   31.70
 -49   1  11    3.30   16.70
 -47  -1  11   94.19   28.50
  47  -1 -11   62.59   31.60
 -47   1  11   53.89   22.30
  47   1 -11  110.59   36.60
 -45  -1  11  513.55   51.39
  45  -1 -11  464.25   56.69
  45   1 -11  458.55   56.49
 -45   1  11  376.56   50.19
 -43  -1  11   42.00   24.40
  43  -1 -11   44.00   27.80
  43   1 -11   25.40   26.90
 -43   1  11   40.10   19.70
 -41  -1  11   40.50   22.30
  41  -1 -11    5.60   22.70
 -41   1  11   -5.70   16.70
  41   1 -11   31.40   25.40
  39  -1 -11  128.99   28.70
 -39  -1  11  165.88   29.20
 -39   1  11  146.69   27.00
  39   1 -11  158.58   32.00
 -37  -1  11  493.85   48.90
  37  -1 -11  439.96   45.10
 -37   1  11  410.16   43.10
  37   1 -11  382.16   48.90
 -35  -1  11   50.49   19.20
  35   1 -11   69.29   22.20
 -35   1  11   24.10   17.20
 -33  -1  11   30.10   18.00
  33   1 -11   -1.00   16.90
 -33   1  11   17.10   14.90
 -31  -1  11   29.90   17.00
 -31   1  11   22.80   14.50
  31   1 -11   17.90   17.10
 -29  -1  11   59.79   18.50
 -29   1  11   41.60   15.70
  29   1 -11   71.19   19.00
 -27  -1  11   95.39   19.40
 -27   1  11  125.89   20.50
  27   1 -11  114.99   21.70
 -25  -1  11   -9.90   11.70
  25   1 -11   30.10   15.80
 -25   1  11   11.80   11.50
 -23  -1  11   25.10   14.40
 -23  -1  11   18.00   12.20
 -23   1  11   26.30   11.80
 -21  -1  11  223.38   25.40
 -21  -1  11  258.37   28.30
 -21   1  11  298.37   26.30
 -19  -1  11  278.77   28.40
 -19  -1  11  244.28   24.60
 -19   1  11  265.07   25.30
 -17  -1  11  681.63   58.39
 -17  -1  11  767.62   61.39
 -17   1  11  786.72   59.79
 -15  -1  11  133.79   14.90
 -15  -1  11  114.09   18.60
 -15   1  11  157.58   17.90
 -13  -1  11  251.67   24.10
 -13  -1  11  292.57   28.40
 -13   1  11  337.47   26.60
 -11  -1  11   -7.90    5.30
 -11  -1  11    0.30    9.50
 -11   1  11    6.80    8.50
  -9  -1  11  210.28   22.70
  -9  -1  11  198.18   17.80
  -9   1  11  191.08   19.50
  -9   1  11  232.38   21.10
  -7  -1  11 1088.09   84.39
  -7  -1  11 1059.69   87.79
  -7   1  11 1113.19   85.89
  -7   1  11 1185.98   86.89
  -5  -1  11   15.70   11.70
   5   1 -11    6.00    5.60
  -5   1  11   28.40   10.90
  -5   1  11   24.40    9.00
  -3  -1  11  123.99   19.00
  -3   1  11  139.39   18.00
  -3   1  11  126.99   18.10
   3   1 -11  118.09   13.80
  -1  -1  11   34.60   13.70
  -1   1  11   17.20   12.40
  -1   1  11   -0.40   10.10
   1   1 -11   14.80    7.00
   1  -1  11  993.50   81.09
   1   1  11 1037.70   81.19
  -1   1 -11  976.40   78.09
   1   1  11 1024.70   79.79
   3  -1  11   16.10   14.40
   3   1  11    4.40   10.90
   3   1  11    3.30   14.00
  -3   1 -11   -1.70    8.10
   5  -1  11  140.39   23.40
  -5  -1 -11  125.19   20.00
   5   1  11  138.09   23.60
  -5   1 -11  168.48   19.20
   7  -1  11   28.90   18.70
  -7  -1 -11  -14.40    9.50
   7   1  11    6.50   16.30
  -7   1 -11   14.10    9.80
   9  -1  11  352.26   42.40
  -9  -1 -11  341.87   35.80
  -9   1 -11  430.86   35.00
   9   1  11  382.56   40.80
 -11  -1 -11  120.99   21.10
  11  -1  11  133.49   28.30
 -11   1 -11  144.89   20.60
  11   1  11  114.39   25.70
  13  -1  11  932.81   83.19
 -13  -1 -11  900.91   76.49
 -13   1 -11  951.10   75.59
  13   1  11  903.41   79.99
  15  -1  11  436.36   49.90
 -15  -1 -11  353.36   37.60
 -15   1 -11  361.06   36.60
  15   1  11  350.96   45.10
 -17  -1 -11   31.10   15.90
  17  -1  11   77.59   29.70
 -17   1 -11   31.50   17.00
  17   1  11    2.70   22.90
 -19  -1 -11  -12.80   14.10
  19  -1  11   15.20   28.70
  19   1  11   -9.50   22.80
 -19   1 -11   33.10   19.50
 -21  -1 -11   21.80   18.70
  21  -1  11   26.80   28.70
  21   1  11   26.40   26.60
 -21   1 -11   13.10   18.40
 -23  -1 -11  189.98   30.90
  23  -1  11  156.38   37.20
  23   1  11  168.78   36.50
 -23   1 -11  207.18   31.90
 -25  -1 -11    9.30   19.50
  25  -1  11   59.39   31.60
  25   1  11    3.70   26.60
 -25   1 -11   11.10   19.00
 -27  -1 -11    2.60   21.10
  27  -1  11   13.30   30.40
  27   1  11  -28.30   24.60
 -27   1 -11    0.00   19.00
 -29  -1 -11  -27.30   19.90
  29  -1  11   48.20   33.20
 -29   1 -11    6.90   19.90
  29   1  11   -4.30   26.90
  31  -1  11    8.10   32.80
 -31  -1 -11    4.70   21.20
 -31   1 -11    2.20   25.00
  31   1  11   42.20   30.10
 -33  -1 -11   31.00   23.90
  33  -1  11   48.10   34.50
  33   1  11   25.90   30.10
 -33   1 -11   33.40   25.60
 -35  -1 -11   69.59   28.60
  35  -1  11   59.99   37.50
  35   1  11   60.29   34.10
 -35   1 -11   70.89   28.80
  37  -1  11   80.89   38.70
 -37  -1 -11   76.99   31.00
  37   1  11   89.39   37.50
 -37   1 -11   49.30   28.00
 -39  -1 -11   26.50   32.70
  39  -1  11  182.18   45.60
  39   1  11   19.70   32.50
 -39   1 -11    4.50   28.30
  41  -1  11   58.69   41.30
 -41  -1 -11   24.20   32.30
 -41   1 -11   17.90   29.50
  41   1  11   46.90   36.50
 -43  -1 -11   55.29   30.90
  43  -1  11   80.09   42.00
  43   1  11   49.99   38.90
 -43   1 -11   26.80   31.80
 -45  -1 -11   -6.50   29.60
  45  -1  11   -5.90   40.30
  45   1  11   18.40   36.40
 -45   1 -11   38.70   32.00
 -47  -1 -11   12.80   34.40
  47  -1  11   49.20   43.70
  47   1  11   46.50   37.20
 -47   1 -11   44.50   35.10
  49  -1  11  119.99   49.30
 -49  -1 -11   23.20   33.50
  49   1  11   20.60   35.60
 -49   1 -11   14.80   33.60
 -51  -1 -11   18.80   36.30
  51  -1  11   67.89   49.30
  51   1  11   59.79   41.20
 -51   1 -11    9.50   35.70
 -68  -2  11    7.10   48.60
  68   2 -11   55.69   55.59
 -68   2  11   -4.00   30.30
 -66  -2  11  114.39   55.39
  66   2 -11  -17.50   63.89
 -66   2  11  100.59   41.80
 -64  -2  11   47.10   48.70
  64   2 -11   -9.40   61.09
 -64   2  11   57.69   31.10
 -62  -2  11   38.70   43.60
 -62   2  11   34.80   28.90
  62   2 -11  -43.90   42.80
 -60  -2  11   24.10   39.30
  60   2 -11   17.00   48.80
 -60   2  11   30.90   26.60
 -58  -2  11  142.49   41.70
 -58   2  11   52.49   29.40
  58   2 -11  145.09   54.99
 -56  -2  11   14.70   30.20
  56   2 -11   -6.40   39.70
 -56   2  11   21.60   22.90
 -54  -2  11   -5.40   27.90
  54   2 -11   -2.60   48.40
 -54   2  11   41.30   25.00
 -52  -2  11  119.59   30.60
  52   2 -11   31.50   38.40
 -52   2  11   45.40   24.10
 -50  -2  11   20.60   26.30
  50   2 -11   -7.50   36.90
 -50   2  11   36.00   22.90
 -48  -2  11    2.10   23.50
 -48   2  11   33.80   21.10
  48   2 -11   17.90   40.20
 -46  -2  11  243.48   36.00
  46   2 -11  137.39   42.10
 -46   2  11  155.98   30.30
 -44  -2  11   48.50   24.20
  44  -2 -11   38.50   29.70
 -44   2  11  -13.50   19.20
  44   2 -11    2.90   29.50
  42  -2 -11  111.29   36.60
 -42  -2  11  132.59   27.40
  42   2 -11   72.59   34.10
 -42   2  11   92.89   24.80
 -40  -2  11  136.89   26.80
  40  -2 -11  136.19   34.00
  40   2 -11  107.49   35.20
 -40   2  11  128.79   26.90
  38  -2 -11   -8.20   24.10
 -38  -2  11   25.00   20.90
  38   2 -11  -17.00   23.80
 -38   2  11   41.80   19.80
  36  -2 -11  268.77   37.70
 -36  -2  11  329.17   38.00
 -36   2  11  287.97   38.20
  36   2 -11  308.47   46.60
 -34  -2  11  367.46   42.00
 -34   2  11  478.75   47.20
  34   2 -11  362.96   51.69
  32  -2 -11   34.20   20.60
 -32  -2  11   35.30   18.30
 -32   2  11   34.00   17.90
 -30  -2  11   50.29   17.90
 -30   2  11   50.29   18.60
 -28  -2  11  115.69   27.30
 -28  -2  11  146.39   23.10
 -28   2  11  228.68   27.40
 -26  -2  11  201.48   25.40
 -26  -2  11  159.68   31.30
 -26   2  11  260.77   28.90
 -24  -2  11  182.68   23.00
  24  -2 -11  197.58   23.00
 -24   2  11  199.18   26.20
 -22  -2  11  246.68   25.60
 -22  -2  11  209.08   34.70
 -22   2  11  256.07   29.10
 -20  -2  11  147.49   29.30
  20  -2 -11  192.88   21.30
 -20  -2  11  153.48   18.80
 -20   2  11  206.48   23.90
 -18  -2  11   23.30   17.90
  18  -2 -11   73.59   13.30
 -18   2  11   40.10   13.80
  16  -2 -11  210.88   22.60
 -16  -2  11  200.18   31.90
 -16   2  11  207.58   22.30
 -14  -2  11  103.09   24.70
  14  -2 -11  156.18   19.70
 -14   2  11  109.99   18.00
  12  -2 -11  676.63   55.59
 -12  -2  11  682.23   61.19
 -12   2  11  616.04   54.29
  10  -2 -11  153.78   21.30
 -10  -2  11  135.39   26.80
 -10   2  11  150.68   21.20
  -8  -2  11 1566.64  125.49
  -8   2  11 1555.54  121.59
  -6  -2  11   95.89   20.30
  -6   2  11  102.89   18.40
  -6   2  11   94.59   17.70
  -4  -2  11  162.18   24.70
  -4   2  11  195.68   23.90
  -4   2  11  230.38   23.80
   4   2 -11  118.69   13.00
  -2  -2  11   32.90   16.50
  -2   2  11   57.49   15.70
  -2   2  11   57.99   16.70
   2   2 -11   30.80    8.30
   0  -2  11  319.47   35.60
   0   2  11  296.27   32.90
   0   2  11  286.67   30.50
   0   2 -11  301.47   26.30
   2  -2  11   85.49   21.50
  -2   2 -11   74.39   13.50
   2   2  11  112.99   19.60
   2   2  11  119.69   22.50
   4  -2  11  208.38   31.40
   4   2  11  232.48   29.70
  -4   2 -11  220.78   24.20
   4   2  11  259.07   32.40
  -6  -2 -11   -3.10   12.10
   6  -2  11   35.40   20.40
  -6   2 -11   34.60   13.70
   6   2  11   18.80   17.50
  -8  -2 -11  132.49   24.60
   8  -2  11  196.68   30.20
   8   2  11  136.19   28.00
  -8   2 -11  141.29   21.10
  10  -2  11   28.40   23.90
 -10  -2 -11   -1.80   13.90
  10   2  11   -7.30   19.20
 -10   2 -11   15.90   15.00
 -12  -2 -11  208.68   31.50
  12  -2  11  254.77   38.30
  12   2  11  232.48   35.80
 -12   2 -11  225.38   28.90
 -14  -2 -11  972.60   79.09
  14  -2  11  953.50   86.49
 -14   2 -11  973.00   76.99
  14   2  11  791.72   80.69
 -16  -2 -11   41.20   19.90
  16  -2  11  100.29   34.10
 -16   2 -11   89.59   22.80
  16   2  11   32.80   24.70
 -18  -2 -11   30.70   22.20
  18  -2  11   78.99   35.00
 -18   2 -11   15.30   21.10
  18   2  11   15.80   22.90
  20  -2  11  146.89   41.80
 -20  -2 -11   95.99   25.70
  20   2  11   79.59   27.60
 -20   2 -11  137.59   27.30
  22  -2  11  148.89   44.80
 -22  -2 -11  156.78   33.90
  22   2  11  133.89   31.50
 -22   2 -11  222.58   32.60
 -24  -2 -11  -10.90   22.00
  24  -2  11   39.60   39.90
 -24   2 -11  -18.30   20.80
  24   2  11   52.19   24.90
 -26  -2 -11   -8.10   23.30
  26  -2  11  -21.10   37.10
 -26   2 -11   24.30   22.50
  26   2  11    9.70   23.60
  28  -2  11   27.70   40.50
 -28  -2 -11   12.20   25.40
 -28   2 -11   60.59   28.70
  28   2  11  -17.80   24.10
 -30  -2 -11   35.70   29.30
  30  -2  11   58.99   39.90
  30   2  11   49.10   28.80
 -30   2 -11   56.29   30.10
  32  -2  11   24.80   39.80
 -32  -2 -11   67.89   39.20
 -32   2 -11   16.50   29.50
  32   2  11   42.40   29.20
 -34  -2 -11  139.79   42.20
  34  -2  11  118.09   46.20
 -34   2 -11  142.39   35.50
  34   2  11  113.99   35.80
 -36  -2 -11   45.30   36.70
  36  -2  11   40.50   43.50
 -36   2 -11   49.90   35.20
  36   2  11    6.40   28.60
 -38  -2 -11   51.89   39.10
  38  -2  11    1.80   43.80
  38   2  11   59.09   32.00
 -38   2 -11   96.59   36.60
 -40  -2 -11    2.80   35.90
  40  -2  11   15.50   46.50
 -40   2 -11   66.09   34.60
  40   2  11    8.90   32.70
 -42  -2 -11   37.10   43.90
  42  -2  11   48.90   48.00
  42   2  11   26.80   34.50
 -42   2 -11  110.99   41.00
  44  -2  11   73.89   51.19
 -44  -2 -11   17.90   39.90
  44   2  11   31.10   36.60
 -44   2 -11  105.29   41.10
  46  -2  11  132.39   52.39
 -46  -2 -11   53.29   45.90
  46   2  11   13.40   35.10
 -46   2 -11   82.59   43.40
  48  -2  11    6.80   45.10
 -48  -2 -11  -32.10   38.30
 -48   2 -11   39.80   37.00
  48   2  11   18.80   35.40
 -61   3  11    2.40   32.80
  61   3 -11   15.50   56.79
 -59   3  11   46.50   31.10
  59   3 -11   16.00   52.99
 -57   3  11   50.69   36.30
  57   3 -11   14.10   61.49
  55   3 -11  -46.40   46.50
 -55   3  11  -29.60   22.40
 -53   3  11   -6.20   24.60
  53   3 -11    5.60   52.49
 -51   3  11   80.79   29.30
 -49   3  11   83.19   30.30
 -47   3  11   48.60   28.50
 -45   3  11   40.10   24.80
 -43  -3  11   59.69   29.50
 -43   3  11   61.99   26.80
 -41  -3  11   52.79   27.20
 -41   3  11   47.70   27.40
 -39  -3  11   48.50   27.80
 -39   3  11   15.40   20.70
 -37  -3  11  211.08   44.70
 -37   3  11  291.77   40.40
 -35  -3  11   23.00   24.40
 -35   3  11    6.50   20.30
 -33  -3  11   20.40   24.50
  33  -3 -11  -13.20   22.30
 -33   3  11   28.80   20.20
 -31  -3  11  124.99   33.50
  31  -3 -11   44.60   21.90
 -31   3  11  104.69   22.10
 -29  -3  11   93.89   31.90
  29  -3 -11  -18.90   17.80
 -29   3  11   23.30   17.00
 -27  -3  11   14.40   25.50
  27  -3 -11  -36.90   16.40
 -27   3  11   12.00   16.40
 -25  -3  11   39.90   27.90
  25  -3 -11   22.20   18.90
 -25   3  11   27.70   17.00
  23  -3 -11  108.39   22.90
 -23  -3  11  108.29   32.40
 -23   3  11  169.38   24.80
  21  -3 -11  127.69   23.80
 -21  -3  11  168.58   38.80
 -21   3  11  158.38   23.90
 -19  -3  11   43.40   27.60
  19  -3 -11    9.70   15.90
 -19   3  11   41.60   15.60
  17  -3 -11   39.90   19.60
 -17  -3  11   59.39   30.00
 -17   3  11   19.00   14.80
 -15  -3  11   94.49   32.10
  15  -3 -11   54.09   21.60
 -15   3  11   72.49   18.30
 -13  -3  11   71.09   31.50
  13  -3 -11   79.39   21.60
 -13   3  11   59.09   17.60
 -11  -3  11   37.60   27.80
  11  -3 -11   27.90   18.10
 -11   3  11   57.79   17.40
   9  -3 -11   28.60   18.10
  -9  -3  11   30.00   25.70
  -9   3  11   24.60   15.50
   7  -3 -11  364.26   44.80
  -7  -3  11  428.16   53.59
  -7   3  11  350.06   36.60
  -5  -3  11   10.10   22.60
   5  -3 -11    3.80   16.40
  -5   3  11   -1.60   15.20
  -3  -3  11   54.89   25.90
   3  -3 -11   82.59   20.90
  -3   3  11   24.40   16.90
  -1  -3  11  122.19   30.30
  -1   3  11  112.69   22.40
   1  -3  11   93.39   27.80
   1   3  11   85.89   21.90
   1   3  11  104.59   26.50
   3  -3  11   21.60   23.40
   3   3  11    0.00   17.40
   3   3  11   -1.90   18.80
  -5  -3 -11   36.30   18.70
   5  -3  11   70.19   26.50
   5   3  11   -2.70   19.50
   7  -3  11   17.30   25.20
  -7  -3 -11    9.40   17.60
   7   3  11   19.20   21.70
  -9  -3 -11   38.70   19.30
   9  -3  11   31.40   25.80
   9   3  11   26.90   24.40
 -11  -3 -11    6.60   17.60
  11  -3  11    7.30   26.30
  11   3  11   26.20   23.60
  13  -3  11  147.09   36.70
 -13  -3 -11  225.48   36.70
  13   3  11  204.68   38.50
 -15  -3 -11    8.20   20.70
  15  -3  11   12.00   30.70
  15   3  11   37.00   26.40
  17  -3  11   26.20   33.50
 -17  -3 -11    4.70   25.80
  17   3  11   24.60   27.50
  19  -3  11   59.29   37.30
 -19  -3 -11   27.20   26.90
  19   3  11   15.90   27.60
  21  -3  11  -37.10   34.30
 -21  -3 -11   -7.80   26.10
  21   3  11   31.60   28.40
 -23  -3 -11    7.40   28.90
  23  -3  11   18.50   39.70
  23   3  11   56.89   31.20
  25  -3  11  -25.20   42.10
 -25  -3 -11   -7.90   31.20
  25   3  11   10.20   26.50
  27  -3  11  -25.00   42.60
 -27  -3 -11  -22.70   30.10
  27   3  11   21.60   29.20
 -29  -3 -11   14.90   35.50
  29  -3  11   38.10   48.60
  29   3  11    7.00   28.90
 -31  -3 -11  148.79   43.00
  31  -3  11   66.79   52.59
  31   3  11  142.59   39.80
 -33  -3 -11   17.10   37.80
  33  -3  11   10.20   46.70
  33   3  11   21.10   32.40
  35  -3  11  -28.80   45.80
 -35  -3 -11   31.80   48.30
  35   3  11   78.09   35.80
 -37  -3 -11    8.30   48.20
  37  -3  11    6.60   48.60
  37   3  11   -6.70   30.70
 -39  -3 -11  -17.20   48.60
  39  -3  11  -26.20   49.50
  39   3  11   74.09   38.40
 -41  -3 -11    0.80   46.80
  41  -3  11   44.70   55.59
  41   3  11   -6.70   34.50
 -43  -3 -11   11.40   47.20
  43  -3  11   28.70   52.39
  43   3  11    9.80   37.70
 -52  -4  11   47.90   36.70
 -50  -4  11   46.00   37.50
 -48  -4  11    1.10   31.90
 -46  -4  11   33.90   37.50
 -44  -4  11   46.10   35.30
 -42  -4  11   50.29   39.20
 -40  -4  11   25.20   32.60
 -38  -4  11   28.90   40.50
 -36  -4  11   68.29   41.70
 -34  -4  11  -31.00   27.80
 -32  -4  11   11.70   37.50
 -30  -4  11   65.69   39.50
 -28  -4  11  111.09   44.20
 -26  -4  11   51.69   34.90
  24  -4 -11  -32.00   33.40
 -24  -4  11   11.80   37.60
  22  -4 -11  -49.50   23.30
 -22  -4  11    8.90   37.80
  20  -4 -11  -15.00   23.80
 -20  -4  11   66.09   42.10
 -18  -4  11   28.00   40.60
  18  -4 -11  -11.70   23.70
  16  -4 -11   23.20   26.20
 -16  -4  11   88.69   45.70
 -14  -4  11  122.79   47.40
  14  -4 -11   89.89   32.30
 -12  -4  11   75.49   43.50
  12  -4 -11   17.10   27.80
  10  -4 -11   87.29   32.20
 -10  -4  11  127.49   44.10
   8  -4 -11   94.39   31.50
  -8  -4  11  110.49   44.80
  -6  -4  11  101.49   42.90
   6  -4 -11   69.29   29.60
   4  -4 -11   29.10   24.60
  -4  -4  11   26.60   38.00
  -2  -4  11   16.30   36.80
   2  -4 -11   44.10   23.70
   0  -4 -11   29.20   22.70
   0  -4  11  -15.30   33.60
   2  -4  11   43.10   38.10
  -2  -4 -11   55.69   25.90
   4  -4  11   -9.90   34.40
  -4  -4 -11   34.20   23.60
   6  -4  11    4.00   35.10
  -6  -4 -11   26.10   22.20
  -8  -4 -11   67.89   24.70
   8  -4  11   40.10   35.90
 -10  -4 -11   38.50   25.30
  10  -4  11   20.50   33.50
  12  -4  11  -31.20   30.90
  14  -4  11    0.50   33.80
  16  -4  11   39.20   37.80
  16   4  11   20.40   30.70
  18  -4  11   52.09   40.80
  18   4  11   63.39   34.40
  20  -4  11    6.40   39.30
  20   4  11   68.19   36.30
  22  -4  11   16.50   44.20
  22   4  11   56.79   35.00
  24  -4  11   -6.20   43.80
  24   4  11   35.60   33.70
  26  -4  11  -51.39   44.20
  26   4  11   41.90   33.50
  28  -4  11  -17.30   48.80
  28   4  11   -5.10   30.80
  30  -4  11  -34.00   47.40
  30   4  11   12.50   33.10
  32  -4  11   44.60   52.49
  32   4  11   91.79   40.70
 -33  -5  11   -0.60   46.10
 -31  -5  11  -13.40   46.50
 -29  -5  11  -10.70   43.10
 -27  -5  11  -23.20   47.60
 -25  -5  11    0.80   50.99
 -23  -5  11   -2.50   50.59
 -21  -5  11  -36.20   49.50
 -19  -5  11   57.09   54.59
 -17  -5  11    7.20   52.29
 -15  -5  11    6.10   51.39
 -13  -5  11  -14.40   49.80
 -11  -5  11  -22.00   50.59
  -9  -5  11  -35.00   52.49
   9  -5 -11  -57.19   33.80
   7  -5 -11  -27.60   34.70
  -7  -5  11  -60.79   51.69
   5  -5 -11   85.69   39.20
  -5  -5  11  -77.19   50.49
  -3  -5  11  -82.49   48.10
   3  -5 -11  -23.80   31.70
  -1  -5  11  -24.90   51.49
   1  -5 -11  -24.00   30.30
  -1  -5 -11   26.10   31.10
   1  -5  11  -94.29   45.10
  -3  -5 -11   13.20   29.80
   3  -5  11  -55.99   46.70
  -5  -5 -11   23.20   27.90
   5  -5  11  -77.19   44.00
   7  -5  11   30.50   50.09
  -7  -5 -11   82.59   33.50
   9  -5  11  -41.70   42.80
  -9  -5 -11   42.20   30.10
 -11  -5 -11   78.69   31.50
  11  -5  11   15.40   45.90
 -13  -5 -11    4.60   24.70
  13  -5  11   10.80   44.20
 -72   0  12   12.10   35.20
 -70   0  12   13.40   34.80
 -68   0  12    8.90   32.40
 -66   0  12  150.88   38.40
 -64   0  12   46.20   28.00
  62   0 -12  147.09   62.49
 -62   0  12  127.69   43.20
 -60   0  12   53.49   27.80
  60   0 -12   13.10   41.80
  58   0 -12  234.58   66.19
 -58   0  12  138.99   33.50
 -56   0  12   -2.20   22.40
  56   0 -12   76.89   46.30
  54   0 -12  114.99   43.30
 -54   0  12   48.30   27.50
 -52   0  12  -10.80   21.70
  52   0 -12   21.10   30.70
 -50   0  12  431.66   52.59
  50   0 -12  383.76   58.89
 -48   0  12    0.80   20.40
  48   0 -12   29.90   28.20
  46   0 -12    6.20   24.80
 -46   0  12  -11.30   20.60
  44   0 -12   13.10   21.80
 -44   0  12   -0.60   18.50
 -42   0  12 1325.27  108.89
  42   0 -12 1298.67  107.79
 -40   0  12  105.79   24.80
  40   0 -12  101.09   23.30
  38   0 -12   -0.30   16.00
 -38   0  12   -6.80   16.00
 -36   0  12  554.54   53.89
  36   0 -12  614.84   52.59
  34   0 -12    6.60   13.30
 -34   0  12    3.00   14.70
  32   0 -12  109.39   18.00
 -32   0  12  140.09   22.60
 -30   0  12  859.51   73.69
  30   0 -12  911.21   71.29
  28   0 -12    4.30   10.30
 -28   0  12   -8.50   11.00
 -26   0  12   96.19   17.80
  26   0 -12   89.59   14.50
 -24   0  12   50.89   13.60
 -22   0  12  789.82   63.99
 -20   0  12   81.49   14.20
 -18   0  12   24.50    9.50
 -16   0  12 1258.67   97.19
 -14   0  12   56.59    8.80
 -14   0  12   21.50    9.40
 -12   0  12  636.44   47.90
 -12   0  12  571.54   49.00
 -10   0  12   46.00    9.50
 -10   0  12   38.50   10.10
  -8   0  12  228.58   21.20
  -8   0  12  206.78   22.10
  -6   0  12   76.09   12.90
  -6   0  12  103.49   16.00
  -4   0  12  191.88   20.40
  -4   0  12  258.07   26.10
  -2   0  12    3.30   14.00
  -2   0  12    2.50    8.90
   0   0  12 1748.93  136.89
   0   0  12 1773.22  135.09
  -2   0 -12  238.98   24.20
   2   0  12  263.47   30.30
   4   0  12 1248.88   98.09
  -4   0 -12 1177.78   94.89
   6   0  12  535.95   49.80
  -6   0 -12  506.25   44.40
  -8   0 -12  443.06   39.50
   8   0  12  444.56   45.90
 -10   0 -12   26.70   12.70
  10   0  12   23.40   21.20
 -12   0 -12   19.00   12.30
  12   0  12   18.30   21.80
 -14   0 -12  994.40   79.19
  14   0  12  915.31   84.89
  16   0  12  -25.80   24.10
 -16   0 -12   -9.30   12.90
  18   0  12  509.65   57.99
 -18   0 -12  569.74   50.79
  20   0  12    4.20   26.10
 -20   0 -12   39.80   17.90
 -22   0 -12   68.19   21.00
  22   0  12   44.30   28.40
  24   0  12   15.10   30.50
 -24   0 -12   89.19   23.50
  26   0  12  214.28   40.10
 -26   0 -12  173.08   30.80
  28   0  12   18.60   29.60
 -28   0 -12   11.10   19.70
 -30   0 -12  160.78   32.00
  30   0  12  128.29   37.60
 -32   0 -12   23.30   24.30
  32   0  12   -2.00   29.60
 -34   0 -12  183.48   37.70
  34   0  12  162.78   44.30
  36   0  12   27.70   36.40
 -36   0 -12    4.60   23.30
  38   0  12  194.48   44.30
 -38   0 -12  120.69   34.00
 -40   0 -12    5.50   24.80
  40   0  12    7.40   37.60
  42   0  12   -0.70   35.40
 -42   0 -12   24.90   30.00
  44   0  12  111.29   42.20
 -44   0 -12   55.29   34.00
  46   0  12   22.70   38.90
 -46   0 -12   45.50   34.60
 -48   0 -12   13.90   34.30
  48   0  12   51.09   40.90
  50   0  12   44.40   42.10
 -50   0 -12   77.29   41.00
 -52   0 -12   52.29   37.10
  52   0  12  124.19   48.20
 -71  -1  12   92.69   45.20
 -71   1  12   15.90   33.20
 -69  -1  12   85.89   42.00
  69   1 -12   28.00   61.39
 -69   1  12   14.60   27.50
 -67  -1  12   42.30   35.30
  67   1 -12   89.99   62.59
 -67   1  12   58.39   31.10
 -65  -1  12   20.90   32.50
 -65   1  12   -2.50   25.90
  65   1 -12   40.30   63.99
 -63  -1  12   97.29   35.40
  63   1 -12   97.09   57.19
 -63   1  12  100.99   32.30
 -61  -1  12   45.50   31.20
  61   1 -12   -1.80   48.80
 -61   1  12   15.70   25.50
 -59  -1  12  163.98   35.50
  59   1 -12   70.59   45.30
 -59   1  12   79.59   31.00
 -57  -1  12   85.59   33.10
 -57   1  12   79.49   29.70
  57   1 -12   84.59   47.60
 -55  -1  12   67.89   28.10
  55   1 -12    8.60   38.50
 -55   1  12   28.20   23.00
  53  -1 -12   43.60   34.60
 -53  -1  12   -6.70   25.30
 -53   1  12   -7.70   20.00
  53   1 -12  -28.90   30.80
 -51  -1  12  283.07   40.30
  51  -1 -12  232.08   44.90
  51   1 -12  234.68   50.99
 -51   1  12  160.28   34.30
 -49  -1  12   21.40   23.40
  49  -1 -12   36.00   33.90
 -49   1  12   26.90   21.20
  49   1 -12   30.20   29.40
 -47  -1  12   19.80   22.70
  47  -1 -12   55.59   34.00
  47   1 -12   11.80   28.30
 -47   1  12    3.50   19.50
  45  -1 -12  246.48   43.20
 -45  -1  12  308.87   41.60
 -45   1  12  333.67   42.20
  45   1 -12  322.47   48.10
 -43  -1  12  265.67   37.90
  43  -1 -12  243.68   37.60
 -43   1  12  188.98   33.60
  43   1 -12  240.88   43.10
 -41  -1  12  376.86   43.50
  41  -1 -12  311.67   42.30
  41   1 -12  368.06   46.90
 -41   1  12  343.57   41.80
  39  -1 -12   85.99   23.00
 -39  -1  12   53.79   22.20
  39   1 -12   80.29   24.80
 -39   1  12  104.59   22.90
 -37  -1  12  714.73   68.39
  37   1 -12  832.02   72.49
 -37   1  12  831.82   69.39
 -35  -1  12  197.58   31.10
 -35   1  12  274.67   32.30
  35   1 -12  208.68   32.50
 -33  -1  12   85.39   22.00
  33   1 -12   89.49   23.10
 -33   1  12  120.29   22.10
 -31  -1  12   23.90   16.40
 -31   1  12   19.30   14.60
  31   1 -12   39.90   18.50
 -29  -1  12   36.10   15.50
  29   1 -12   20.60   17.00
 -29   1  12   46.10   15.30
 -27  -1  12   29.20   14.80
 -27   1  12   38.30   13.90
 -25  -1  12   21.80   12.80
 -25  -1  12    5.40   12.90
 -25   1  12   12.50   10.30
 -23  -1  12    9.20   12.20
 -23  -1  12   -2.70   10.60
 -23   1  12   17.00   10.70
 -21  -1  12 1632.74  126.29
 -21  -1  12 1607.44  124.09
 -21   1  12 1585.14  124.69
 -19  -1  12   65.49   12.70
 -19  -1  12   59.79   14.60
 -19   1  12  107.29   15.20
 -17  -1  12  643.94   54.49
 -17  -1  12  616.14   51.59
 -17   1  12  695.53   53.19
 -15  -1  12  377.36   33.00
 -15  -1  12  406.76   36.60
 -15   1  12  425.66   34.90
 -13  -1  12   14.30   10.90
 -13  -1  12   16.40    7.70
 -13   1  12   40.30   10.30
 -11  -1  12  143.29   19.00
 -11  -1  12  128.99   14.40
 -11   1  12  161.48   18.30
  -9  -1  12  524.55   46.50
  -9  -1  12  585.94   42.80
  -9   1  12  565.24   45.20
  -9   1  12  493.85   43.60
  -7  -1  12 1286.77  105.39
  -7  -1  12 1398.26  102.49
  -7   1  12 1333.77  104.49
  -7   1  12 1351.36  103.69
  -5  -1  12  483.25   42.00
  -5   1  12  478.35   40.30
  -5   1  12  499.95   40.10
   5   1 -12  431.86   37.50
  -3  -1  12   24.50   13.00
   3   1 -12   24.30    7.50
  -3   1  12   16.90   12.50
  -3   1  12    4.60   10.00
  -1  -1  12  155.98   21.30
  -1   1  12  153.38   20.20
  -1   1  12  179.38   22.70
   1   1 -12  129.99   16.70
   1  -1  12  399.96   37.80
   1   1  12  362.26   37.10
  -1   1 -12  379.46   32.70
   1   1  12  395.26   34.80
   3  -1  12    6.30   15.90
   3   1  12   14.80   15.50
   3   1  12    5.10   12.20
  -3   1 -12    5.50    8.60
   5  -1  12   91.79   21.40
  -5  -1 -12   93.79   18.00
  -5   1 -12   72.69   13.90
   5   1  12   98.79   21.20
  -7  -1 -12    7.80   11.80
   7  -1  12   22.40   19.20
   7   1  12    3.40   17.50
  -7   1 -12   24.10   11.60
  -9  -1 -12 1061.79   83.69
   9  -1  12  962.50   86.99
   9   1  12  968.10   85.19
  -9   1 -12 1065.29   81.59
  11  -1  12   58.19   24.70
 -11  -1 -12   20.20   13.50
 -11   1 -12   26.50   14.70
  11   1  12   -9.50   19.40
 -13  -1 -12  394.96   41.80
  13  -1  12  344.27   46.90
  13   1  12  385.26   44.70
 -13   1 -12  332.77   35.10
  15  -1  12   15.50   26.60
 -15  -1 -12    5.90   14.70
  15   1  12  -11.30   22.60
 -15   1 -12   32.60   15.80
 -17  -1 -12    2.60   15.50
  17  -1  12   28.50   28.90
 -17   1 -12   22.90   17.20
  17   1  12   12.60   24.10
 -19  -1 -12   17.40   17.10
  19  -1  12   44.70   28.70
  19   1  12    6.00   25.30
 -19   1 -12   51.09   19.20
 -21  -1 -12   68.09   22.20
  21  -1  12   46.10   30.70
 -21   1 -12   56.59   23.10
  21   1  12   51.99   28.40
  23  -1  12  469.55   58.79
 -23  -1 -12  419.06   54.29
 -23   1 -12  544.05   50.69
  23   1  12  535.35   61.09
 -25  -1 -12   51.59   23.30
  25  -1  12   30.10   30.00
 -25   1 -12   18.20   21.20
  25   1  12   39.80   29.10
  27  -1  12    1.90   30.70
 -27  -1 -12   10.20   21.40
 -27   1 -12   13.30   20.00
  27   1  12   54.79   30.10
 -29  -1 -12  169.48   33.90
  29  -1  12  176.78   41.30
  29   1  12  244.68   43.80
 -29   1 -12  190.18   32.20
  31  -1  12   78.29   35.60
 -31  -1 -12   29.70   24.70
  31   1  12   48.50   32.70
 -31   1 -12   80.49   28.70
 -33  -1 -12   23.70   26.30
  33  -1  12  121.39   40.30
  33   1  12   85.19   35.30
 -33   1 -12  109.79   30.60
  35  -1  12  196.78   44.10
 -35  -1 -12  131.29   36.60
 -35   1 -12  125.29   34.00
  35   1  12  161.28   42.70
  37  -1  12   16.30   37.30
 -37  -1 -12  -20.70   26.10
 -37   1 -12   23.90   27.10
  37   1  12   -5.20   31.50
 -39  -1 -12   61.39   35.20
  39  -1  12   49.10   37.70
 -39   1 -12  -10.20   27.60
  39   1  12   84.39   40.20
 -41  -1 -12   35.40   29.30
  41  -1  12   40.70   41.10
 -41   1 -12  -22.60   26.30
  41   1  12   40.90   35.70
  43  -1  12  121.69   45.80
 -43  -1 -12    6.50   29.90
 -43   1 -12   79.79   35.80
  43   1  12  114.79   42.40
 -45  -1 -12  -21.80   29.00
  45  -1  12   66.39   42.80
  45   1  12  -10.40   33.70
 -45   1 -12   16.40   31.70
  47  -1  12   76.39   46.60
 -47  -1 -12  -16.90   29.90
  47   1  12   19.30   37.20
 -47   1 -12   38.20   34.00
  49  -1  12   66.49   44.60
 -49  -1 -12  -16.90   34.40
  49   1  12   92.49   44.10
 -49   1 -12    2.10   32.90
 -51  -1 -12  -18.40   33.90
  51  -1  12   31.50   46.50
  51   1  12    6.00   35.60
 -51   1 -12   10.30   38.10
 -68  -2  12   25.90   47.20
  68   2 -12   69.09   69.69
 -68   2  12   51.09   40.60
 -66  -2  12   -2.00   43.60
 -66   2  12   45.80   29.40
 -64  -2  12   -1.40   43.40
  64   2 -12   59.19   53.29
 -64   2  12   37.80   30.30
 -62  -2  12   24.90   40.00
 -62   2  12   15.00   26.60
  62   2 -12    2.50   48.30
 -60  -2  12   80.29   38.40
 -60   2  12   72.79   30.00
  60   2 -12   99.49   52.19
 -58  -2  12   77.59   31.30
 -58   2  12   72.09   28.20
  58   2 -12   50.19   48.40
 -56  -2  12    5.00   29.70
 -56   2  12   11.10   22.00
  56   2 -12   11.60   52.19
 -54  -2  12   81.89   30.90
  54   2 -12   53.99   42.40
 -54   2  12   68.39   27.40
 -52  -2  12   77.49   28.30
 -52   2  12   17.20   21.10
  52   2 -12   21.80   43.60
 -50  -2  12   64.09   27.60
 -50   2  12   -5.20   19.30
  50   2 -12   29.70   38.20
 -48  -2  12   35.30   26.20
  48   2 -12   66.99   37.00
 -48   2  12   62.59   24.60
 -46  -2  12  128.09   28.30
  46   2 -12   54.09   38.90
 -46   2  12   36.20   22.20
 -44  -2  12  204.88   33.20
  44   2 -12  136.89   39.30
 -44   2  12  187.38   34.10
 -42  -2  12  114.49   26.50
  42  -2 -12   76.09   32.70
 -42   2  12   72.99   24.00
  42   2 -12   63.79   33.00
  40  -2 -12  216.68   37.70
 -40  -2  12  192.88   31.60
  40   2 -12  217.78   45.10
 -40   2  12  255.07   35.70
 -38  -2  12  -12.30   18.50
  38   2 -12   24.40   27.60
 -38   2  12   -8.80   15.40
 -36  -2  12   56.39   20.90
  36   2 -12   25.80   27.30
 -36   2  12   63.79   20.60
 -34  -2  12  114.29   23.30
 -34   2  12  136.79   26.40
 -32  -2  12   95.59   20.30
 -32  -2  12   59.49   23.10
 -32   2  12   92.69   21.20
 -30  -2  12  336.87   36.40
 -30  -2  12  367.86   45.80
 -30   2  12  379.36   37.10
 -28  -2  12  374.96   37.60
 -28  -2  12  436.16   50.69
 -28   2  12  411.56   39.00
 -26  -2  12   24.60   19.30
 -26  -2  12    5.10   14.00
 -26   2  12    5.80   13.60
 -24  -2  12   33.00   13.10
 -24  -2  12   23.90   18.50
 -24   2  12   26.20   13.70
 -22  -2  12   58.99   13.50
 -22  -2  12   76.09   23.80
 -22   2  12   92.89   17.40
 -20  -2  12  109.19   25.40
 -20  -2  12   97.59   12.60
 -20   2  12  125.39   18.50
 -18  -2  12  201.28   31.40
  18  -2 -12  176.38   22.10
 -18   2  12  217.98   25.20
  16  -2 -12  184.48   23.00
 -16  -2  12  215.38   32.30
 -16   2  12  207.68   24.60
 -14  -2  12  446.36   46.00
  14  -2 -12  434.46   38.40
 -14   2  12  412.16   38.60
  12  -2 -12   12.50   10.70
 -12  -2  12   13.70   16.60
 -12   2  12   58.59   13.70
 -10  -2  12    8.10   15.30
 -10   2  12   22.50   12.50
  -8  -2  12   54.69   17.40
  -8   2  12   52.89   14.90
  -8   2  12   45.10   13.70
  -6  -2  12   24.50   15.90
  -6   2  12   48.70   14.70
  -6   2  12   42.60   13.40
  -4  -2  12   66.69   18.30
  -4   2  12   45.50   14.90
   4   2 -12   19.50    6.80
  -4   2  12   31.30   14.30
  -2  -2  12  141.79   23.90
   2   2 -12  107.89   13.90
  -2   2  12  115.89   20.40
  -2   2  12  143.89   22.40
   0  -2  12   75.29   20.30
   0   2 -12   43.10   11.10
   0   2  12   37.00   15.60
   0   2  12   29.30   16.90
   2  -2  12  582.44   55.09
   2   2  12  560.24   51.79
  -2   2 -12  629.04   48.40
   2   2  12  555.94   53.69
   4  -2  12   80.89   23.00
   4   2  12   80.79   19.60
   4   2  12   72.39   20.60
  -4   2 -12   56.09   14.20
  -6  -2 -12   47.20   16.90
   6  -2  12   37.90   21.30
  -6   2 -12   23.20   13.80
   6   2  12   -5.70   17.90
  -8  -2 -12   11.30   15.60
   8  -2  12   48.30   24.10
   8   2  12    8.40   20.10
  -8   2 -12   40.50   15.70
 -10  -2 -12  178.98   28.10
  10  -2  12  231.18   36.30
 -10   2 -12  165.18   25.20
  10   2  12  166.78   31.50
  12  -2  12   29.70   27.90
 -12  -2 -12   13.10   16.70
  12   2  12  -19.40   19.10
 -12   2 -12   33.90   17.90
 -14  -2 -12   29.70   19.00
  14  -2  12    3.30   30.00
  14   2  12   67.39   24.50
 -14   2 -12   48.80   19.30
  16  -2  12  427.66   54.99
 -16  -2 -12  349.47   44.90
 -16   2 -12  342.17   40.80
  16   2  12  413.36   49.60
 -18  -2 -12   -5.50   17.80
  18  -2  12   15.60   34.80
  18   2  12    1.90   21.80
 -18   2 -12   20.90   21.10
  20  -2  12  201.78   44.40
 -20  -2 -12  129.29   32.30
 -20   2 -12  133.79   29.10
  20   2  12  174.28   33.50
 -22  -2 -12   93.09   29.10
  22  -2  12  100.39   40.40
  22   2  12   44.50   26.50
 -22   2 -12  108.19   27.30
 -24  -2 -12   10.30   24.70
  24  -2  12   -3.50   38.80
  24   2  12   20.20   24.90
 -24   2 -12   36.20   23.60
  26  -2  12   37.30   38.50
 -26  -2 -12   45.70   27.70
  26   2  12  -11.70   24.60
 -26   2 -12    3.50   25.60
 -28  -2 -12   18.90   29.20
  28  -2  12   27.20   39.10
  28   2  12   61.49   29.30
 -28   2 -12   72.49   30.20
 -30  -2 -12    4.10   30.40
  30  -2  12  -16.50   38.20
 -30   2 -12   -6.50   25.20
  30   2  12   30.00   27.20
  32  -2  12  111.69   45.10
 -32  -2 -12  117.39   35.50
 -32   2 -12  118.49   38.60
  32   2  12   73.49   32.30
 -34  -2 -12  -33.80   30.40
  34  -2  12   60.39   44.30
 -34   2 -12   -5.70   29.30
  34   2  12   10.80   28.80
  36  -2  12   29.40   45.00
 -36  -2 -12   13.40   34.50
 -36   2 -12   48.70   31.10
  36   2  12   23.30   31.00
  38  -2  12   78.29   47.30
 -38  -2 -12   52.79   42.00
 -38   2 -12  144.19   41.50
  38   2  12   12.40   32.40
 -40  -2 -12   10.10   39.30
  40  -2  12   50.99   49.10
 -40   2 -12   50.89   34.70
  40   2  12   60.99   35.80
  42  -2  12   22.00   49.00
 -42  -2 -12    0.90   38.00
 -42   2 -12   -0.80   35.10
  42   2  12   -0.60   32.40
 -44  -2 -12   37.20   45.00
  44  -2  12   -1.20   45.90
 -44   2 -12   47.00   37.90
  44   2  12  -30.40   30.50
  46  -2  12   95.29   53.59
 -46  -2 -12   70.89   45.40
 -46   2 -12   36.40   41.40
  46   2  12   29.10   36.50
  48  -2  12   80.69   51.89
 -48  -2 -12  -29.90   35.30
  48   2  12   83.29   41.50
 -48   2 -12   10.70   41.60
  63   3 -12  -49.10   61.79
 -61   3  12   26.80   37.70
 -59   3  12   79.59   33.90
 -57   3  12    6.00   30.70
 -55   3  12   84.99   37.30
 -53   3  12   19.80   28.60
 -51   3  12   13.00   25.00
 -49   3  12   66.19   33.10
 -47  -3  12   33.80   26.00
 -47   3  12   19.50   23.60
 -45  -3  12  102.49   35.00
 -45   3  12  162.98   36.50
 -43  -3  12  253.97   52.09
 -43   3  12  480.75   52.79
 -41  -3  12   33.20   25.20
 -41   3  12   38.20   24.80
 -39  -3  12  280.97   50.09
 -39   3  12  301.17   41.30
 -37  -3  12   22.30   25.20
 -37   3  12   16.40   22.10
 -35  -3  12  191.38   41.60
 -35   3  12  309.17   39.70
  33  -3 -12   69.29   29.00
 -33  -3  12   62.39   29.80
 -33   3  12  134.89   26.50
 -31  -3  12   26.50   24.60
  31  -3 -12  -25.90   18.90
 -31   3  12   50.19   20.50
  29  -3 -12  -27.60   17.00
 -29  -3  12   14.10   25.40
 -29   3  12    3.60   17.40
 -27  -3  12   20.50   26.20
  27  -3 -12  -32.30   16.80
 -27   3  12   20.60   17.30
  25  -3 -12   16.60   16.80
 -25  -3  12   21.70   25.50
 -25   3  12   29.80   16.70
  23  -3 -12  370.26   42.40
 -23  -3  12  607.44   67.09
 -23   3  12  433.66   41.60
 -21  -3  12   59.89   29.00
  21  -3 -12   40.20   17.60
 -21   3  12   62.99   18.50
  19  -3 -12  323.57   37.40
 -19  -3  12  482.65   58.69
 -19   3  12  309.27   34.40
  17  -3 -12  121.79   25.00
 -17  -3  12   93.29   33.60
 -17   3  12  148.99   23.30
 -15  -3  12  102.99   33.60
  15  -3 -12  112.19   24.80
 -15   3  12  129.99   22.00
  13  -3 -12   41.50   18.80
 -13  -3  12   58.29   29.80
 -13   3  12   36.40   15.90
  11  -3 -12   15.30   16.80
 -11  -3  12   17.70   24.10
 -11   3  12   20.10   15.10
  -9  -3  12   19.20   24.40
   9  -3 -12   39.50   18.10
  -9   3  12   24.00   16.40
  -7  -3  12   93.99   29.50
   7  -3 -12  126.79   24.90
  -7   3  12   69.59   20.30
  -5  -3  12  336.67   47.10
   5  -3 -12  306.87   40.00
  -5   3  12  339.87   37.30
  -3  -3  12   55.99   27.10
  -3   3  12   56.19   19.10
  -1  -3  12  121.59   30.20
  -1   3  12  112.09   24.40
   1  -3  12   26.80   24.40
   1   3  12    7.00   18.40
   1   3  12    9.70   19.40
   3  -3  12    3.20   22.90
   3   3  12   38.90   20.90
   3   3  12  -16.10   19.10
   5  -3  12   61.19   27.90
  -5  -3 -12   67.59   19.80
   5   3  12   94.19   26.50
   7  -3  12  328.97   48.50
  -7  -3 -12  473.15   49.40
   7   3  12  433.16   51.39
  -9  -3 -12  111.79   25.00
   9  -3  12   99.19   31.30
   9   3  12  123.59   31.10
 -11  -3 -12  240.18   35.40
  11  -3  12  157.18   36.80
  11   3  12  222.28   37.90
  13  -3  12    2.40   30.00
 -13  -3 -12   20.20   20.00
  13   3  12   62.69   28.00
  15  -3  12  176.88   41.10
 -15  -3 -12  182.08   35.50
  15   3  12  188.18   38.40
  17  -3  12   -2.20   34.30
 -17  -3 -12    9.70   22.80
  17   3  12   10.00   25.60
 -19  -3 -12   -6.90   24.40
  19  -3  12   25.40   38.80
  19   3  12   -5.90   25.20
  21  -3  12   -2.00   37.10
 -21  -3 -12   -4.50   26.60
  21   3  12   34.50   28.70
  23  -3  12  100.09   43.80
 -23  -3 -12   -1.60   29.20
  23   3  12   40.70   30.20
  25  -3  12   20.30   44.00
 -25  -3 -12   -6.40   28.60
  25   3  12   47.70   30.10
  27  -3  12  118.39   50.69
 -27  -3 -12   26.10   35.70
  27   3  12   46.10   31.60
 -29  -3 -12    0.00   33.50
  29  -3  12   61.79   49.30
  29   3  12   -0.10   29.30
  31  -3  12  104.89   52.19
 -31  -3 -12   54.49   48.50
  31   3  12   85.09   35.40
  33  -3  12  -41.10   46.10
 -33  -3 -12   -4.00   42.30
  33   3  12    6.40   30.90
  35  -3  12   64.99   51.29
 -35  -3 -12   13.00   36.90
  35   3  12   37.70   36.10
 -37  -3 -12   87.09   45.10
  37  -3  12  -15.60   47.70
  37   3  12   92.09   38.60
  39  -3  12   37.10   54.39
 -39  -3 -12  -27.30   39.60
  39   3  12   20.70   33.10
 -41  -3 -12   46.00   49.90
  41  -3  12  107.99   57.09
  41   3  12   47.00   37.90
 -52  -4  12   50.79   38.80
 -50  -4  12   -7.10   32.60
 -48  -4  12   79.79   46.00
 -46  -4  12  -25.40   26.60
 -44  -4  12   52.29   40.00
 -42  -4  12   63.19   42.30
 -40  -4  12   33.80   33.40
 -38  -4  12   33.60   34.80
 -36  -4  12   34.50   36.30
 -34  -4  12   -1.60   35.90
 -32  -4  12   -2.80   34.30
 -30  -4  12   15.10   36.20
 -28  -4  12   25.60   35.10
 -26  -4  12  122.79   49.20
 -24  -4  12  150.08   51.09
  22  -4 -12  138.79   35.50
 -22  -4  12  235.68   53.29
 -20  -4  12   -2.80   35.80
  20  -4 -12  -14.40   24.00
  18  -4 -12    8.20   25.10
 -18  -4  12   67.49   45.40
  16  -4 -12  -15.00   24.70
 -16  -4  12   23.30   41.50
  14  -4 -12  185.08   39.30
 -14  -4  12  207.48   53.09
  12  -4 -12   24.10   26.70
 -12  -4  12   10.90   36.80
  10  -4 -12   58.29   30.60
 -10  -4  12   90.79   42.20
   8  -4 -12   44.10   26.00
  -8  -4  12    4.10   38.10
  -6  -4  12   -2.30   38.70
   6  -4 -12   19.90   23.10
   4  -4 -12   37.50   24.70
  -4  -4  12   20.60   37.30
  -2  -4  12   74.19   41.00
   2  -4 -12   83.19   27.90
   0  -4  12   39.40   37.80
   0  -4 -12   15.70   20.80
   2  -4  12   24.40   35.80
  -2  -4 -12   99.49   27.00
  -4  -4 -12   43.00   22.30
  -6  -4 -12   86.69   26.40
   6  -4  12   97.89   39.00
  -8  -4 -12   13.70   19.90
   8  -4  12    3.80   34.20
  10  -4  12  -32.20   31.60
 -10  -4 -12   14.90   20.50
  12  -4  12  -17.50   33.90
  14  -4  12  -41.30   34.40
  16  -4  12   44.50   38.90
  16   4  12   91.09   37.90
  18  -4  12  -94.89   34.40
  18   4  12   36.10   31.40
  20  -4  12   24.90   42.90
  20   4  12  119.29   38.90
  22  -4  12  -37.30   42.30
  22   4  12   10.10   30.60
  24  -4  12  -39.20   43.50
  24   4  12   29.80   32.70
  26  -4  12  -19.80   44.30
  26   4  12   26.20   32.90
  28  -4  12  -37.90   47.60
  28   4  12   64.19   36.00
  30  -4  12  -50.29   47.10
  30   4  12   11.20   33.40
 -33  -5  12  -37.30   45.10
 -31  -5  12  -17.40   43.80
 -29  -5  12   10.00   52.19
 -27  -5  12  -33.00   46.10
 -25  -5  12  -49.50   46.00
 -23  -5  12  -27.70   53.69
 -21  -5  12   -7.80   49.30
 -19  -5  12   -2.20   50.39
 -17  -5  12   15.40   54.59
 -15  -5  12  -50.19   50.49
 -13  -5  12  -56.89   46.80
 -11  -5  12  -62.99   51.59
   9  -5 -12  -39.20   42.50
  -9  -5  12  -75.19   49.00
   7  -5 -12   -3.60   36.60
  -7  -5  12  -53.39   52.49
  -5  -5  12  -54.09   50.59
   5  -5 -12    6.10   33.80
  -3  -5  12   63.09   57.49
   3  -5 -12   89.19   39.30
   1  -5 -12  -10.20   30.80
  -1  -5  12  -94.99   48.90
   1  -5  12  -45.10   49.40
  -1  -5 -12   -1.40   27.60
   3  -5  12  -52.39   46.70
  -3  -5 -12   23.00   28.80
  -5  -5 -12   25.90   28.90
   5  -5  12  -24.50   47.00
   7  -5  12  -48.50   44.20
  -7  -5 -12    6.20   26.30
   9  -5  12  174.28   57.99
 -11  -5 -12   37.90   27.80
  11  -5  12  -86.69   40.60
 -13  -5 -12   28.30   27.90
 -74   0  13   -1.80   31.10
 -72   0  13  -17.80   26.20
 -70   0  13    2.40   26.30
 -68   0  13   41.20   48.00
 -66   0  13   27.90   31.70
 -64   0  13   74.79   30.60
 -62   0  13    1.30   25.70
  62   0 -13   55.09   47.40
 -60   0  13   18.30   25.20
  60   0 -13   47.90   42.10
 -58   0  13   23.00   25.10
  58   0 -13   58.39   38.40
  56   0 -13   27.20   41.40
 -56   0  13   61.39   27.40
  54   0 -13   15.20   32.10
 -54   0  13   27.90   23.50
 -52   0  13   12.00   22.10
  52   0 -13   -8.50   31.00
 -50   0  13   41.70   23.20
  50   0 -13   31.40   29.80
  48   0 -13   26.00   25.80
 -48   0  13   -8.70   19.80
  46   0 -13   38.30   26.70
 -46   0  13   22.50   21.00
  44   0 -13   -8.40   22.00
 -44   0  13   -4.20   18.40
 -42   0  13   17.20   19.00
  42   0 -13    7.30   20.00
  40   0 -13    9.50   17.30
 -40   0  13   -6.50   16.40
  38   0 -13   11.20   16.00
 -38   0  13   34.50   18.50
  36   0 -13   -3.70   13.90
 -36   0  13   12.50   15.80
  34   0 -13  -13.30   11.90
 -34   0  13   -6.20   14.00
  32   0 -13   11.00   11.80
 -32   0  13   18.60   14.30
 -30   0  13  -18.80   11.20
  30   0 -13   -5.80   10.20
  28   0 -13   10.30   10.30
 -28   0  13  -15.10   10.40
 -26   0  13   -0.80   10.90
 -24   0  13   -1.30    9.60
 -22   0  13   -0.50    8.90
 -20   0  13  -10.90    8.10
 -18   0  13    2.70    8.40
 -16   0  13    4.50    7.80
 -14   0  13   -6.30    7.40
 -14   0  13   18.10    7.00
 -12   0  13   14.90    8.00
 -12   0  13   -2.60    8.20
 -10   0  13   25.60    9.30
 -10   0  13    7.00    8.30
  -8   0  13   -6.10    7.90
  -8   0  13   19.40   11.30
  -6   0  13    0.40   12.40
  -6   0  13    1.00    9.00
  -4   0  13   -2.30   13.60
  -4   0  13  -17.00    8.30
  -2   0  13   -5.10    9.00
  -2   0  13   -0.70   14.60
   0   0  13   29.60   11.30
   0   0  13   37.40   16.30
   2   0  13   14.10   17.30
  -2   0 -13    2.80    8.80
  -4   0 -13    6.90    9.40
   4   0  13   -5.10   17.20
  -6   0 -13   -9.60    9.30
   6   0  13  -13.40   18.00
  -8   0 -13    8.10   10.50
   8   0  13  -35.10   18.00
 -10   0 -13  -16.00   10.10
  10   0  13  -34.70   20.60
 -12   0 -13   -2.80   11.50
  12   0  13    3.70   23.40
  14   0  13   -3.90   24.20
 -14   0 -13    3.50   12.80
 -16   0 -13   16.90   16.20
  16   0  13    3.10   24.90
 -18   0 -13   35.90   16.90
  18   0  13  -44.20   24.20
 -20   0 -13   17.00   17.10
  20   0  13   10.00   26.20
 -22   0 -13   13.30   18.70
  22   0  13   12.50   28.00
 -24   0 -13   -1.40   17.60
  24   0  13   10.10   29.80
  26   0  13    7.60   29.40
 -26   0 -13  -10.70   16.40
 -28   0 -13  -11.70   16.90
  28   0  13    7.40   29.20
 -30   0 -13    4.90   19.90
  30   0  13   -7.30   28.30
 -32   0 -13   -0.10   21.40
  32   0  13   43.10   33.20
  34   0  13   39.20   35.30
 -34   0 -13   -2.30   24.80
  36   0  13    1.40   34.40
 -36   0 -13  -17.90   24.80
  38   0  13   65.49   36.80
 -38   0 -13  -11.30   22.10
  40   0  13   40.30   36.60
 -40   0 -13    4.20   25.80
  42   0  13   82.89   41.50
 -42   0 -13   -1.10   24.70
  44   0  13   19.30   37.70
 -44   0 -13  -20.10   28.20
  46   0  13   56.19   41.20
 -46   0 -13  -31.00   25.20
  48   0  13    4.70   39.70
 -48   0 -13    4.80   34.10
  50   0  13   80.49   45.10
 -50   0 -13   16.70   33.40
 -73  -1  13   43.10   44.90
 -73   1  13  105.19   39.40
 -71  -1  13   24.00   41.80
 -71   1  13   44.10   30.10
 -69  -1  13   57.89   49.80
 -69   1  13   -5.80   32.70
  69   1 -13  100.69   64.89
 -67  -1  13   54.29   36.40
 -67   1  13   27.60   27.90
 -65  -1  13    5.80   31.20
  65   1 -13    5.40   54.79
 -65   1  13   20.60   28.80
 -63  -1  13   72.19   32.50
 -63   1  13   29.00   25.70
 -61  -1  13   41.70   33.00
 -61   1  13   22.30   24.70
  61   1 -13   20.20   47.60
 -59  -1  13   91.59   30.70
  59   1 -13   66.59   48.00
 -59   1  13   40.50   27.00
 -57  -1  13   62.79   29.40
  57   1 -13   69.19   44.70
 -57   1  13   76.39   27.20
 -55  -1  13   61.39   28.60
  55   1 -13   64.09   39.30
 -55   1  13   21.50   23.10
 -53  -1  13    6.60   25.10
 -53   1  13   10.60   20.90
  53   1 -13   20.90   35.10
  51  -1 -13  149.69   43.80
 -51  -1  13  165.08   32.80
 -51   1  13  103.09   29.50
  51   1 -13   83.69   39.10
  49  -1 -13   77.49   34.40
 -49  -1  13  138.79   31.40
 -49   1  13  106.39   26.90
  49   1 -13   78.19   36.90
 -47  -1  13   59.89   26.50
  47  -1 -13   47.70   29.50
  47   1 -13   61.89   32.50
 -47   1  13   91.59   24.80
  45  -1 -13  477.45   54.09
 -45  -1  13  447.86   48.30
  45   1 -13  422.36   55.89
 -45   1  13  447.16   47.70
 -43  -1  13  293.17   36.40
  43  -1 -13  192.88   33.70
  43   1 -13  161.18   35.80
 -43   1  13  170.98   30.30
 -41  -1  13  140.09   28.20
  41   1 -13   63.99   26.20
 -41   1  13   94.79   23.80
 -39  -1  13   33.60   21.70
 -39   1  13   21.60   17.00
  39   1 -13   34.90   21.80
 -37  -1  13    0.40   18.50
  37   1 -13   21.50   20.00
 -37   1  13  -17.30   13.30
 -35  -1  13   54.49   21.40
  35   1 -13   94.79   22.80
 -35   1  13   78.99   20.70
 -33  -1  13  -26.50   13.40
  33   1 -13   10.80   17.30
 -33   1  13   11.60   14.50
 -31  -1  13    8.70   16.00
  31   1 -13   32.30   17.80
 -31   1  13   23.00   14.20
 -29  -1  13   22.90   15.70
 -29   1  13   45.40   14.90
 -27  -1  13   40.20   16.00
 -27  -1  13   23.00   14.90
 -27   1  13   33.90   13.50
 -25  -1  13  117.99   20.40
 -25  -1  13  126.49   19.10
 -25   1  13   98.39   17.80
 -23  -1  13  536.75   47.20
 -23  -1  13  522.65   49.10
 -23   1  13  614.34   47.90
 -21  -1  13  282.27   28.40
 -21  -1  13  232.88   25.50
 -21   1  13  280.47   26.50
 -19  -1  13   36.80   10.90
 -19  -1  13   45.00   13.20
 -19   1  13   39.10   11.10
 -17  -1  13  227.38   24.30
 -17  -1  13  282.97   28.30
 -17   1  13  347.77   27.00
 -15  -1  13  188.28   20.00
 -15  -1  13  192.38   23.40
 -15   1  13  205.28   22.40
 -13  -1  13  259.77   24.90
 -13  -1  13  196.58   20.20
 -13   1  13  246.98   23.20
 -11  -1  13   -8.70    6.30
 -11  -1  13   16.50   10.60
 -11   1  13    1.60    7.30
 -11   1  13    6.60    9.40
  -9  -1  13  179.38   21.90
  -9  -1  13  137.09   15.30
  -9   1  13  161.28   17.50
  -9   1  13  165.68   19.10
  -7  -1  13   67.79   10.40
  -7  -1  13   55.49   14.80
  -7   1  13   37.70   12.40
  -7   1  13   56.19   12.70
  -5  -1  13  300.77   28.70
  -5   1  13  254.67   25.40
  -5   1  13  236.08   26.30
   5   1 -13  248.08   22.60
  -3  -1  13   17.80   12.90
  -3   1  13    0.80   12.50
   3   1 -13   -3.50    6.90
  -3   1  13   21.40   11.40
  -1  -1  13  402.76   38.70
  -1   1  13  408.06   36.10
   1   1 -13  374.26   33.20
  -1   1  13  407.06   37.80
   1  -1  13  317.97   33.60
  -1   1 -13  317.07   27.70
   1   1  13  285.27   32.50
   1   1  13  295.87   29.70
   3  -1  13   15.10   17.30
   3   1  13   25.90   14.10
  -3   1 -13   26.30   10.80
   3   1  13   -1.80   15.50
   5  -1  13  341.97   39.40
  -5  -1 -13  375.16   35.00
  -5   1 -13  369.86   33.40
   5   1  13  350.06   38.60
   7  -1  13  248.48   33.30
  -7  -1 -13  218.58   28.10
   7   1  13  185.58   30.90
  -7   1 -13  241.58   26.60
  -9  -1 -13  358.36   37.20
   9  -1  13  304.57   40.20
  -9   1 -13  288.17   30.90
   9   1  13  354.66   41.40
 -11  -1 -13   82.09   19.30
  11  -1  13   98.59   29.90
  11   1  13   92.49   26.20
 -11   1 -13  129.69   20.50
  13  -1  13   49.30   29.20
 -13  -1 -13   11.90   15.20
 -13   1 -13    0.00   14.40
  13   1  13  -28.90   21.20
 -15  -1 -13    2.60   15.10
  15  -1  13   24.50   27.20
  15   1  13  -12.40   22.70
 -15   1 -13   -9.80   15.30
 -17  -1 -13   18.80   15.80
  17  -1  13   44.50   30.30
  17   1  13    5.30   25.70
 -17   1 -13   10.50   17.40
  19  -1  13   24.50   28.70
 -19  -1 -13   35.20   19.10
  19   1  13   31.50   29.00
 -19   1 -13   47.10   21.60
 -21  -1 -13  164.68   29.00
  21  -1  13  112.39   35.20
  21   1  13   99.19   33.60
 -21   1 -13  115.09   24.70
 -23  -1 -13   72.89   24.60
  23  -1  13   39.60   31.20
  23   1  13   82.99   31.10
 -23   1 -13   48.50   24.00
 -25  -1 -13    1.90   20.60
  25  -1  13   30.00   30.40
 -25   1 -13   -4.80   21.40
  25   1  13    9.40   29.00
  27  -1  13   51.79   33.40
 -27  -1 -13   93.09   28.20
 -27   1 -13  106.49   26.50
  27   1  13  107.49   35.00
 -29  -1 -13   20.70   24.20
  29  -1  13   51.29   34.20
 -29   1 -13   21.90   22.30
  29   1  13  -18.90   29.60
  31  -1  13   27.40   34.40
 -31  -1 -13    2.50   22.00
  31   1  13   30.20   31.30
 -31   1 -13   21.30   25.20
  33  -1  13   53.19   35.90
 -33  -1 -13    2.30   22.70
 -33   1 -13   -8.90   24.90
  33   1  13   65.49   35.70
 -35  -1 -13   43.40   28.10
  35  -1  13  129.99   41.90
  35   1  13  111.49   38.80
 -35   1 -13   71.69   30.10
 -37  -1 -13   26.90   27.20
  37  -1  13   84.69   41.00
 -37   1 -13   38.80   28.00
  37   1  13   43.30   34.60
 -39  -1 -13   -3.50   28.90
  39  -1  13   11.30   36.50
 -39   1 -13  -21.40   25.20
  39   1  13   -3.00   33.90
 -41  -1 -13    0.90   33.30
  41  -1  13   22.50   39.30
 -41   1 -13    9.10   33.70
  41   1  13   -8.00   33.30
 -43  -1 -13   31.80   33.00
  43  -1  13   45.50   41.70
 -43   1 -13   63.39   37.80
  43   1  13    0.10   35.90
  45  -1  13   33.30   42.90
 -45  -1 -13  -32.10   31.70
 -45   1 -13   17.40   34.90
  45   1  13  -29.70   34.60
  47  -1  13    8.30   43.60
 -47  -1 -13   -5.40   33.00
 -47   1 -13   39.80   35.20
  47   1  13    0.70   37.90
  49  -1  13   49.60   46.80
 -49  -1 -13  -16.00   34.60
  49   1  13   79.49   39.80
 -49   1 -13   36.70   38.50
 -68  -2  13   50.09   49.70
 -68   2  13    6.10   28.80
 -66  -2  13  115.69   46.40
 -66   2  13   -4.60   25.90
 -64  -2  13   25.00   37.00
 -64   2  13    2.90   29.70
  64   2 -13   40.80   52.49
 -62  -2  13   47.80   40.60
  62   2 -13   78.39   50.19
 -62   2  13   13.60   25.60
 -60  -2  13   50.79   36.20
  60   2 -13   92.89   58.69
 -60   2  13    5.10   25.00
 -58  -2  13    7.00   28.10
 -58   2  13   27.50   23.40
  58   2 -13  -22.40   50.09
 -56  -2  13   40.10   30.80
 -56   2  13   36.00   29.40
  56   2 -13   35.50   40.20
 -54  -2  13   63.89   29.00
  54   2 -13  110.29   53.29
 -54   2  13   44.30   25.50
 -52  -2  13  156.48   32.60
 -52   2  13   86.39   29.50
  52   2 -13  104.49   53.49
 -50  -2  13  233.48   37.20
  50   2 -13  170.98   46.20
 -50   2  13  212.48   37.80
 -48  -2  13   10.70   22.90
  48   2 -13   23.30   36.80
 -48   2  13   19.90   21.50
 -46  -2  13   63.69   24.20
 -46   2  13   22.50   21.20
  46   2 -13   -2.50   30.80
 -44  -2  13   65.49   23.70
  44   2 -13   28.00   30.50
 -44   2  13   22.50   20.40
 -42  -2  13  250.47   34.60
  42   2 -13  142.79   39.50
 -42   2  13  289.07   36.30
 -40  -2  13   45.90   22.20
  40   2 -13   33.70   28.60
 -40   2  13   48.40   20.00
 -38  -2  13   24.90   19.70
 -38   2  13   94.69   23.40
 -36  -2  13  213.18   31.70
 -36   2  13  284.67   36.00
 -34  -2  13   18.40   19.10
 -34  -2  13   56.69   19.70
 -34   2  13   37.50   18.90
 -32  -2  13    9.70   18.90
 -32  -2  13   18.50   16.50
 -32   2  13   35.50   16.50
 -30  -2  13  225.28   29.90
 -30  -2  13  243.08   36.80
 -30   2  13  252.87   31.60
 -28  -2  13   -5.40   14.20
 -28  -2  13   14.30   20.10
 -28   2  13   26.90   13.40
 -26  -2  13  152.58   31.60
 -26  -2  13  219.98   25.20
 -26   2  13  234.58   28.60
 -24  -2  13  238.68   26.30
 -24  -2  13  317.07   40.70
 -24   2  13  269.67   28.10
 -22  -2  13  163.08   31.20
 -22  -2  13  191.38   20.40
 -22   2  13  192.58   25.20
 -20  -2  13  535.15   48.70
 -20  -2  13  382.76   33.70
 -20   2  13  467.05   39.00
 -18  -2  13  132.99   26.60
  18  -2 -13  136.99   18.10
 -18   2  13  142.49   20.80
  16  -2 -13  126.99   17.60
 -16  -2  13  116.89   25.50
 -16   2  13  121.89   19.10
  14  -2 -13   47.70   12.50
 -14  -2  13   41.90   18.90
 -14   2  13   43.30   14.40
 -12  -2  13  173.98   28.20
 -12   2  13  172.78   22.60
 -10  -2  13  164.48   25.80
 -10   2  13  153.18   21.60
 -10   2  13  160.98   22.10
  -8  -2  13    8.30   15.50
  -8   2  13   42.00   13.20
  -8   2  13   23.80   12.30
  -6  -2  13   28.30   16.30
   6   2 -13   -5.40    6.10
   6   2 -13    7.60    6.30
  -6   2  13   15.90   13.40
  -6   2  13   -4.20   11.60
  -4  -2  13   62.29   18.90
  -4   2  13   38.00   14.40
   4   2 -13   21.90    8.40
  -4   2  13   35.70   14.50
  -2  -2  13  364.96   39.70
  -2   2  13  328.47   37.00
   2   2 -13  374.96   31.20
  -2   2  13  390.96   35.50
   0  -2  13  712.33   62.89
   0   2  13  679.83   58.99
   0   2  13  690.73   61.09
   2  -2  13   30.70   20.20
   2   2  13   30.20   16.30
   2   2  13   17.30   16.50
  -2   2 -13   28.00   12.10
   4  -2  13  235.08   33.40
   4   2  13  251.67   30.70
  -4   2 -13  223.98   25.70
   4   2  13  216.28   32.70
  -6  -2 -13  426.46   44.60
   6  -2  13  378.86   45.20
   6   2  13  349.17   42.40
  -6   2 -13  421.86   37.10
  -8  -2 -13   60.69   20.30
   8  -2  13   66.29   26.80
   8   2  13   89.09   25.20
  -8   2 -13   55.99   17.70
 -10  -2 -13   39.20   18.20
  10  -2  13   51.79   28.10
  10   2  13   -0.10   20.40
 -10   2 -13   33.90   17.80
  12  -2  13   70.39   31.80
 -12  -2 -13   33.00   19.20
 -12   2 -13   58.69   20.80
  12   2  13   16.60   22.50
  14  -2  13  148.79   36.30
 -14  -2 -13   58.89   22.30
  14   2  13   91.59   26.80
 -14   2 -13   77.59   22.70
  16  -2  13    7.30   32.80
 -16  -2 -13    2.00   19.40
  16   2  13    0.40   21.90
 -16   2 -13   -7.30   19.00
 -18  -2 -13   22.50   22.30
  18  -2  13  105.69   38.30
  18   2  13   39.00   25.10
 -18   2 -13   53.39   23.50
 -20  -2 -13   -8.90   18.00
  20  -2  13  -10.80   34.50
 -20   2 -13   22.40   22.90
  20   2  13    0.50   22.80
  22  -2  13   43.80   41.20
 -22  -2 -13   11.70   23.20
  22   2  13    6.50   22.80
 -22   2 -13    9.80   22.30
  24  -2  13   24.20   38.30
 -24  -2 -13   21.30   25.00
 -24   2 -13   21.50   27.20
  24   2  13   11.00   25.10
 -26  -2 -13  181.08   39.90
  26  -2  13  180.38   48.40
  26   2  13  206.48   41.60
 -26   2 -13  252.67   38.40
 -28  -2 -13   15.80   28.10
  28  -2  13   17.90   40.10
  28   2  13   30.90   27.50
 -28   2 -13   64.79   32.20
  30  -2  13   77.59   44.00
 -30  -2 -13   77.69   38.70
  30   2  13   49.60   29.80
 -30   2 -13   83.79   32.20
  32  -2  13   39.60   43.80
 -32  -2 -13   34.00   30.60
  32   2  13   29.60   29.40
 -32   2 -13    0.30   27.90
 -34  -2 -13   11.70   30.60
  34  -2  13   25.70   44.80
 -34   2 -13   42.60   33.70
  34   2  13   48.20   31.40
 -36  -2 -13   -7.00   33.50
  36  -2  13   78.19   46.30
 -36   2 -13   30.70   32.30
  36   2  13  -28.00   30.40
  38  -2  13   17.00   45.90
 -38  -2 -13   27.90   40.40
  38   2  13   13.90   30.50
 -38   2 -13   41.90   36.00
  40  -2  13   47.90   49.99
 -40  -2 -13    4.60   41.20
 -40   2 -13   18.10   40.80
  40   2  13    3.00   30.30
 -42  -2 -13   27.40   41.50
  42  -2  13   52.49   50.29
  42   2  13   16.70   34.40
 -42   2 -13   -9.30   36.80
 -44  -2 -13   30.50   42.70
  44  -2  13   62.19   47.90
 -44   2 -13    6.70   40.00
  44   2  13   96.39   38.80
  46  -2  13  109.59   51.39
 -46  -2 -13   -8.60   33.40
 -46   2 -13   45.30   37.80
  46   2  13   37.90   38.30
 -63   3  13   15.30   29.60
 -61   3  13   46.80   37.60
 -59   3  13   70.19   32.40
 -57   3  13   25.10   29.60
 -55   3  13   87.79   37.00
 -53   3  13   12.80   28.60
 -51  -3  13   75.79   33.00
 -51   3  13   59.79   29.60
 -49  -3  13   72.19   31.60
 -49   3  13   99.79   29.40
 -47   3  13   25.50   26.50
 -45  -3  13  114.79   35.10
 -45   3  13   66.79   25.90
 -43  -3  13   56.69   30.20
 -43   3  13   21.10   21.40
 -41  -3  13    0.30   24.20
 -41   3  13   57.19   25.90
 -39  -3  13  122.79   34.70
 -39   3  13  102.49   26.50
 -37  -3  13   31.80   26.50
 -37   3  13   23.30   20.30
 -35  -3  13   61.39   28.90
 -35   3  13   29.40   20.40
 -33  -3  13   47.50   29.10
 -33   3  13   19.70   17.80
 -31  -3  13   12.80   24.10
  31  -3 -13  -23.50   18.60
 -31   3  13   -0.70   15.80
 -29  -3  13  100.29   32.20
  29  -3 -13   77.69   22.20
 -29   3  13  163.98   25.80
 -27  -3  13   13.00   24.20
  27  -3 -13  -24.30   16.80
 -27   3  13   -1.50   15.90
  25  -3 -13   96.39   21.90
 -25  -3  13   87.69   35.10
 -25   3  13  127.69   22.80
  23  -3 -13   -8.60   14.30
 -23  -3  13    8.90   26.30
 -23   3  13   26.10   16.60
 -21  -3  13  191.78   44.50
  21  -3 -13  154.58   26.30
 -21   3  13  254.17   30.30
 -19  -3  13   41.40   30.20
  19  -3 -13   10.10   15.70
 -19   3  13   -0.10   15.50
 -17  -3  13   17.30   28.50
  17  -3 -13    2.60   16.20
 -17   3  13   32.10   17.20
  15  -3 -13  214.18   32.00
 -15  -3  13  170.68   41.80
 -15   3  13  209.58   28.70
 -13  -3  13   51.89   27.60
  13  -3 -13   35.70   17.60
 -13   3  13    3.90   15.10
  11  -3 -13   20.90   17.10
 -11  -3  13    0.50   22.90
 -11   3  13   32.50   16.70
   9  -3 -13   32.00   17.70
  -9  -3  13   25.30   25.20
  -9   3  13   13.10   16.30
   7  -3 -13   69.99   20.60
  -7  -3  13   72.39   28.20
  -7   3  13   68.39   19.50
   5  -3 -13  222.58   33.40
  -5  -3  13  221.38   39.20
  -5   3  13  234.38   30.90
  -3  -3  13    9.00   22.90
  -3   3  13  -11.90   17.10
  -1  -3  13   12.70   24.30
  -1   3  13   29.10   20.00
  -1   3  13   28.50   19.10
   1  -3  13   16.80   24.00
   1   3  13    6.20   17.60
   1   3  13   40.50   21.40
   3  -3  13    6.10   23.10
   3   3  13  -40.30   17.30
   3   3  13   -4.50   19.30
  -5  -3 -13   47.70   18.60
   5  -3  13   15.70   25.60
   5   3  13   20.90   22.10
   7  -3  13   10.10   25.40
  -7  -3 -13   11.30   19.40
   7   3  13   10.90   22.40
   9  -3  13  146.29   33.40
  -9  -3 -13  128.79   26.60
   9   3  13  114.89   30.10
 -11  -3 -13   -3.50   19.50
  11  -3  13  -30.40   26.40
  11   3  13   26.30   24.40
  13  -3  13   24.60   31.80
 -13  -3 -13   -8.40   20.00
  13   3  13   24.00   25.30
 -15  -3 -13   49.00   25.30
  15  -3  13   17.40   33.60
  15   3  13   36.40   27.40
  17  -3  13  -37.70   34.40
 -17  -3 -13   21.30   23.70
  17   3  13   42.40   26.90
  19  -3  13  -26.90   36.30
 -19  -3 -13   -1.60   29.30
  19   3  13   40.30   29.30
  21  -3  13  -29.20   39.40
 -21  -3 -13   26.10   28.80
  21   3  13   19.50   28.40
  23  -3  13   76.49   45.90
 -23  -3 -13   74.29   32.70
  23   3  13   68.79   31.50
  25  -3  13   22.90   44.50
 -25  -3 -13   12.80   35.30
 -27  -3 -13  -16.00   32.70
  27  -3  13  -25.40   46.00
  27   3  13   13.10   30.70
 -29  -3 -13  -20.00   34.50
  29  -3  13    8.20   48.90
  29   3  13   -7.30   28.90
 -31  -3 -13   -2.60   40.10
  31  -3  13   20.70   48.90
  31   3  13   26.30   33.60
  33  -3  13   20.80   49.10
 -33  -3 -13    3.60   40.40
  33   3  13   14.90   31.90
 -35  -3 -13  -22.10   44.60
  35  -3  13   17.00   51.19
  35   3  13   44.70   36.80
  37  -3  13   20.90   51.29
 -37  -3 -13  -40.00   39.90
  37   3  13  -25.70   29.40
  39  -3  13   76.09   55.59
 -39  -3 -13   -5.60   39.80
  39   3  13   26.20   36.80
 -52  -4  13   24.40   38.50
 -48  -4  13   67.79   42.10
 -46  -4  13   19.00   35.10
 -44  -4  13   26.90   36.90
 -42  -4  13    8.50   30.90
 -42   4  13   28.00   28.10
 -40  -4  13    6.30   33.30
 -40   4  13   24.80   27.30
 -38  -4  13   23.30   34.30
 -38   4  13   32.10   27.80
 -36  -4  13   -7.80   32.10
 -36   4  13   20.00   22.70
 -34  -4  13  -19.40   33.10
 -34   4  13    6.70   19.30
 -32  -4  13    0.80   35.40
 -32   4  13   28.20   20.10
 -30  -4  13   41.10   38.30
 -30   4  13   39.30   20.40
 -28  -4  13  203.08   56.19
 -28   4  13  262.17   35.60
 -26  -4  13   79.99   45.70
 -26   4  13   64.99   21.70
 -24  -4  13   33.30   37.40
 -24   4  13   66.09   21.60
 -22  -4  13   28.90   41.70
 -22   4  13   43.40   21.70
 -20  -4  13    3.70   39.40
  20  -4 -13  -26.60   22.00
 -20   4  13   39.80   21.30
 -18  -4  13  145.79   49.60
  18  -4 -13   81.59   30.50
 -18   4  13   72.19   24.20
  16  -4 -13   -5.70   24.90
 -16  -4  13   19.40   40.10
 -14  -4  13  185.08   52.79
  14  -4 -13  156.18   38.30
 -12  -4  13  -15.80   35.40
  12  -4 -13    1.30   24.70
  10  -4 -13    1.70   24.60
 -10  -4  13  104.09   45.50
   8  -4 -13   21.50   25.50
  -8  -4  13   26.90   39.90
   6  -4 -13   32.20   24.90
  -6  -4  13   50.69   41.90
  -4  -4  13   12.80   36.40
   4  -4 -13   20.00   22.00
   2  -4 -13   62.49   25.80
  -2  -4  13   34.90   38.20
   0  -4  13  -19.80   34.70
   0  -4 -13   40.00   23.00
  -2  -4 -13  217.38   38.80
   2  -4  13  257.37   51.39
  -4  -4 -13   69.79   25.20
   4  -4  13   53.39   38.60
   6  -4  13    1.90   35.00
  -6  -4 -13   33.20   21.90
  -8  -4 -13   93.09   27.40
   8  -4  13   42.30   36.90
  10  -4  13  -20.30   35.30
  12  -4  13   13.30   36.60
  14  -4  13  -65.49   33.80
  14   4  13   29.20   31.70
  16  -4  13  -68.39   36.20
  16   4  13   46.30   31.90
  18  -4  13  -48.40   38.00
  18   4  13   -1.70   29.90
  20  -4  13   -8.30   43.90
  20   4  13   35.50   31.70
  22  -4  13  -12.30   44.40
  22   4  13   27.90   32.00
  24  -4  13  -37.60   45.00
  24   4  13   13.70   31.90
  26  -4  13   22.40   48.80
  26   4  13   73.99   38.50
  28  -4  13  -90.79   45.90
  28   4  13   45.80   34.50
  30  -4  13  -76.49   46.30
  30   4  13   10.10   34.90
 -33  -5  13    9.50   50.59
 -31  -5  13  -10.20   52.59
 -29  -5  13  -47.80   48.30
 -27  -5  13   65.69   61.59
 -25  -5  13  -20.40   51.29
 -23  -5  13  -46.50   49.10
 -21  -5  13  -30.00   51.09
 -19  -5  13  100.99   61.99
 -17  -5  13   12.30   53.69
 -15  -5  13   -1.60   51.19
 -13  -5  13 -106.39   48.80
 -11  -5  13    4.50   54.69
  -9  -5  13  -11.30   54.19
   7  -5 -13   13.80   44.80
  -7  -5  13   -7.70   56.19
   5  -5 -13    2.50   34.30
  -5  -5  13 -114.29   46.20
  -3  -5  13  -30.80   55.49
   3  -5 -13  -15.00   31.20
   1  -5 -13   46.00   31.60
  -1  -5  13  -58.59   48.80
  -1  -5 -13   -6.00   28.80
   1  -5  13  -26.70   50.49
   3  -5  13   41.40   50.99
  -3  -5 -13   -8.50   25.10
  -5  -5 -13   29.50   29.10
   5  -5  13   -9.20   47.60
   7  -5  13  -18.50   47.00
  -7  -5 -13   40.70   28.50
  -9  -5 -13  -13.70   21.30
   9  -5  13  -35.30   46.50
  11  -5  13  -45.40   44.80
 -11  -5 -13   39.00   27.10
 -74   0  14   30.70   34.70
 -72   0  14   53.19   33.30
 -70   0  14   14.70   28.40
 -68   0  14   36.30   41.70
 -66   0  14  139.19   38.80
 -64   0  14  104.89   33.70
 -62   0  14   71.09   30.20
  60   0 -14  170.98   48.70
 -60   0  14   73.69   33.70
  58   0 -14  160.38   52.69
 -58   0  14   63.39   28.40
 -56   0  14   49.40   26.30
  56   0 -14   75.69   40.00
 -54   0  14  480.55   59.79
  54   0 -14  599.84   73.79
  52   0 -14   23.30   29.20
 -52   0  14   22.50   21.90
  50   0 -14  513.95   65.39
 -50   0  14  566.64   56.79
  48   0 -14  292.57   46.60
 -48   0  14  451.75   49.40
 -46   0  14  501.65   51.59
  46   0 -14  490.35   55.99
 -44   0  14   61.99   23.30
  44   0 -14   63.09   24.00
  42   0 -14   40.50   21.40
 -42   0  14   49.50   21.90
  40   0 -14  154.18   24.40
 -40   0  14  151.98   27.80
 -38   0  14  234.68   32.00
  38   0 -14  181.88   26.70
  36   0 -14  756.42   62.29
 -36   0  14  698.03   64.19
 -34   0  14   -8.90   12.80
  34   0 -14    3.40   12.10
 -32   0  14   12.90   14.00
  32   0 -14   -0.60   11.30
 -30   0  14  373.66   36.70
 -28   0  14   14.80   12.20
 -26   0  14  562.14   48.50
 -24   0  14  866.61   70.09
 -22   0  14   27.70   10.90
 -20   0  14  636.94   52.19
 -18   0  14   46.30   10.90
 -16   0  14  202.18   19.00
 -16   0  14  209.38   22.30
 -14   0  14   34.50   10.70
 -14   0  14   63.99   10.00
 -12   0  14 4850.71  376.26
 -12   0  14 5208.68  377.86
 -10   0  14  180.88   19.50
 -10   0  14  157.28   19.20
  -8   0  14   65.59   14.10
  -8   0  14   64.39   12.60
  -6   0  14  208.28   22.90
  -6   0  14  212.28   25.10
  -4   0  14 1041.10   82.49
  -4   0  14 1004.10   80.49
  -2   0  14  415.06   42.20
  -2   0  14  467.75   38.70
   0   0  14 1571.74  122.59
   0   0  14 1528.95  119.99
   2   0  14  205.08   29.30
  -2   0 -14  211.58   24.70
  -4   0 -14  308.07   30.60
   4   0  14  348.97   39.30
  -6   0 -14  229.98   25.80
   6   0  14  292.17   35.40
  -8   0 -14  129.19   19.90
   8   0  14   91.49   26.60
  10   0  14  229.68   36.90
 -10   0 -14  214.08   27.00
 -12   0 -14  161.18   23.50
  12   0  14  137.69   31.90
 -14   0 -14 1044.50   78.79
  14   0  14  806.82   83.69
  16   0  14  549.74   61.49
 -16   0 -14  613.24   54.19
  18   0  14  -19.20   26.40
 -18   0 -14   67.49   20.90
 -20   0 -14   38.30   20.00
  20   0  14  -29.60   25.30
  22   0  14    1.20   27.80
 -22   0 -14   22.10   18.80
  24   0  14   11.50   30.10
 -24   0 -14   -7.00   18.90
  26   0  14   77.99   32.90
 -26   0 -14   96.59   25.60
 -28   0 -14   21.10   23.30
  28   0  14   34.50   31.30
  30   0  14  318.87   53.19
 -30   0 -14  353.56   47.80
  32   0  14   16.40   33.40
 -32   0 -14  -19.00   20.80
 -34   0 -14   23.80   28.70
  34   0  14   -1.90   32.80
 -36   0 -14    6.10   24.00
  36   0  14   24.20   34.70
 -38   0 -14  -12.80   24.40
  38   0  14   23.70   35.00
  40   0  14   10.10   34.20
 -40   0 -14  -13.20   27.90
  42   0  14   21.70   36.40
 -42   0 -14  -16.80   26.70
 -44   0 -14    5.60   31.50
  44   0  14   50.89   40.70
  46   0  14   97.99   43.10
 -46   0 -14   43.20   35.30
 -48   0 -14  -23.00   32.80
  48   0  14   76.39   42.70
 -50   0 -14   13.80   33.30
  50   0  14   79.39   43.80
 -73   1  14  111.79   51.99
 -71  -1  14   92.99   57.99
 -71   1  14   38.50   34.30
 -69  -1  14  -20.30   42.30
 -69   1  14   -2.70   26.20
  69   1 -14  -63.99   57.39
 -67  -1  14   29.30   31.20
 -67   1  14   59.79   32.90
  67   1 -14   89.99   64.29
 -65  -1  14   51.89   31.70
 -65   1  14   14.40   30.30
  65   1 -14   65.59   51.99
 -63  -1  14   77.49   38.20
  63   1 -14  116.79   53.89
 -63   1  14   39.30   26.80
 -61  -1  14   17.30   27.30
  61   1 -14   39.20   51.99
 -61   1  14   -2.30   22.20
 -59  -1  14  211.58   39.10
 -59   1  14  188.48   37.50
  59   1 -14  280.17   64.39
 -57  -1  14  166.28   34.40
  57   1 -14  123.29   49.20
 -57   1  14   53.99   26.50
 -55  -1  14  116.79   32.00
  55   1 -14   74.89   41.20
 -55   1  14   59.39   25.70
 -53  -1  14   10.50   27.00
 -53   1  14   15.80   21.60
  53   1 -14   36.50   39.40
 -51  -1  14   85.99   29.30
  51  -1 -14   84.19   35.10
 -51   1  14   77.59   24.90
  51   1 -14   65.19   39.60
 -49  -1  14   56.89   25.20
  49  -1 -14   27.70   30.90
 -49   1  14   -3.60   18.00
  49   1 -14   47.30   34.30
  47  -1 -14   39.70   29.70
 -47  -1  14    3.00   20.80
 -47   1  14   10.00   17.70
  47   1 -14  -10.60   26.90
 -45  -1  14  443.46   50.29
 -45   1  14  400.26   48.40
  45   1 -14  402.46   52.99
 -43  -1  14  104.29   26.40
  43   1 -14  105.39   28.30
 -43   1  14   87.69   24.00
 -41  -1  14  452.35   47.80
  41   1 -14  507.05   53.39
 -41   1  14  466.85   47.60
 -39  -1  14  199.68   31.40
 -39   1  14  195.98   30.50
  39   1 -14  162.38   31.20
 -37  -1  14    4.90   18.90
  37   1 -14   11.20   19.30
 -37   1  14   13.50   15.50
 -35  -1  14   47.20   20.00
  35   1 -14   51.59   21.60
 -35   1  14   46.80   18.30
 -33  -1  14   60.59   20.40
  33   1 -14   80.59   22.00
 -33   1  14   81.99   19.60
 -31  -1  14   23.50   15.50
 -31   1  14   -7.10   12.30
 -29  -1  14  839.52   69.79
 -29  -1  14  806.22   67.69
 -29   1  14  780.82   67.09
 -27  -1  14  489.85   44.50
 -27  -1  14  501.35   46.40
 -27   1  14  503.65   43.90
 -25  -1  14  198.78   27.00
 -25  -1  14  187.08   25.00
 -25   1  14  265.97   27.40
 -23  -1  14   -4.20    9.40
 -23  -1  14   -3.60   10.80
 -23   1  14   -0.90    9.10
 -21  -1  14  834.52   70.39
 -21  -1  14  934.71   72.69
 -21   1  14  897.21   71.19
 -19  -1  14   -9.80   10.00
 -19  -1  14  -14.00    7.50
 -19   1  14   -1.40    8.60
 -17  -1  14   14.20   11.40
 -17  -1  14   28.30    8.90
 -17   1  14   35.90   10.50
 -15  -1  14  721.03   60.89
 -15  -1  14  768.22   63.69
 -15   1  14  856.61   63.09
 -13  -1  14   51.79   12.50
 -13  -1  14   10.40    8.20
 -13   1  14   19.40   10.30
 -11  -1  14   22.10   12.40
 -11  -1  14    8.00    7.80
 -11   1  14   25.20    8.90
 -11   1  14   31.90   10.00
  -9  -1  14  644.34   55.39
  -9  -1  14  634.94   51.59
  -9   1  14  663.83   53.99
  -9   1  14  673.13   53.09
  -7  -1  14   41.30    9.80
  -7  -1  14   31.10   14.30
  -7   1  14   31.00   12.00
  -7   1  14   31.70   12.00
  -5  -1  14  602.44   53.29
   5   1 -14  632.14   49.90
  -5   1  14  646.54   52.29
  -5   1  14  605.84   52.19
  -3  -1  14   20.70   13.80
   3   1 -14   12.10    8.00
  -3   1  14    7.60   11.20
  -3   1  14   -9.20   12.30
  -1  -1  14   23.00   15.10
  -1   1  14   -3.70   13.70
  -1   1  14   17.40   12.50
   1   1 -14   -4.10    7.10
   1  -1  14  504.45   47.50
   1   1  14  493.85   43.90
  -1   1 -14  496.55   41.80
   1   1  14  494.55   46.50
   3  -1  14    3.00   17.90
  -3   1 -14   19.10   11.60
   3   1  14   24.30   14.40
   3   1  14    5.80   16.50
  -5  -1 -14  510.65   46.40
   5  -1  14  511.65   51.59
  -5   1 -14  552.54   44.90
   5   1  14  473.25   49.40
  -7  -1 -14   20.30   14.00
   7  -1  14   41.30   24.00
  -7   1 -14   17.00   13.00
   7   1  14   -6.80   20.10
   9  -1  14  861.21   82.19
  -9  -1 -14  904.81   77.39
  -9   1 -14 1006.40   76.39
   9   1  14  904.21   80.89
 -11  -1 -14  165.98   26.00
  11  -1  14  171.38   34.00
 -11   1 -14  145.69   23.80
  11   1  14  144.99   31.50
  13  -1  14   12.40   29.30
 -13  -1 -14   11.60   15.90
 -13   1 -14   14.70   15.60
  13   1  14    4.00   24.90
  15  -1  14   95.99   31.50
 -15  -1 -14   79.69   21.90
  15   1  14   31.00   26.50
 -15   1 -14   88.19   19.80
  17  -1  14   99.49   33.40
 -17  -1 -14  109.59   23.10
 -17   1 -14  125.19   25.00
  17   1  14   89.49   31.80
  19  -1  14   -5.20   28.30
 -19  -1 -14    1.80   16.50
 -19   1 -14    6.60   19.80
  19   1  14  -24.00   26.70
  21  -1  14  377.26   55.19
 -21  -1 -14  457.15   52.39
 -21   1 -14  504.25   47.70
  21   1  14  493.15   59.69
  23  -1  14   14.80   29.50
 -23  -1 -14   17.60   19.80
  23   1  14   14.80   29.20
 -23   1 -14   31.20   22.40
  25  -1  14   93.79   34.80
 -25  -1 -14  157.08   32.20
 -25   1 -14   90.99   29.10
  25   1  14  164.88   37.60
 -27  -1 -14    4.70   20.70
  27  -1  14  -15.40   29.80
  27   1  14  -19.90   28.70
 -27   1 -14   63.99   25.80
 -29  -1 -14   12.50   24.70
  29  -1  14   25.20   33.70
  29   1  14   44.20   33.30
 -29   1 -14   24.00   21.70
 -31  -1 -14  -11.80   23.50
  31  -1  14   26.40   35.90
 -31   1 -14  -18.80   22.90
  31   1  14   -9.50   30.80
  33  -1  14   -2.10   34.10
 -33  -1 -14    6.00   25.90
 -33   1 -14   -9.50   23.90
  33   1  14   -6.30   31.50
  35  -1  14  169.38   44.80
 -35  -1 -14  143.59   40.20
 -35   1 -14  123.29   32.40
  35   1  14  196.78   45.30
  37  -1  14  -14.50   34.50
 -37  -1 -14    6.30   30.60
 -37   1 -14  -16.30   28.00
  37   1  14   64.19   35.50
  39  -1  14  136.19   44.00
 -39  -1 -14   28.20   34.60
 -39   1 -14   28.10   31.90
  39   1  14   65.49   38.30
  41  -1  14   59.89   42.10
 -41  -1 -14   81.49   37.40
  41   1  14   61.29   38.10
 -41   1 -14   19.90   31.10
 -43  -1 -14   16.60   32.50
  43  -1  14    7.60   40.20
 -43   1 -14  -17.00   30.80
  43   1  14  -10.20   34.80
 -45  -1 -14  -16.80   32.70
  45  -1  14   10.80   43.50
 -45   1 -14   12.90   32.30
  45   1  14    9.30   35.90
  47  -1  14   37.40   45.90
 -47  -1 -14   18.70   35.30
  47   1  14   24.40   38.20
 -47   1 -14   -6.90   35.80
  49  -1  14   73.39   48.70
 -49  -1 -14  -13.80   36.90
 -49   1 -14   67.79   39.00
  49   1  14   40.70   39.40
 -70  -2  14   23.40   46.70
 -70   2  14   46.40   33.10
  70   2 -14   10.70   62.69
 -68  -2  14   64.99   45.30
 -68   2  14   48.80   33.00
  68   2 -14  161.98   73.09
 -66  -2  14   77.39   44.60
  66   2 -14   80.09   64.89
 -66   2  14   68.09   35.80
 -64  -2  14   48.30   42.70
 -64   2  14   55.29   30.70
  64   2 -14   -0.20   59.19
 -62  -2  14   57.79   36.70
 -62   2  14   25.60   28.90
 -60  -2  14   23.00   28.20
 -60   2  14   49.99   27.80
  60   2 -14   48.80   56.59
 -58  -2  14   46.10   29.80
  58   2 -14   -1.60   42.40
 -58   2  14   -1.60   23.00
 -56  -2  14   17.90   26.40
 -56   2  14   52.39   27.20
  56   2 -14   11.70   47.90
 -54  -2  14    6.20   24.40
  54   2 -14    2.70   37.40
 -54   2  14    2.60   23.50
 -52  -2  14  162.28   32.30
 -52   2  14   86.09   28.50
  52   2 -14  125.69   42.30
 -50  -2  14  193.18   33.60
 -50   2  14  151.28   31.80
  50   2 -14  123.09   43.30
 -48  -2  14  121.59   28.70
  48   2 -14   57.99   41.90
 -48   2  14  127.29   30.60
 -46  -2  14   41.30   23.00
  46   2 -14   15.10   32.60
 -46   2  14   10.90   20.50
 -44  -2  14   54.89   22.60
  44   2 -14   -9.80   32.80
 -44   2  14   10.40   18.80
 -42  -2  14  144.99   27.90
 -42   2  14  135.99   28.20
 -40  -2  14  103.49   24.70
 -40   2  14  159.48   28.60
 -38  -2  14  377.16   40.30
 -38   2  14  295.77   40.10
 -36  -2  14   63.09   23.30
 -36  -2  14   78.99   21.40
 -36   2  14   64.99   20.30
 -34  -2  14   85.49   21.50
 -34  -2  14   93.69   26.30
 -34   2  14  100.49   22.10
 -32  -2  14  139.59   30.40
 -32  -2  14  161.58   26.20
 -32   2  14  210.38   28.70
 -30  -2  14   50.89   18.10
 -30  -2  14   29.70   21.70
 -30   2  14   33.70   15.40
 -28  -2  14  355.06   36.80
 -28  -2  14  439.86   50.49
 -28   2  14  381.76   38.10
 -26  -2  14   42.10   21.40
 -26   2  14   12.90   12.50
 -24  -2  14  -10.50   10.00
 -24  -2  14    6.90   18.10
 -24   2  14   -8.50   10.70
 -22  -2  14  381.06   44.00
 -22  -2  14  282.37   26.60
 -22   2  14  336.57   31.70
 -20  -2  14  465.55   47.50
 -20   2  14  407.06   38.60
 -18  -2  14  374.46   44.00
 -18   2  14  321.47   32.80
  16  -2 -14  139.59   18.50
 -16  -2  14   90.29   25.30
 -16   2  14  133.89   20.70
 -14  -2  14  157.58   28.50
  14  -2 -14  186.68   23.30
 -14   2  14  214.98   25.60
 -12  -2  14   28.50   15.50
 -12   2  14   36.20   13.90
 -10  -2  14   88.39   21.40
 -10   2  14  129.09   19.10
 -10   2  14  107.09   19.30
  -8  -2  14  370.46   39.80
  -8   2  14  334.97   34.80
  -8   2  14  391.86   35.00
  -6  -2  14  331.17   36.50
  -6   2  14  296.47   30.50
  -6   2  14  243.88   29.70
  -4  -2  14   26.70   16.70
  -4   2  14   -9.00   12.90
  -4   2  14    4.90   13.70
   4   2 -14    2.00    8.20
  -2  -2  14  114.19   23.80
  -2   2  14  112.59   21.60
   2   2 -14   89.89   14.10
  -2   2  14   79.99   19.50
   0  -2  14   32.80   19.50
   0   2 -14   24.20   11.70
   0   2  14   24.70   16.50
   0   2  14   28.90   17.00
   2  -2  14  164.38   28.10
   2   2  14  152.08   25.10
  -2   2 -14  126.79   19.60
   2   2  14  168.78   27.10
   4  -2  14  157.78   28.50
  -4   2 -14  135.29   21.10
   4   2  14  201.18   30.50
   4   2  14  149.79   26.20
  -6  -2 -14    3.60   14.70
   6  -2  14   14.70   23.10
  -6   2 -14  -14.30   14.10
   6   2  14   -3.80   18.80
   8  -2  14   63.49   27.10
  -8  -2 -14   25.90   17.60
   8   2  14   26.70   21.50
  -8   2 -14   44.10   18.10
  10  -2  14   46.40   29.30
 -10  -2 -14   28.10   17.70
 -10   2 -14   17.40   17.70
  10   2  14   28.40   22.10
 -12  -2 -14   37.00   19.30
  12  -2  14   43.60   32.10
 -12   2 -14   26.40   19.30
  12   2  14   31.40   23.40
 -14  -2 -14  -10.10   17.10
  14  -2  14   57.89   33.80
 -14   2 -14   21.50   20.00
  14   2  14   27.80   22.80
  16  -2  14  101.99   38.60
 -16  -2 -14  149.29   29.10
  16   2  14   96.49   30.00
 -16   2 -14  153.38   28.40
  18  -2  14   83.49   38.20
 -18  -2 -14   99.99   27.10
 -18   2 -14   94.29   27.30
  18   2  14   83.39   28.30
  20  -2  14   19.30   36.70
 -20  -2 -14   13.30   22.10
 -20   2 -14   11.60   21.40
  20   2  14   26.70   24.90
  22  -2  14   21.50   39.30
 -22  -2 -14   29.50   25.60
 -22   2 -14  -15.50   23.40
  22   2  14   28.00   24.50
  24  -2  14   54.49   39.70
 -24  -2 -14   25.40   27.10
 -24   2 -14   64.99   28.50
  24   2  14   25.40   26.60
  26  -2  14  -24.00   38.30
 -26  -2 -14   39.50   27.60
 -26   2 -14   17.60   28.80
  26   2  14    9.60   26.00
 -28  -2 -14   16.60   27.00
  28  -2  14   41.20   40.30
  28   2  14   43.10   30.20
 -28   2 -14   31.00   29.50
 -30  -2 -14   35.30   31.30
  30  -2  14  -21.20   38.50
  30   2  14   32.10   29.60
 -30   2 -14   79.89   32.80
  32  -2  14   76.69   44.40
 -32  -2 -14   44.30   39.70
 -32   2 -14   70.49   32.90
  32   2  14   84.49   32.90
  34  -2  14   70.69   45.40
 -34  -2 -14  -42.20   28.90
  34   2  14   18.50   31.10
 -34   2 -14   22.30   32.70
  36  -2  14   11.60   44.90
 -36  -2 -14  -43.20   32.00
 -36   2 -14  -13.40   33.20
  36   2  14   32.50   31.70
  38  -2  14  -25.70   44.80
 -38  -2 -14    8.80   34.10
 -38   2 -14   33.10   38.80
  38   2  14  -10.50   29.80
 -40  -2 -14    1.50   38.40
  40  -2  14   45.60   50.39
 -40   2 -14    7.30   36.00
  40   2  14   47.40   35.50
  42  -2  14   99.39   52.29
 -42  -2 -14   50.19   45.20
 -42   2 -14    7.70   35.40
  42   2  14   31.00   36.20
  44  -2  14  106.69   53.69
 -44  -2 -14   14.10   36.30
  44   2  14   34.30   36.10
 -44   2 -14   78.99   44.00
 -63   3  14   27.90   31.40
 -61   3  14   57.29   38.80
 -59   3  14   15.00   27.00
 -57  -3  14   56.29   32.10
 -57   3  14  156.58   35.80
 -55   3  14   30.70   29.60
 -53   3  14   43.40   29.80
 -51   3  14   91.29   29.70
 -49   3  14   59.29   25.30
 -47  -3  14   57.59   29.80
 -47   3  14   65.69   27.30
 -45  -3  14   23.20   30.00
 -45   3  14   74.29   27.00
 -43  -3  14  120.69   37.60
 -43   3  14  177.08   33.50
 -41  -3  14   20.00   26.20
 -41   3  14    6.10   20.60
 -39  -3  14   18.90   26.20
 -39   3  14   29.50   21.70
 -37  -3  14    3.10   24.70
 -37   3  14   13.70   21.50
 -35  -3  14   22.30   27.60
 -35   3  14   21.00   19.20
 -33  -3  14   -5.80   25.90
 -33   3  14    0.70   19.10
 -31  -3  14    7.00   26.30
 -31   3  14   41.20   18.30
 -29  -3  14   81.09   34.80
  29  -3 -14   18.40   19.70
 -29   3  14  117.89   24.40
  27  -3 -14   54.39   20.50
 -27  -3  14  150.18   39.30
 -27   3  14  106.39   22.80
  25  -3 -14   -9.10   15.60
 -25  -3  14   37.10   28.00
 -25   3  14   16.60   15.80
  23  -3 -14  346.47   39.80
 -23  -3  14  583.34   68.19
 -23   3  14  425.66   40.30
 -21  -3  14  111.79   36.30
  21  -3 -14  133.19   24.80
 -21   3  14  151.28   23.50
  19  -3 -14  219.08   31.00
 -19  -3  14  207.78   44.20
 -19   3  14  193.58   28.90
 -17  -3  14  184.08   41.70
  17  -3 -14  241.18   32.20
 -17   3  14  188.48   29.10
  15  -3 -14   25.20   16.60
 -15  -3  14   28.40   27.60
 -15   3  14   35.30   17.20
 -13  -3  14  323.57   48.60
  13  -3 -14  267.27   37.20
 -13   3  14  268.77   34.00
 -11  -3  14  120.69   31.90
  11  -3 -14   96.19   23.40
 -11   3  14  134.89   23.70
   9  -3 -14   68.39   19.50
  -9  -3  14  106.39   30.50
  -9   3  14   29.50   19.80
   7  -3 -14  372.66   41.10
  -7  -3  14  396.76   51.39
  -7   3  14  364.36   42.00
  -5  -3  14  175.68   34.10
  -5   3  14  124.69   25.40
  -3  -3  14  122.39   31.10
  -3   3  14  126.99   26.00
  -3   3  14  122.99   26.50
  -1  -3  14  378.46   49.00
  -1   3  14  400.96   46.10
  -1   3  14  293.47   40.90
   1  -3  14   80.89   27.60
   1   3  14   29.90   21.60
   1   3  14   33.90   22.30
   3  -3  14  141.89   33.50
   3   3  14  224.08   34.60
   3   3  14  191.28   31.10
   5  -3  14   -4.20   24.10
  -5  -3 -14   75.49   20.90
   5   3  14   14.10   22.30
  -7  -3 -14  275.67   39.80
   7  -3  14  240.78   41.50
   7   3  14  294.57   43.00
   9  -3  14    8.80   27.50
  -9  -3 -14   39.30   21.50
   9   3  14   22.10   23.30
 -11  -3 -14   19.10   21.20
  11  -3  14   29.10   32.60
  11   3  14   18.10   24.80
 -13  -3 -14   18.00   23.10
  13  -3  14   28.10   33.10
  13   3  14   15.50   26.00
  15  -3  14    0.70   34.60
 -15  -3 -14    0.70   22.70
  15   3  14   20.20   26.40
  17  -3  14  -62.29   34.40
 -17  -3 -14  -27.50   23.70
  17   3  14   15.20   26.60
  19  -3  14  -32.40   39.10
 -19  -3 -14   35.60   27.70
  19   3  14   77.19   30.50
  21  -3  14  -31.50   40.90
 -21  -3 -14   49.99   31.20
  21   3  14   23.30   29.00
 -23  -3 -14  152.08   40.50
  23  -3  14   81.59   48.30
  23   3  14  175.78   40.50
 -25  -3 -14  -52.69   33.80
  25  -3  14    7.70   47.90
  25   3  14   -7.70   27.90
 -27  -3 -14   24.50   34.50
  27  -3  14   38.90   50.09
  27   3  14   60.59   34.50
 -29  -3 -14  -19.70   36.70
  29  -3  14  -25.50   47.00
  29   3  14   11.00   32.00
  31  -3  14  -17.60   46.70
 -31  -3 -14   31.50   36.50
  31   3  14   15.60   32.90
 -33  -3 -14   16.20   38.50
  33  -3  14   76.79   53.79
  33   3  14   42.20   35.40
 -35  -3 -14  -27.20   38.60
  35  -3  14   42.20   50.79
  35   3  14   31.00   37.40
 -37  -3 -14    4.50   44.30
  37  -3  14  155.48   59.59
  37   3  14   50.29   38.90
  39  -3  14  134.99   60.49
 -39  -3 -14   23.60   49.40
  39   3  14   37.20   37.30
 -50  -4  14    2.60   33.40
 -50   4  14   34.10   37.50
 -48  -4  14   33.70   38.60
 -48   4  14   47.80   29.90
 -46  -4  14   48.50   40.30
 -46   4  14   -2.10   26.10
 -44   4  14   39.20   26.00
 -42  -4  14   -8.40   32.00
 -42   4  14    8.90   22.70
 -40  -4  14   -1.70   33.20
 -40   4  14  -47.20   19.70
 -38  -4  14   -7.10   38.40
 -38   4  14   44.50   24.20
 -36  -4  14    4.40   38.60
 -36   4  14   26.00   21.80
 -34  -4  14    7.30   34.60
 -34   4  14   21.00   21.30
 -32  -4  14   11.00   36.30
 -32   4  14   11.50   18.60
 -30  -4  14   30.40   41.40
 -30   4  14   62.69   21.10
 -28  -4  14   87.69   46.20
 -28   4  14   64.99   20.80
 -26  -4  14  134.99   46.50
 -26   4  14  150.78   27.70
 -24  -4  14   30.70   44.30
 -24   4  14   41.90   20.00
 -22  -4  14  127.39   53.49
 -22   4  14  122.29   24.70
  20  -4 -14  -25.10   27.00
 -20  -4  14   96.89   53.59
 -20   4  14   41.70   18.30
 -18  -4  14   11.90   41.00
  18  -4 -14  -10.00   25.30
 -18   4  14    4.60   18.90
 -16  -4  14   46.00   42.30
  16  -4 -14    8.30   26.10
 -16   4  14   -4.70   18.70
 -14  -4  14   81.59   45.10
  14  -4 -14   11.50   25.40
 -14   4  14   12.20   19.40
  12  -4 -14   -9.70   22.80
 -12  -4  14   10.60   36.70
 -12   4  14   -1.90   20.80
  10  -4 -14  -22.00   20.70
 -10  -4  14    3.10   38.30
 -10   4  14   -2.30   21.40
   8  -4 -14   12.70   22.80
  -8  -4  14    8.60   36.60
  -8   4  14   -9.30   27.50
   6  -4 -14   27.00   24.30
  -6  -4  14   17.40   37.10
  -4  -4  14  -16.00   35.60
   4  -4 -14    0.50   20.20
  -2  -4  14  282.57   55.19
   2  -4 -14  276.47   42.20
   0  -4 -14   56.79   24.50
   0  -4  14   46.80   39.00
   0  -4 -14   38.00   21.30
   2  -4  14   78.09   39.00
  -2  -4 -14   66.19   25.40
   4  -4  14   26.80   35.60
  -4  -4 -14   22.40   19.40
   6  -4  14   43.90   37.10
  -6  -4 -14   71.99   25.60
   8  -4  14   12.00   35.60
  10  -4  14  -20.40   34.10
  12  -4  14   -3.40   36.40
  12   4  14   63.39   32.90
  14  -4  14   20.20   38.90
  14   4  14   42.80   30.60
  16  -4  14  -44.00   39.50
  16   4  14   45.70   32.60
  18  -4  14   17.00   43.60
  18   4  14   -9.50   28.90
  20  -4  14  -91.99   40.50
  20   4  14   70.59   35.30
  22  -4  14  -63.99   43.90
  22   4  14   -6.70   29.40
  24  -4  14  -72.89   43.90
  24   4  14   56.09   36.20
  26  -4  14  -67.59   46.50
  26   4  14   49.60   35.90
  28  -4  14   27.00   51.19
  28   4  14   50.69   36.80
 -33  -5  14  -85.49   39.90
 -31  -5  14  -38.40   47.80
 -29  -5  14  -36.00   49.20
 -27  -5  14  -71.89   51.09
 -25  -5  14   -8.60   48.80
 -23  -5  14 -104.39   44.10
 -21  -5  14   16.60   53.09
 -19  -5  14  -61.09   52.49
 -17  -5  14  -71.49   48.50
 -15  -5  14  -59.09   50.29
 -13  -5  14  -37.90   54.09
 -11  -5  14 -108.39   51.59
  -9  -5  14  -93.79   53.09
  -7  -5  14 -101.59   49.80
  -5  -5  14  -17.00   57.09
   5  -5 -14  -17.40   32.60
  -3  -5  14  -44.80   49.80
   3  -5 -14   34.50   33.70
  -1  -5  14  -58.09   48.10
   1  -5 -14    3.80   27.60
   1  -5  14  -52.79   49.50
  -1  -5 -14   12.70   27.80
   3  -5  14  -68.69   46.20
  -3  -5 -14  -22.40   24.30
  -5  -5 -14   12.10   28.10
   5  -5  14  -53.69   45.30
   7  -5  14 -131.29   41.50
  -7  -5 -14   25.20   24.60
   9  -5  14  -53.49   44.90
  -9  -5 -14   28.80   26.70
 -74   0  15   57.09   53.29
 -72   0  15   64.19   37.00
 -70   0  15   18.40   28.60
 -68   0  15   33.30   39.10
 -66   0  15   62.29   30.50
 -64   0  15   30.50   30.00
 -62   0  15    2.80   24.80
 -60   0  15   -4.40   24.40
  60   0 -15   25.80   44.30
  58   0 -15    8.40   36.90
 -58   0  15   16.50   24.90
  56   0 -15    3.90   35.90
 -56   0  15   44.40   25.90
  54   0 -15   26.00   32.80
 -54   0  15   43.90   23.90
 -52   0  15   -7.80   20.00
  52   0 -15   13.70   29.00
  50   0 -15   44.80   27.60
 -50   0  15   69.69   25.40
  48   0 -15    8.30   24.20
 -48   0  15   18.60   20.90
  46   0 -15   -8.40   21.00
 -46   0  15   27.90   20.50
 -44   0  15   34.20   21.10
  44   0 -15   16.00   17.90
  42   0 -15   26.00   18.80
 -42   0  15   46.10   21.40
  40   0 -15   -4.60   15.70
 -40   0  15   -9.00   15.60
  38   0 -15   39.80   15.70
 -38   0  15   62.49   20.30
  36   0 -15   -8.90   13.20
 -36   0  15  -10.70   15.30
  34   0 -15  -11.60   12.00
 -34   0  15   11.00   14.80
 -32   0  15   19.40   14.60
 -30   0  15    5.00   13.00
 -28   0  15    6.20   11.50
 -26   0  15   12.20   11.10
 -24   0  15  -22.70    9.10
 -22   0  15   -1.90    8.80
 -20   0  15    0.10    7.90
 -18   0  15    0.10    8.40
 -16   0  15    1.00    8.90
 -16   0  15   11.60    7.70
 -14   0  15  -14.50    9.20
 -14   0  15   13.30    8.40
 -12   0  15   19.90    9.70
 -12   0  15    3.20    9.10
 -10   0  15   -4.60    8.50
 -10   0  15   -5.20   10.50
  -8   0  15   13.20   12.90
  -8   0  15   -4.00    9.00
  -6   0  15   -4.80    9.30
  -6   0  15   12.10   14.50
  -4   0  15   -3.00   10.80
  -4   0  15   11.70   15.80
  -2   0  15   11.50   11.20
  -2   0  15   23.40   17.20
   0   0  15   33.60   19.00
   2   0  15  -10.70   17.70
  -2   0 -15    2.30   10.20
  -4   0 -15    3.90    9.40
   4   0  15    9.40   19.20
  -6   0 -15   -6.40    9.60
   6   0  15    5.20   20.80
   8   0  15   -9.50   22.00
  -8   0 -15   20.20   13.30
  10   0  15   -3.10   22.40
 -10   0 -15   17.00   13.00
 -12   0 -15   25.70   14.50
  12   0  15   18.20   26.30
 -14   0 -15   17.30   14.30
  14   0  15   26.90   28.40
 -16   0 -15   24.00   17.20
  16   0  15   -7.30   27.20
  18   0  15   -8.70   25.80
 -18   0 -15    8.60   17.30
  20   0  15  -21.00   26.50
 -20   0 -15    4.90   17.80
 -22   0 -15   18.60   20.10
  22   0  15   -3.60   26.50
 -24   0 -15   17.40   20.40
  24   0  15  -12.00   27.70
  26   0  15    7.40   29.90
 -26   0 -15   17.00   19.80
 -28   0 -15   13.50   22.80
  28   0  15   17.30   31.80
 -30   0 -15   30.80   26.10
  30   0  15    7.70   31.70
 -32   0 -15   -1.00   22.80
  32   0  15   23.20   33.80
 -34   0 -15    8.70   27.60
  34   0  15  -22.30   33.30
 -36   0 -15    9.70   27.50
  36   0  15    8.00   33.60
  38   0  15   52.99   38.20
 -38   0 -15   28.50   29.50
  40   0  15   59.49   37.90
 -40   0 -15   -6.80   26.00
 -42   0 -15  -12.90   29.20
  42   0  15   26.80   39.10
 -44   0 -15   15.30   28.80
  44   0  15    5.30   39.10
  46   0  15   86.89   42.80
 -46   0 -15   24.40   35.60
  48   0  15   74.89   42.60
 -48   0 -15   -8.10   32.90
 -73  -1  15   -3.90   49.60
 -73   1  15   45.40   29.20
 -71   1  15   45.60   33.20
 -69  -1  15  -21.70   41.40
 -69   1  15   -9.10   24.70
 -67  -1  15   -1.90   29.10
 -67   1  15   -8.70   23.90
  67   1 -15    4.00   51.69
 -65  -1  15   57.09   31.50
  65   1 -15   86.39   57.19
 -65   1  15   10.00   28.90
 -63  -1  15   17.50   28.60
 -63   1  15   11.90   25.60
  63   1 -15   88.79   55.69
 -61  -1  15    6.30   26.80
 -61   1  15   -6.40   21.40
 -59  -1  15  162.08   34.70
 -59   1  15  107.99   30.90
  59   1 -15  166.18   54.19
 -57  -1  15   56.49   27.70
 -57   1  15   39.00   25.00
  57   1 -15   48.40   39.70
 -55  -1  15  153.68   34.00
 -55   1  15  197.98   34.30
  55   1 -15  116.09   51.09
 -53  -1  15    5.60   23.90
  53   1 -15   21.10   32.20
 -53   1  15   19.00   21.00
 -51  -1  15   74.29   25.90
  51   1 -15   17.50   31.50
 -51   1  15   57.19   22.60
  49  -1 -15  302.47   45.60
 -49  -1  15  312.97   44.00
  49   1 -15  247.88   44.80
 -49   1  15  328.27   42.30
 -47  -1  15   60.79   25.40
  47   1 -15   78.29   30.80
 -47   1  15   78.29   23.60
 -45  -1  15  110.99   28.30
  45   1 -15   98.49   30.70
 -45   1  15  127.99   27.20
 -43  -1  15   64.39   24.80
 -43   1  15    5.00   17.40
  43   1 -15   31.80   23.90
 -41  -1  15   77.39   23.40
 -41   1  15   95.79   23.20
  41   1 -15   51.19   26.20
 -39  -1  15  119.29   27.10
  39   1 -15  145.59   29.40
 -39   1  15  199.38   29.60
 -37  -1  15  425.96   44.70
  37   1 -15  414.86   46.30
 -37   1  15  456.05   43.80
 -35  -1  15   77.39   22.10
 -35   1  15   69.59   19.30
 -33  -1  15  354.36   40.30
 -33   1  15  330.27   35.30
 -31  -1  15    5.90   13.70
 -31  -1  15    4.80   14.90
 -31   1  15   15.40   13.30
 -29  -1  15  574.14   54.69
 -29  -1  15  605.34   53.59
 -29   1  15  646.24   53.19
 -27  -1  15   -2.30   11.90
 -27  -1  15   21.40   13.40
 -27   1  15   -9.10   10.30
 -25  -1  15  203.98   24.20
 -25  -1  15  194.68   25.40
 -25   1  15  172.18   23.00
 -23  -1  15  546.05   45.10
 -23  -1  15  455.95   42.30
 -23   1  15  504.95   43.40
 -21  -1  15  487.75   45.00
 -21  -1  15  490.25   42.50
 -21   1  15  551.14   44.00
 -19  -1  15   66.49   15.10
 -19  -1  15   60.59   12.50
 -19   1  15   56.99   13.30
 -17  -1  15  135.69   20.50
 -17  -1  15  142.49   17.90
 -17   1  15  176.98   20.50
 -15  -1  15   30.70   11.90
 -15  -1  15   23.40    9.50
 -15   1  15   21.20   11.00
 -13  -1  15   80.59   12.80
 -13  -1  15   95.29   17.00
 -13   1  15  118.79   16.60
 -11  -1  15  545.45   42.90
 -11  -1  15  503.55   46.30
 -11   1  15  539.65   45.10
 -11   1  15  522.45   43.60
  -9  -1  15  571.44   45.60
  -9  -1  15  565.24   49.30
  -9   1  15  555.14   46.90
  -9   1  15  558.04   47.70
  -7  -1  15   40.10   14.30
  -7  -1  15   22.30    9.60
  -7   1  15   13.30   12.00
  -7   1  15   21.50   11.50
  -5  -1  15  261.47   30.30
   5   1 -15  265.87   24.80
  -5   1  15  299.37   29.10
  -5   1  15  247.68   26.90
  -3  -1  15   28.20   15.60
  -3   1  15   13.00   12.70
  -3   1  15   22.40   15.00
   3   1 -15   25.80    9.50
  -1  -1  15  118.99   21.60
  -1   1  15   68.19   16.70
  -1   1  15   92.39   20.30
   1   1 -15   90.69   14.20
   1  -1  15  173.08   27.90
  -1   1 -15  193.38   22.40
   1   1  15  207.68   24.90
   1   1  15  206.48   28.60
   3  -1  15   14.30   19.30
  -3   1 -15   32.00   12.80
   3   1  15    8.70   14.50
   3   1  15   50.29   20.50
   5  -1  15  456.35   46.90
  -5  -1 -15  386.66   39.10
   5   1  15  427.56   47.00
  -5   1 -15  401.66   37.70
  -7  -1 -15   68.89   18.00
   7  -1  15   85.79   27.50
  -7   1 -15  112.89   19.30
   7   1  15  127.69   27.60
   9  -1  15  687.13   72.79
  -9  -1 -15  760.52   66.29
   9   1  15  788.22   70.89
  -9   1 -15  824.52   65.59
 -11  -1 -15   -7.00   14.10
  11  -1  15   26.90   27.50
  11   1  15    7.30   23.20
 -11   1 -15   25.60   16.40
  13  -1  15   60.09   29.20
 -13  -1 -15   55.49   19.80
 -13   1 -15   84.09   20.60
  13   1  15   63.19   28.10
 -15  -1 -15   -2.90   15.30
  15  -1  15   -1.00   28.00
 -15   1 -15   -6.40   16.00
  15   1  15  -24.50   24.60
 -17  -1 -15   87.69   22.80
  17  -1  15   65.49   32.60
  17   1  15   74.79   30.70
 -17   1 -15   96.59   24.60
 -19  -1 -15    4.00   17.40
  19  -1  15   25.90   29.90
 -19   1 -15   53.49   22.30
  19   1  15   15.50   28.30
 -21  -1 -15  222.38   35.90
  21  -1  15  258.67   42.50
 -21   1 -15  237.98   34.40
  21   1  15  222.98   42.00
  23  -1  15   32.40   30.20
 -23  -1 -15   62.49   25.50
 -23   1 -15   16.00   21.70
  23   1  15   73.19   32.20
  25  -1  15   20.30   30.90
 -25  -1 -15   10.40   23.60
 -25   1 -15   48.00   25.60
  25   1  15   27.10   31.00
  27  -1  15  127.09   38.20
 -27  -1 -15  110.29   31.60
 -27   1 -15   99.09   28.60
  27   1  15  100.69   36.80
  29  -1  15   -2.50   32.50
 -29  -1 -15  -12.10   20.40
  29   1  15   18.60   32.40
 -29   1 -15    3.50   23.70
 -31  -1 -15   22.40   27.70
  31  -1  15   61.29   36.60
 -31   1 -15   30.00   25.90
  31   1  15   44.60   35.40
  33  -1  15   40.60   35.50
 -33  -1 -15  -25.70   24.90
 -33   1 -15   29.60   27.50
  33   1  15    8.00   32.00
 -35  -1 -15  -14.10   26.80
  35  -1  15   50.79   38.20
  35   1  15   12.00   33.70
 -35   1 -15  -16.20   25.70
  37  -1  15   55.79   39.10
 -37  -1 -15  -39.30   26.30
 -37   1 -15  -24.30   27.70
  37   1  15    1.10   33.90
 -39  -1 -15   -7.90   28.90
  39  -1  15   -7.10   37.60
 -39   1 -15   42.30   31.70
  39   1  15   55.69   38.10
  41  -1  15   -6.90   38.60
 -41  -1 -15  -30.10   30.60
 -41   1 -15   36.70   37.50
  41   1  15   18.20   37.60
 -43  -1 -15  -23.30   28.00
  43  -1  15   81.99   47.00
  43   1  15   57.39   40.00
 -43   1 -15   21.40   36.20
  45  -1  15   88.29   45.10
 -45  -1 -15  -43.90   27.20
  45   1  15   10.30   36.40
 -45   1 -15  -23.30   35.50
  47  -1  15   71.49   47.60
 -47  -1 -15   11.00   34.50
  47   1  15   49.40   40.80
 -47   1 -15   49.30   39.90
 -70  -2  15   22.10   36.20
  70   2 -15   65.69   70.59
 -70   2  15   76.39   35.50
 -68  -2  15   19.00   43.60
  68   2 -15   88.39   70.09
 -68   2  15    7.50   30.60
 -66  -2  15  -23.60   42.00
 -66   2  15   33.40   32.20
 -64  -2  15    1.70   34.90
 -64   2  15   17.40   28.60
 -62  -2  15    6.90   32.90
  62   2 -15  110.69   57.19
 -62   2  15  -10.30   24.30
 -60  -2  15   29.90   30.00
 -60   2  15   91.69   29.60
  60   2 -15   43.00   46.90
 -58  -2  15  135.09   35.00
 -58   2  15  108.19   33.10
  58   2 -15  126.79   58.19
 -56  -2  15   37.60   27.50
 -56   2  15   30.80   24.10
  56   2 -15   63.49   43.50
 -54  -2  15   95.69   29.40
  54   2 -15   60.89   40.50
 -54   2  15   82.39   27.40
 -52  -2  15   92.29   27.00
  52   2 -15   60.29   39.30
 -52   2  15   17.60   22.10
 -50  -2  15  363.66   47.80
 -50   2  15  437.16   50.89
  50   2 -15  420.36   61.79
 -48  -2  15   30.10   23.30
 -48   2  15    0.10   18.30
  48   2 -15    7.50   35.90
 -46  -2  15   24.90   22.50
  46   2 -15   14.80   31.60
 -46   2  15   29.60   20.00
 -44  -2  15  132.59   27.90
[truncated: 429,688 more chars]
