# Supplementary material for: (Z)-5-(4-Bromo­phen­yl)-3-{[(3,5-di­chloro­phen­yl)amino]­methyl­idene}furan-2(3H)-one
Source: IUCrdata. 2020 Jul 17;5(Pt 7):x200937. doi: 10.1107/S2414314620009372 (PMC9462252; doi:10.1107/S2414314620009372)
Supplement: Supplementary file 2 [file x-05-x200937-Isup2.hkl]

data_I                                                                          
_shelx_title ' sad_c_a.res in C2/c'                                             
_shelx_refln_list_code          4                                               
_shelx_F_calc_maximum      975.69                                               
_exptl_crystal_F_000      3264.00                                               
_reflns_d_resolution_high  0.8101                                               
                                                                                
loop_                                                                           
 _space_group_symop_operation_xyz                                               
 'x, y, z'                                                                      
 '-x, y, -z+1/2'                                                                
 'x+1/2, y+1/2, z'                                                              
 '-x+1/2, y+1/2, -z+1/2'                                                        
 '-x, -y, -z'                                                                   
 'x, -y, z-1/2'                                                                 
 '-x+1/2, -y+1/2, -z'                                                           
 'x+1/2, -y+1/2, z-1/2'                                                         
                                                                                
_cell_length_a    55.0506                                                       
_cell_length_b     3.8355                                                       
_cell_length_c    35.9791                                                       
_cell_angle_alpha  90.000                                                       
_cell_angle_beta  125.214                                                       
_cell_angle_gamma  90.000                                                       
                                                                                
_shelx_F_squared_multiplier     1.000                                           
                                                                                
loop_                                                                           
 _refln_index_h                                                                 
 _refln_index_k                                                                 
 _refln_index_l                                                                 
 _refln_F_squared_calc                                                          
 _refln_F_squared_meas                                                          
 _refln_F_squared_sigma                                                         
 _refln_observed_status                                                         
   2   0   0        355.47        -19.92        26.26 o                         
   4   0   0      46238.75      43885.60      1933.80 o                         
   6   0   0       4547.13       4813.09       376.80 o                         
   8   0   0      34629.03      34946.74      1978.16 o                         
  10   0   0       6434.24       9924.71      1548.14 o                         
  12   0   0     106279.29      97527.34      5343.14 o                         
  14   0   0     100973.75     100464.41      5541.85 o                         
  16   0   0      40720.32      37052.50      2278.52 o                         
  18   0   0      23626.30      23864.61      1665.27 o                         
  20   0   0     129093.84     130507.23     10616.35 o                         
  22   0   0      63830.30      65660.16      3856.21 o                         
  24   0   0       3196.45       4060.38       958.52 o                         
  26   0   0      64860.09      62635.27      3807.90 o                         
  28   0   0       9122.75      10099.76      1494.15 o                         
  30   0   0      71769.12      68801.93      4273.31 o                         
  32   0   0        138.98       1108.30      2238.45 o                         
  34   0   0       3311.89       2390.11      1635.95 o                         
  36   0   0      10852.80      10720.66      1694.49 o                         
  38   0   0      63963.03      54115.08      3762.94 o                         
  40   0   0       9429.91       8626.52      2014.65 o                         
  42   0   0        352.34        898.27      1436.57 o                         
  44   0   0       1177.83       1873.49      1495.41 o                         
  46   0   0       4317.24       3577.69      1612.89 o                         
  48   0   0        896.01       -777.54      1750.17 o                         
  50   0   0      43495.47      29477.09      4567.01 o                         
  52   0   0       1704.50       1517.77      1729.91 o                         
  54   0   0       9003.94       7836.27      1961.04 o                         
   1   1   0      34203.06      34395.55      1114.53 o                         
   3   1   0       8261.00       8179.51       691.02 o                         
   5   1   0      15457.78      12802.27      1105.07 o                         
   7   1   0      45562.20      43697.69      1769.24 o                         
   9   1   0     201299.66     210199.64      7963.33 o                         
  11   1   0      11284.06      12756.60       738.90 o                         
  13   1   0       2542.47       3475.32       452.24 o                         
  15   1   0      17131.66      17589.79       972.72 o                         
  17   1   0       5374.54       6684.69       641.31 o                         
  19   1   0          6.42        639.28       561.62 o                         
  21   1   0     160661.19     166740.42      6483.99 o                         
  23   1   0      10257.61      11890.45       947.22 o                         
  25   1   0      29650.33      27987.79      1482.99 o                         
  27   1   0        103.12       -124.97       637.26 o                         
  29   1   0      42194.65      40138.08      1993.12 o                         
  31   1   0        910.31       1470.79       783.26 o                         
  33   1   0       2254.08       1564.71       850.53 o                         
  35   1   0       3853.86       3626.74       941.64 o                         
  37   1   0       8764.80       6997.92      1102.03 o                         
  39   1   0      12044.96      11414.14      1688.35 o                         
  41   1   0       6601.53       8342.86      1165.66 o                         
  43   1   0       1929.29       3411.88      1061.67 o                         
  45   1   0       7681.48       7430.30      1253.43 o                         
  47   1   0        449.18       2872.74      1266.79 o                         
  49   1   0       2480.72       2634.13      1275.30 o                         
  51   1   0       8803.36       7479.37      1459.46 o                         
  53   1   0        902.95       3381.10      1371.90 o                         
   0   2   0        251.75       1626.35      1013.37 o                         
   2   2   0      55992.46      47865.36      2000.95 o                         
   4   2   0       3220.11       5131.49       469.85 o                         
   6   2   0      16775.05      16170.76      1460.64 o                         
   8   2   0      10595.55      10786.53       766.44 o                         
  10   2   0       3497.30       4059.00       494.50 o                         
  12   2   0       5720.22       8381.29       688.32 o                         
  14   2   0      11706.61      14663.41       933.79 o                         
  16   2   0      10287.53      12467.66       892.37 o                         
  18   2   0      27511.44      27218.75      1417.33 o                         
  20   2   0      27044.08      27492.54      1501.26 o                         
  22   2   0      28485.33      26817.33      1480.39 o                         
  24   2   0        731.62        808.67       982.52 o                         
  26   2   0         33.26        -96.36       731.67 o                         
  28   2   0      42702.71      40689.93      2168.44 o                         
  30   2   0      30514.92      34138.84      2008.46 o                         
  32   2   0      17077.93      18308.43      1477.10 o                         
  34   2   0      13009.36      12733.96      1287.49 o                         
  36   2   0       6834.34       8376.53      1266.58 o                         
  38   2   0       7744.67       9773.19      1319.20 o                         
  40   2   0       1511.93       2461.79      1119.51 o                         
  42   2   0       5408.90       6644.54      1328.05 o                         
  44   2   0       7016.43       6384.94      1332.66 o                         
  46   2   0       6184.85       4759.34      1392.84 o                         
  48   2   0       1144.31        331.94      1210.84 o                         
  50   2   0        288.52       1849.44      1423.39 o                         
   1   3   0       9997.51      10159.00       895.66 o                         
   3   3   0      17534.05      14783.96      1910.78 o                         
   5   3   0       2455.30       5001.17       615.63 o                         
   7   3   0      34985.93      34416.25      1675.81 o                         
   9   3   0       4163.49       7398.07       740.86 o                         
  11   3   0       3725.36       5442.26       813.82 o                         
  13   3   0        119.77       1409.54       625.04 o                         
  15   3   0       1506.63       2237.26       649.60 o                         
  17   3   0      11062.74      14309.62      1217.72 o                         
  19   3   0      31716.44      32988.71      1986.47 o                         
  21   3   0       3631.78       6073.83      1104.67 o                         
  23   3   0      27309.61      29592.51      2015.13 o                         
  25   3   0       1004.35       1900.84       882.55 o                         
  27   3   0       4206.04       6607.59      1110.54 o                         
  29   3   0       1696.51       2812.40      1465.43 o                         
  31   3   0       5000.89       5665.10      1242.35 o                         
  33   3   0       4432.33       4465.70      1216.92 o                         
  35   3   0         71.82        858.02      1162.74 o                         
  37   3   0      11871.12      13102.20      1683.41 o                         
  39   3   0       2405.52       5713.95      1462.58 o                         
  41   3   0        115.52       1006.08      1276.81 o                         
   0   4   0       3956.97       4937.17      2847.03 o                         
   2   4   0      13744.85      13119.98      2447.70 o                         
   4   4   0       1767.62        593.04      1669.80 o                         
   6   4   0       1421.96        548.76      1609.91 o                         
   8   4   0       1211.26      -1277.07      2169.85 o                         
  10   4   0         37.35       1057.21      3578.63 o                         
  12   4   0       5574.35       5144.50      1858.61 o                         
  14   4   0       1559.10       1231.19      1531.29 o                         
  16   4   0       5847.41       5112.43      1821.50 o                         
  18   4   0       3400.30       3772.95      1548.25 o                         
  20   4   0      16778.20      10250.78      1978.44 o                         
  22   4   0        380.31        922.81      1429.31 o                         
  24   4   0       2221.70        799.10      1447.18 o                         
  26   4   0       1430.92        133.92      2335.65 o                         
  28   4   0       6221.03       3167.47      1751.81 o                         
 -55   1   1        774.16       1858.70      1816.30 o                         
 -53   1   1        422.33       2934.65      1188.49 o                         
 -51   1   1       1207.16       1914.31      1246.49 o                         
 -49   1   1       6207.03       6547.22      1387.55 o                         
 -47   1   1        446.54        815.09      1120.57 o                         
 -45   1   1      11410.01       9959.15      1339.05 o                         
 -43   1   1       4274.11       5247.88      1121.69 o                         
 -41   1   1       1266.28       1845.25       945.26 o                         
 -39   1   1       8867.16       6602.60      1101.30 o                         
 -37   1   1      13097.57      13182.64      1278.13 o                         
 -35   1   1       2785.67       3922.59       942.89 o                         
 -33   1   1      18573.25      17781.79      1612.65 o                         
 -31   1   1      10972.05      11985.98      1113.67 o                         
 -29   1   1      11762.12      14412.72      1767.42 o                         
 -27   1   1       5324.12       5702.07       832.81 o                         
 -25   1   1       3904.25       3673.62       796.72 o                         
 -23   1   1       4333.00       6237.18       727.71 o                         
 -21   1   1      45211.16      45834.00      2012.92 o                         
 -19   1   1        981.95       1366.36       573.61 o                         
 -17   1   1         42.18        188.13       520.49 o                         
 -15   1   1       7134.73       8543.01       648.54 o                         
 -13   1   1        582.46       1930.59       589.58 o                         
 -11   1   1      24967.43      22782.10      1055.68 o                         
  -9   1   1     201476.81     231287.17      8746.04 o                         
  -7   1   1       1276.22       2444.15       448.84 o                         
  -5   1   1     212290.09     240204.33      8083.82 o                         
  -3   1   1        321.16        464.94       172.11 o                         
  -1   1   1       1500.14       2248.55       213.42 o                         
   1   1   1       2285.48       2521.75       246.32 o                         
   3   1   1      12339.19      14006.51       825.58 o                         
   5   1   1      67386.28      69538.66      2717.65 o                         
   7   1   1       5050.74       5609.38       458.45 o                         
   9   1   1      98679.41     103570.24      4007.76 o                         
  11   1   1       4588.81       5949.82       840.80 o                         
  13   1   1      27437.98      23846.95      1131.62 o                         
  15   1   1         80.33        -20.59       407.96 o                         
  17   1   1     104070.60      99993.81      3958.96 o                         
  19   1   1      34409.03      33224.77      1557.71 o                         
  21   1   1      45305.79      42008.25      1906.83 o                         
  23   1   1      23159.22      24147.39      1340.33 o                         
  25   1   1       3734.59       4001.38       762.01 o                         
  27   1   1      10532.02       9561.32       972.06 o                         
  29   1   1        615.94       1781.20      1086.87 o                         
  31   1   1      14039.18      14519.40      1255.34 o                         
  33   1   1       4402.88       4100.09       911.91 o                         
  35   1   1       1095.98       2437.60       944.75 o                         
  37   1   1       7650.85       6443.54      1087.86 o                         
  39   1   1          7.51         51.73       878.55 o                         
  41   1   1       4862.34       3703.12      1002.10 o                         
  43   1   1      26476.74      23040.98      1775.74 o                         
  45   1   1      11888.74      10368.20      1464.73 o                         
  47   1   1       4074.30       5446.88      1351.07 o                         
  49   1   1       9009.90       9108.99      1493.70 o                         
  51   1   1       5136.67       5291.85      1420.62 o                         
  53   1   1        469.40       2535.21      1403.78 o                         
 -50   2   1       6830.04       5941.55      1465.92 o                         
 -48   2   1        609.49       2734.54      1356.63 o                         
 -46   2   1       4090.91       5504.73      1813.82 o                         
 -44   2   1       2950.84       4241.97      1261.02 o                         
 -42   2   1         28.82       1082.67      1113.03 o                         
 -40   2   1        350.55       2109.59      1044.69 o                         
 -38   2   1       7874.42       8652.75      1205.20 o                         
 -36   2   1       1546.88       1420.61       970.76 o                         
 -34   2   1      22901.28      25030.95      1717.09 o                         
 -32   2   1         89.70       2150.15       934.94 o                         
 -30   2   1      27839.59      29449.64      1742.92 o                         
 -28   2   1      16732.04      19940.21      1584.92 o                         
 -26   2   1       5576.36       5928.02      1111.49 o                         
 -24   2   1      17726.94      20838.43      1349.51 o                         
 -22   2   1        301.15       1882.07       643.00 o                         
 -20   2   1      14367.93      16620.19      1100.76 o                         
 -18   2   1       1649.40       3649.26       611.35 o                         
 -16   2   1         13.12       1185.87       489.36 o                         
 -14   2   1      24380.08      26110.09      1304.22 o                         
 -12   2   1      25384.43      25015.03      1229.64 o                         
 -10   2   1        554.54        509.76       375.15 o                         
  -8   2   1     114750.27     119878.65      4685.32 o                         
  -6   2   1       7069.99       8863.57       725.02 o                         
  -4   2   1      51950.29      50781.59      2095.26 o                         
  -2   2   1      12562.14      11809.88       681.06 o                         
   0   2   1     105047.95      94097.74      3684.81 o                         
   2   2   1      19070.50      19176.70      1221.26 o                         
   4   2   1       8146.85       9654.35       852.85 o                         
   6   2   1        935.27        910.94       466.15 o                         
   8   2   1      11404.97      13399.45       822.97 o                         
  10   2   1        493.52       1315.56       562.90 o                         
  12   2   1      30198.73      29244.38      1393.63 o                         
  14   2   1        225.46       1274.73       500.26 o                         
  16   2   1      23422.26      22309.69      1230.32 o                         
  18   2   1        198.15        918.15       591.07 o                         
  20   2   1       2903.19       4957.40       751.54 o                         
  22   2   1      50886.39      45600.39      2161.21 o                         
  24   2   1      16542.86      20953.32      1392.06 o                         
  26   2   1      15240.64      16493.92      1280.52 o                         
  28   2   1      14418.21      17436.69      1348.17 o                         
  30   2   1      43899.74      40807.43      2180.21 o                         
  32   2   1       1339.51       2751.38       955.20 o                         
  34   2   1       2468.72       3222.05      1015.38 o                         
  36   2   1       5365.29       5229.16      1132.35 o                         
  38   2   1        546.81        875.09      1324.68 o                         
  40   2   1        163.81       1062.55      1151.21 o                         
  42   2   1      16216.25      13945.13      1731.76 o                         
  44   2   1         17.49       1472.72      1144.39 o                         
  46   2   1       2077.50       3667.84      1363.53 o                         
  48   2   1       5188.14       3965.23      1515.12 o                         
 -43   3   1       9756.55      11235.97      2219.70 o                         
 -41   3   1       4056.46       3695.70      1316.99 o                         
 -39   3   1        197.27       2802.36      1312.56 o                         
 -37   3   1         23.36        -51.49      1439.39 o                         
 -35   3   1       7957.55       8017.79      1587.62 o                         
 -33   3   1         11.21       1935.74      1229.39 o                         
 -31   3   1        192.12       1609.77      1012.63 o                         
 -29   3   1      18451.39      17873.04      1494.28 o                         
 -27   3   1        214.31        474.39       902.51 o                         
 -25   3   1       2874.67       2165.96       898.34 o                         
 -23   3   1      12866.52      14470.68      1841.88 o                         
 -21   3   1      16318.72      18809.46      1454.46 o                         
 -19   3   1       1406.48       1812.61       779.68 o                         
 -17   3   1      20977.44      21845.03      1356.36 o                         
 -15   3   1       8459.17       9506.01       978.70 o                         
 -13   3   1       2831.53       3895.78       661.37 o                         
 -11   3   1       9868.34      10746.77       856.51 o                         
  -9   3   1       2589.47       3057.58       555.38 o                         
  -7   3   1       1997.74       3018.30       872.69 o                         
  -5   3   1       1204.20       2620.40       518.61 o                         
  -3   3   1       4922.65       6578.87       876.44 o                         
  -1   3   1        458.90       1023.07       464.88 o                         
   1   3   1      16041.19      16415.43      2322.73 o                         
   3   3   1       1596.32       2013.13       506.70 o                         
   5   3   1        134.20       2258.04       603.92 o                         
   7   3   1       1008.09       1514.38       518.04 o                         
   9   3   1       7561.15      10420.59       837.13 o                         
  11   3   1         74.95        389.66       722.90 o                         
  13   3   1       7637.28       8003.79       822.07 o                         
  15   3   1       3251.25       4673.51       849.52 o                         
  17   3   1       8191.80      10219.07      1075.50 o                         
  19   3   1       1525.33       2482.21       768.64 o                         
  21   3   1      15424.20      15648.48      1265.02 o                         
  23   3   1        186.96        770.26       843.32 o                         
  25   3   1       4050.34       6292.65      1095.84 o                         
  27   3   1       3767.93       3927.04      1067.52 o                         
  29   3   1       2097.36       3075.65      1083.28 o                         
  31   3   1       1224.48       1616.81      1136.38 o                         
  33   3   1       2250.06       2270.64      1352.13 o                         
  35   3   1       3586.28       2924.28      1237.70 o                         
  37   3   1       6007.65       8436.99      1710.28 o                         
  39   3   1       4587.11       3796.74      1374.05 o                         
  41   3   1        149.69        979.06      1368.76 o                         
 -30   4   1         94.63      -1109.81      3050.88 o                         
 -28   4   1       5350.31       3349.33      1677.61 o                         
 -26   4   1       4063.61       2283.06      3320.82 o                         
 -24   4   1       2230.73       -630.36      2363.25 o                         
 -22   4   1       4162.67       2669.93      1561.80 o                         
 -20   4   1        932.45       1499.44      1500.59 o                         
 -18   4   1        746.97        657.00      1491.73 o                         
 -16   4   1        177.74        748.58      1410.48 o                         
 -14   4   1       3054.22       4333.78      1679.54 o                         
 -12   4   1       3977.82       2124.20      1851.30 o                         
 -10   4   1       1433.30       1043.79      1676.65 o                         
  -8   4   1       6006.45       5720.18      3605.24 o                         
  -6   4   1       5941.12       4960.79      1902.49 o                         
  -4   4   1        676.24       3011.22      1838.92 o                         
  -2   4   1       3517.52       6086.07      2049.97 o                         
   0   4   1        145.03       1391.03      2138.24 o                         
   2   4   1      28079.02      29881.15      3269.93 o                         
   4   4   1       5705.78       8921.49      3041.34 o                         
   6   4   1         15.32       -122.06      1549.86 o                         
   8   4   1         36.43        528.46      1528.07 o                         
  10   4   1       3025.29       2502.91      1646.81 o                         
  12   4   1       3359.14       4254.60      1897.18 o                         
  14   4   1       9039.52       7915.05      2032.49 o                         
  16   4   1       2696.64       2500.70      1563.64 o                         
  18   4   1       1264.26        553.88      2932.96 o                         
  20   4   1       1231.38      -1674.05      3479.80 o                         
  22   4   1        623.35          0.00      2496.91 o                         
  24   4   1       8949.12       5104.25      2591.86 o                         
  26   4   1       2107.92       -596.73      2571.29 o                         
  28   4   1      10550.63       5955.87      1970.10 o                         
 -56   0   2       5016.17       3999.67      2074.77 o                         
 -54   0   2      26326.52      19652.24      6191.45 o                         
 -52   0   2       3598.12       4335.70      2518.25 o                         
 -50   0   2      38168.99      33659.15      3278.65 o                         
 -48   0   2         97.09       1744.99      2399.80 o                         
 -46   0   2       6523.88       4222.63      1510.18 o                         
 -44   0   2       5293.05       3933.27      1536.65 o                         
 -42   0   2      13939.30      17038.46      3153.13 o                         
 -40   0   2          8.55       -657.80      1118.12 o                         
 -38   0   2      67158.03      59171.30      4216.23 o                         
 -36   0   2       3869.42       2943.04      1543.33 o                         
 -34   0   2      13776.46      13658.99      1736.43 o                         
 -32   0   2      16543.99      18030.74      1877.83 o                         
 -30   0   2      20203.34      26023.58      2080.47 o                         
 -28   0   2      71378.30      72251.83      8456.43 o                         
 -26   0   2      46784.95      51027.42      3161.05 o                         
 -24   0   2      54949.66      53839.84      3275.39 o                         
 -22   0   2     150527.84     155512.91      8533.70 o                         
 -20   0   2        332.08        347.34       642.97 o                         
 -18   0   2      23370.98      21177.14      1533.96 o                         
 -16   0   2      40487.43      40369.66      2437.05 o                         
 -14   0   2      97599.23     107784.50      5894.75 o                         
 -12   0   2       1020.30        699.37       456.03 o                         
 -10   0   2       4110.23       5500.36       556.79 o                         
  -8   0   2      19672.23      19842.95      2366.89 o                         
  -6   0   2        453.40        477.98       223.60 o                         
  -4   0   2      17211.23      14210.58       793.16 o                         
  -2   0   2         33.10        -28.38        28.38 o                         
   2   0   2       1350.45       1385.89       140.58 o                         
   4   0   2      16857.42      14941.13       916.35 o                         
   6   0   2        133.03        134.18       303.68 o                         
   8   0   2      67237.51      68554.11      3800.34 o                         
  10   0   2      36287.49      37478.74      2235.13 o                         
  12   0   2     180074.02     179236.31      9676.63 o                         
  14   0   2        914.38       -393.07      1607.89 o                         
  16   0   2      45549.22      38128.61      2373.06 o                         
  18   0   2       1611.22       1827.34       731.72 o                         
  20   0   2        143.61       -672.83       672.83 o                         
  22   0   2     193471.27     190469.97     10429.69 o                         
  24   0   2        362.50       2572.52       998.01 o                         
  26   0   2      42121.27      40374.23      2736.30 o                         
  28   0   2        417.61       1092.95      1213.80 o                         
  30   0   2      92506.76      89508.48      8053.09 o                         
  32   0   2       2960.46       3713.98      1265.49 o                         
  34   0   2      92143.03      86653.01      5827.00 o                         
  36   0   2        170.44       2388.38      1783.45 o                         
  38   0   2      79871.19      67177.88      4502.97 o                         
  40   0   2        415.27       1773.48      1876.08 o                         
  42   0   2      11243.42       7687.85      1765.79 o                         
  44   0   2         72.43         73.14      1772.19 o                         
  46   0   2       7354.98       5207.26      1738.71 o                         
  48   0   2       2696.75       4207.55      3539.35 o                         
  50   0   2       6980.60       7763.78      5045.64 o                         
  52   0   2       6600.60       4517.67      2871.72 o                         
 -55   1   2       6082.20       5500.99      1481.06 o                         
 -53   1   2        202.73       1776.27      1318.01 o                         
 -51   1   2       2532.55       4498.19      1333.72 o                         
 -49   1   2       9735.04      11143.48      1498.22 o                         
 -47   1   2       1746.04       2011.22      1091.44 o                         
 -45   1   2      12498.97      10639.36      1335.28 o                         
 -43   1   2      15077.48      14095.91      1747.77 o                         
 -41   1   2       3747.60       2985.10      1001.10 o                         
 -39   1   2      12833.93      12949.33      1280.08 o                         
 -37   1   2      12908.57      12787.21      1262.99 o                         
 -35   1   2      31163.11      32098.27      1828.62 o                         
 -33   1   2      13786.26      13388.22      1408.92 o                         
 -31   1   2       6654.94       7038.27       915.14 o                         
 -29   1   2      92908.64      90285.13      3742.67 o                         
 -27   1   2       9435.10      10236.37      1015.06 o                         
 -25   1   2       1823.48       1924.46       612.24 o                         
 -23   1   2         74.12        607.51       542.35 o                         
 -21   1   2       2438.54       3792.28       603.93 o                         
 -19   1   2        920.35       1070.29       471.48 o                         
 -17   1   2      15950.28      17197.81       970.63 o                         
 -15   1   2       9747.63      11365.96       728.88 o                         
 -13   1   2      70373.38      66253.99      2635.78 o                         
 -11   1   2        273.46        714.51       370.44 o                         
  -9   1   2     117932.87     120517.64      4619.75 o                         
  -7   1   2      71435.39      75708.21      2617.21 o                         
  -5   1   2      79295.17      70183.46      2417.45 o                         
  -3   1   2      50138.71      53854.48      1860.99 o                         
  -1   1   2       1978.61       1799.22       203.09 o                         
   1   1   2     148766.95     163688.31      5513.70 o                         
   3   1   2        254.25       2082.42       395.24 o                         
   5   1   2      19598.92      25985.37      1326.40 o                         
   7   1   2      20156.59      18018.67       877.09 o                         
   9   1   2      42487.29      38338.66      1616.18 o                         
  11   1   2        169.40        259.52       350.39 o                         
  13   1   2      20523.66      18854.78       985.33 o                         
  15   1   2       7256.63       8211.79       986.15 o                         
  17   1   2      70053.73      70325.63      2884.27 o                         
  19   1   2       1176.74       1926.51       571.80 o                         
  21   1   2      85081.31      82939.27      3418.29 o                         
  23   1   2       8375.17       8929.00       891.43 o                         
  25   1   2        708.40       1069.44       678.85 o                         
  27   1   2       1671.51       1473.58       723.86 o                         
  29   1   2        427.24       -305.14       746.70 o                         
  31   1   2      13367.77      15303.91      1295.06 o                         
  33   1   2       1241.27        760.11       842.66 o                         
  35   1   2       2515.47       2342.37       934.49 o                         
  37   1   2       9524.60       6175.52      1078.52 o                         
  39   1   2       6683.52       6065.23      1105.98 o                         
  41   1   2       1405.27       2308.70      1219.28 o                         
  43   1   2       9700.10       9955.14      1352.12 o                         
  45   1   2         92.64       1400.59      1121.44 o                         
  47   1   2       7637.25       6598.29      1442.56 o                         
  49   1   2        152.55         50.44      1181.76 o                         
  51   1   2      19512.54      15674.51      2616.62 o                         
 -52   2   2      10198.12       9788.74      1753.69 o                         
 -50   2   2         55.78       3313.52      1413.05 o                         
 -48   2   2       2360.73       2116.30      1348.79 o                         
 -46   2   2          1.88       2531.18      1232.57 o                         
 -44   2   2         68.07       1612.03      1119.60 o                         
 -42   2   2        289.93       1037.41      1090.99 o                         
 -40   2   2       9012.92       7954.95      1240.91 o                         
 -38   2   2        266.83       1845.39      1002.32 o                         
 -36   2   2      13284.47      13221.07      1346.88 o                         
 -34   2   2        601.26       1774.61      1273.57 o                         
 -32   2   2      13688.68      15094.23      1304.34 o                         
 -30   2   2        889.66       1301.99       800.70 o                         
 -28   2   2       3120.80       3845.82       855.25 o                         
 -26   2   2      10059.28      11150.26      1197.62 o                         
 -24   2   2      13070.11      13988.36      1099.27 o                         
 -22   2   2      48601.45      45481.44      2087.05 o                         
 -20   2   2      35147.44      32800.98      1600.46 o                         
 -18   2   2       8244.28      10734.50       838.40 o                         
 -16   2   2      24648.60      26203.62      1324.73 o                         
 -14   2   2          6.00       2706.44       481.16 o                         
 -12   2   2        662.82       1495.51       432.63 o                         
 -10   2   2       2746.48       4707.01       481.29 o                         
  -8   2   2     161652.98     149607.38      5791.23 o                         
  -6   2   2      36982.54      31726.89      1413.36 o                         
  -4   2   2       2203.73       2593.59       384.52 o                         
  -2   2   2      12049.30      10929.91       658.07 o                         
   0   2   2        737.34        859.69       303.75 o                         
   2   2   2       1927.57       2691.26       379.30 o                         
   4   2   2      49984.73      43459.24      2080.17 o                         
   6   2   2      21123.04      19479.87      1280.07 o                         
   8   2   2      21867.34      24020.07      1185.56 o                         
  10   2   2      15271.84      16002.85       946.31 o                         
  12   2   2       3567.98       5254.18       609.15 o                         
  14   2   2      16979.43      18812.52      1129.21 o                         
  16   2   2       1184.01        808.84       883.57 o                         
  18   2   2        849.03        153.98       935.69 o                         
  20   2   2        305.30        825.26       688.71 o                         
  22   2   2        384.69       3787.86       820.83 o                         
  24   2   2       2459.97       3004.65      1106.45 o                         
  26   2   2         94.78        324.18      1028.75 o                         
  28   2   2      16969.49      17631.29      1422.88 o                         
  30   2   2      25717.88      24612.65      1659.87 o                         
  32   2   2      10047.08       9185.50      1173.01 o                         
  34   2   2        970.17       2033.20       977.07 o                         
  36   2   2       5995.05       5746.28      1256.97 o                         
  38   2   2       3601.01       3433.65      1126.38 o                         
  40   2   2       7841.55       9344.38      1451.87 o                         
  42   2   2      10135.82       9193.19      1433.53 o                         
  44   2   2      13604.34      14107.59      1859.10 o                         
  46   2   2      10026.20       9838.82      1569.18 o                         
  48   2   2       2056.36       2767.10      1382.54 o                         
 -43   3   2       6308.59       7163.65      1710.53 o                         
 -41   3   2       8570.20       9342.77      1906.62 o                         
 -39   3   2       6099.18       4260.55      1298.70 o                         
 -37   3   2       8289.97       6874.56      1349.94 o                         
 -35   3   2      13735.72      11685.14      2165.57 o                         
 -33   3   2       2101.58       1906.46      1120.72 o                         
 -31   3   2      23344.52      21577.16      1742.49 o                         
 -29   3   2        213.19       1401.65       956.80 o                         
 -27   3   2       7568.58       9269.49      1755.92 o                         
 -25   3   2       3204.65       3443.12       914.98 o                         
 -23   3   2       2681.94       6214.58      1037.63 o                         
 -21   3   2       3489.16       3664.35       877.38 o                         
 -19   3   2       2057.98       1888.67       694.32 o                         
 -17   3   2       2493.14       6303.94       782.66 o                         
 -15   3   2      54786.29      49134.34      2223.61 o                         
 -13   3   2        271.87       5345.48       691.40 o                         
 -11   3   2      63307.45      54614.16      2397.68 o                         
  -9   3   2      12721.39      13893.65       982.86 o                         
  -7   3   2      34714.66      32323.21      1584.52 o                         
  -5   3   2       4252.33       5618.32       608.35 o                         
  -3   3   2       3372.17       5096.68       836.59 o                         
  -1   3   2      20284.06      21131.30      2087.97 o                         
   1   3   2      11174.15      11757.39       984.40 o                         
   3   3   2       5827.78       6025.77       985.64 o                         
   5   3   2       8243.66       9772.89       796.75 o                         
   7   3   2       6202.71       5864.99       675.68 o                         
   9   3   2       8944.28       9015.90       830.59 o                         
  11   3   2         49.04         78.91       531.33 o                         
  13   3   2       1326.25       2829.45       725.15 o                         
  15   3   2      42905.72      39203.60      2165.63 o                         
  17   3   2        764.45       2657.14       772.39 o                         
  19   3   2      43995.28      37431.51      1959.17 o                         
  21   3   2         35.90       2232.84       871.95 o                         
  23   3   2      24491.75      23829.59      1648.00 o                         
  25   3   2        220.09       1557.03       913.76 o                         
  27   3   2       7832.22       9141.22      1308.86 o                         
  29   3   2       1242.63       1051.96      1027.80 o                         
  31   3   2        246.98       2394.44      1343.44 o                         
  33   3   2       5256.73       4614.38      1293.33 o                         
  35   3   2       5864.25       8695.13      1446.61 o                         
  37   3   2       1678.62       2499.12      1292.98 o                         
  39   3   2       6987.06       6088.13      1616.45 o                         
  41   3   2       1958.73       1855.28      1363.01 o                         
 -30   4   2      12852.65       7862.13      2336.02 o                         
 -28   4   2        236.18       -748.60      2450.37 o                         
 -26   4   2       3429.85       2597.28      1602.57 o                         
 -24   4   2         59.20        701.69      1542.32 o                         
 -22   4   2       4544.83       2774.95      2148.60 o                         
 -20   4   2       2173.16        155.55      2802.75 o                         
 -18   4   2        353.22       -841.34      3779.36 o                         
 -16   4   2        511.69      -1402.81      1468.83 o                         
 -14   4   2       4429.30       2578.99      1640.63 o                         
 -12   4   2       2053.98       1654.64      2301.16 o                         
 -10   4   2       6994.42       7242.83      1916.52 o                         
  -8   4   2       8284.26      13535.67      2366.21 o                         
  -6   4   2      21411.28      21032.20      2791.68 o                         
  -4   4   2         49.48       1756.87      2472.96 o                         
  -2   4   2      11791.64      12114.48      2440.88 o                         
   0   4   2         12.79       1556.42      1721.66 o                         
   2   4   2       5788.18       5214.04      1875.88 o                         
   4   4   2       1216.26       2239.24      1662.41 o                         
   6   4   2       3554.64       5219.90      1743.66 o                         
   8   4   2       3532.44       4637.60      1756.88 o                         
  10   4   2       6535.55       5404.16      1754.60 o                         
  12   4   2       1975.53       1446.86      1525.39 o                         
  14   4   2      34295.45      31245.20      3123.88 o                         
  16   4   2        214.07        593.69      3193.94 o                         
  18   4   2       5082.99       3385.19      2060.22 o                         
  20   4   2       6811.33       4997.25      1640.42 o                         
  22   4   2        548.97       -196.98      2566.21 o                         
  24   4   2       9062.59       8566.88      1865.80 o                         
  26   4   2       1365.32       1503.55      2566.45 o                         
 -55   1   3       1419.44       4723.86      1465.30 o                         
 -53   1   3        209.39        996.30      1289.89 o                         
 -51   1   3         86.05       2441.14      1194.13 o                         
 -49   1   3         31.16       1509.02      1126.23 o                         
 -47   1   3       2769.29       4856.82      1246.73 o                         
 -45   1   3        123.36       1632.07      1004.66 o                         
 -43   1   3      14406.37      13666.84      1405.45 o                         
 -41   1   3        781.26        476.76       899.93 o                         
 -39   1   3      11460.09      10661.16      1218.82 o                         
 -37   1   3      39601.17      36690.14      1980.43 o                         
 -35   1   3      28564.35      30342.72      1801.31 o                         
 -33   1   3      18509.03      22116.31      1468.03 o                         
 -31   1   3        195.84       1154.52       712.48 o                         
 -29   1   3       9595.67      11067.04      1005.24 o                         
 -27   1   3       4543.88       6347.40       788.41 o                         
 -25   1   3       4849.03       6177.62       740.60 o                         
 -23   1   3       1223.12       2604.31       580.29 o                         
 -21   1   3       6301.70      10071.68       788.81 o                         
 -19   1   3        500.36       1037.71       450.97 o                         
 -17   1   3       1047.89       1482.02       501.28 o                         
 -15   1   3      40658.32      34134.02      1477.84 o                         
 -13   1   3      38031.62      35594.05      1501.77 o                         
 -11   1   3      82270.45      78981.30      3087.70 o                         
  -9   1   3      81476.88      83278.73      2859.18 o                         
  -7   1   3     445995.03     595490.56     22284.45 o                         
  -5   1   3     134130.92     125922.18      5539.36 o                         
  -3   1   3      21774.00      19933.03      1033.39 o                         
  -1   1   3     227297.38     254052.91      8488.27 o                         
   1   1   3      11534.20      14137.24       678.97 o                         
   3   1   3      61663.59      60528.13      2385.67 o                         
   5   1   3       9457.75      11380.06       658.74 o                         
   7   1   3      51783.95      50687.15      2060.78 o                         
   9   1   3      18366.37      16622.46      1453.46 o                         
  11   1   3      10233.54      11412.37       747.08 o                         
  13   1   3      86148.85      91655.66      3624.08 o                         
  15   1   3      13557.24      16950.89      1016.57 o                         
  17   1   3      23161.56      21815.79      1214.72 o                         
  19   1   3       2903.53       4373.64       667.13 o                         
  21   1   3      26880.60      25105.89      1686.91 o                         
  23   1   3        279.50        882.80       859.80 o                         
  25   1   3        863.01        761.00       691.23 o                         
  27   1   3       1881.03       2585.83      1080.74 o                         
  29   1   3      29620.45      29161.43      1726.78 o                         
  31   1   3       2218.12       6598.67      1129.79 o                         
  33   1   3       7817.23       8149.70      1186.88 o                         
  35   1   3       1901.73       2876.86      1003.71 o                         
  37   1   3       2231.28       3036.80       987.92 o                         
  39   1   3        836.23        517.93       936.84 o                         
  41   1   3        715.90       3050.45      1050.97 o                         
  43   1   3      17764.32      13200.72      1487.60 o                         
  45   1   3       4449.15       4991.47      1211.38 o                         
  47   1   3        756.69       1640.89      1517.08 o                         
  49   1   3       3687.18       2499.01      1203.66 o                         
  51   1   3        199.88       2925.09      1347.06 o                         
 -52   2   3        765.43       1749.44      1292.06 o                         
 -50   2   3       9316.41       8949.52      1596.65 o                         
 -48   2   3       1091.91       2525.25      1283.96 o                         
 -46   2   3       6444.51       5742.93      1398.86 o                         
 -44   2   3       9024.17       9969.53      1398.02 o                         
 -42   2   3       1677.87       3520.26      1366.02 o                         
 -40   2   3        165.60        697.13       962.20 o                         
 -38   2   3       8950.60       8937.99      1159.20 o                         
 -36   2   3       1830.41       2290.27       918.84 o                         
 -34   2   3      18883.83      18010.99      1441.94 o                         
 -32   2   3      13681.07      14791.07      1272.07 o                         
 -30   2   3       4275.49       3745.04       869.05 o                         
 -28   2   3       6123.37       7267.68      1378.37 o                         
 -26   2   3      17299.82      19081.69      1292.35 o                         
 -24   2   3        154.21       1271.77       841.94 o                         
 -22   2   3       5174.99       9827.74       861.48 o                         
 -20   2   3         34.96       1223.48       549.75 o                         
 -18   2   3      26143.22      27324.67      1365.75 o                         
 -16   2   3      93482.75      88395.59      3549.66 o                         
 -14   2   3      97476.02      93956.35      4253.67 o                         
 -12   2   3        318.97       2088.21       406.42 o                         
 -10   2   3        114.64       3725.91       497.12 o                         
  -8   2   3        674.25       7887.37       563.23 o                         
  -6   2   3      22131.88      18971.95       820.64 o                         
  -4   2   3      19413.02      20125.50      1098.47 o                         
  -2   2   3      11264.76      11024.06       558.77 o                         
   0   2   3      25873.26      22611.12      1068.94 o                         
   2   2   3        842.38       1769.05       355.63 o                         
   4   2   3      31437.48      35114.58      1537.55 o                         
   6   2   3       4979.98       5423.79       601.25 o                         
   8   2   3      46582.42      47509.56      2023.70 o                         
  10   2   3      11253.31      12971.19       972.35 o                         
  12   2   3      13931.64      18871.91      1119.69 o                         
  14   2   3      55075.32      53929.48      2339.12 o                         
  16   2   3      12767.36      13191.48       979.56 o                         
  18   2   3        336.47         98.11       827.56 o                         
  20   2   3       1278.67       1537.60       704.45 o                         
  22   2   3      55364.69      51912.04      2419.30 o                         
  24   2   3       1099.70       1067.36       961.14 o                         
  26   2   3         79.45       1222.90       816.62 o                         
  28   2   3         18.72       1538.47       861.43 o                         
  30   2   3       2032.68       2029.93      1013.41 o                         
  32   2   3       4534.09       6257.29      1107.76 o                         
  34   2   3      14636.07      15205.71      1466.18 o                         
  36   2   3        310.22       2137.67      1144.59 o                         
  38   2   3       3920.19       3555.50      1202.21 o                         
  40   2   3       2287.44       3832.79      1197.27 o                         
  42   2   3      16640.99      13608.29      1629.48 o                         
  44   2   3       4338.70       3168.73      1767.13 o                         
  46   2   3       3314.56       3645.57      1523.99 o                         
 -45   3   3         19.31       2322.76      1528.67 o                         
 -43   3   3       8100.92       7314.17      1544.51 o                         
 -41   3   3        956.06       2639.32      1330.56 o                         
 -39   3   3       1091.03       2338.96      1248.11 o                         
 -37   3   3       1411.52       2131.04      1161.10 o                         
 -35   3   3       1266.98       2791.54      1321.22 o                         
 -33   3   3        705.27       2037.81      1038.06 o                         
 -31   3   3       5078.96       5467.45      1128.48 o                         
 -29   3   3       6279.28       5868.96      1067.90 o                         
 -27   3   3        141.64        -14.38       815.89 o                         
 -25   3   3       1356.63        766.08       868.17 o                         
 -23   3   3       8046.81       9424.04      1073.21 o                         
 -21   3   3       3250.65       4170.69       776.47 o                         
 -19   3   3       2147.57       2643.67       692.29 o                         
 -17   3   3      25966.26      25944.99      1424.15 o                         
 -15   3   3       4889.00       5441.10       712.38 o                         
 -13   3   3      32803.15      31167.12      1564.22 o                         
 -11   3   3       9201.10      10131.76      1002.21 o                         
  -9   3   3       8231.07      11236.53       990.89 o                         
  -7   3   3      11756.66      13520.99      1318.97 o                         
  -5   3   3       1897.63       4355.94       815.43 o                         
  -3   3   3        930.14       2361.24       748.03 o                         
  -1   3   3       6386.58       6753.25      1340.23 o                         
   1   3   3       9939.83       9514.25       828.74 o                         
   3   3   3       1702.60       2872.36       509.17 o                         
   5   3   3       1420.62       2084.10       507.74 o                         
   7   3   3        356.73       1809.36       524.97 o                         
   9   3   3        210.77        634.63       494.68 o                         
  11   3   3        731.90        967.26       606.88 o                         
  13   3   3      25486.66      24139.94      1581.07 o                         
  15   3   3       1344.00       3625.39       843.52 o                         
  17   3   3         97.40       1732.57       738.94 o                         
  19   3   3       6928.98       8351.49      1004.38 o                         
  21   3   3        270.03        899.72       807.14 o                         
  23   3   3         28.29        923.90       850.65 o                         
  25   3   3       7409.01       9285.72      1239.41 o                         
  27   3   3       1596.39        826.83       999.96 o                         
  29   3   3         55.04      -1017.24      1297.87 o                         
  31   3   3       5083.25       5758.40      1439.67 o                         
  33   3   3       3768.19       2972.56      1270.85 o                         
  35   3   3        713.72       1979.77      1336.96 o                         
  37   3   3       3314.17       3099.92      1370.34 o                         
  39   3   3       1187.33       1784.61      1439.43 o                         
 -32   4   3       1324.14      -1513.54      4674.57 o                         
 -30   4   3       7692.37       4866.56      4467.46 o                         
 -28   4   3         96.31       -776.97      1430.95 o                         
 -26   4   3       4716.86       2224.88      2557.62 o                         
 -24   4   3        116.68       -918.38      1498.68 o                         
 -22   4   3       6107.53       2903.90      2431.48 o                         
 -20   4   3      29446.43      27010.07      2904.67 o                         
 -18   4   3       2718.98       -296.47      2579.64 o                         
 -16   4   3        646.31       1598.28      2057.68 o                         
 -14   4   3       3272.26       2013.26      1649.85 o                         
 -12   4   3       1167.29       2265.12      1683.56 o                         
 -10   4   3       9893.28       8543.62      1970.76 o                         
  -8   4   3       2418.44       3765.16      2447.98 o                         
  -6   4   3       7100.93       7223.04      2069.73 o                         
  -4   4   3        281.59       -684.74      1608.92 o                         
  -2   4   3       2931.45       1744.92      1768.89 o                         
   0   4   3       1843.37       1167.87      1701.56 o                         
   2   4   3        389.88        -15.32      1512.96 o                         
   4   4   3       1838.35        612.99      1780.97 o                         
   6   4   3      12579.36      13496.10      2236.23 o                         
   8   4   3         23.83        156.23      1519.80 o                         
  10   4   3      14766.58      16230.87      2353.63 o                         
  12   4   3       3984.47       4980.42      1690.42 o                         
  14   4   3       3422.13       1336.63      1608.30 o                         
  16   4   3        484.09       -390.00      1334.35 o                         
  18   4   3       4078.15       1644.64      1705.03 o                         
  20   4   3       1220.99       -963.80      1973.24 o                         
  22   4   3       2326.93        149.02      1354.19 o                         
  24   4   3       2822.56        880.76      1512.75 o                         
  26   4   3        251.01      -2572.21      4857.99 o                         
 -58   0   4      19184.17      17627.14      4707.76 o                         
 -56   0   4        273.49       3030.67      1919.27 o                         
 -54   0   4       6290.82       6870.09      4045.26 o                         
 -52   0   4      11241.67       7742.69      1903.54 o                         
 -50   0   4         25.83       1014.94      1534.08 o                         
 -48   0   4       2693.59       1932.93      1495.39 o                         
 -46   0   4       5038.55       7240.53      1708.74 o                         
 -44   0   4        356.11       1569.52      1392.70 o                         
 -42   0   4      47018.61      43448.73      3354.11 o                         
 -40   0   4      16227.91      17094.23      2021.11 o                         
 -38   0   4      36452.02      37324.55      2864.62 o                         
 -36   0   4       2394.77       2417.09      1199.13 o                         
 -34   0   4      32535.52      35160.29      2712.99 o                         
 -32   0   4      14990.27      22101.77      4884.81 o                         
 -30   0   4      41756.11      40810.08      2705.20 o                         
 -28   0   4     101615.82      97554.03      5578.95 o                         
 -26   0   4       2635.70       3741.63       875.46 o                         
 -24   0   4       3285.37       3757.63      2328.20 o                         
 -22   0   4      70574.41      65538.77      7061.33 o                         
 -20   0   4      18448.96      20766.99      2043.14 o                         
 -18   0   4      27179.11      25329.27      2080.32 o                         
 -16   0   4     248900.12     293424.81     15674.86 o                         
 -14   0   4      25035.10      25054.96      1580.05 o                         
 -12   0   4      11808.68      10450.96       806.97 o                         
 -10   0   4        586.41        958.70       235.54 o                         
  -8   0   4      31337.92      26779.32      2148.14 o                         
  -6   0   4         51.73        315.08       167.87 o                         
  -4   0   4      26325.87      23390.82       909.95 o                         
  -2   0   4         12.97        -36.81       102.24 o                         
   0   0   4      12224.72      10518.69       539.37 o                         
   2   0   4      12519.06      12140.90       809.64 o                         
   4   0   4        705.20        631.39       348.06 o                         
   6   0   4      11449.31      10798.83       876.39 o                         
   8   0   4     573609.38     760372.81     40195.80 o                         
  10   0   4       2427.98       3047.74       690.96 o                         
  12   0   4     121496.65     119667.19      6599.06 o                         
  14   0   4      41079.49      40198.41      2498.33 o                         
  16   0   4      99659.42     100931.38      5676.66 o                         
  18   0   4      52191.05      58875.44      3605.95 o                         
  20   0   4      94566.65      88296.62      5066.06 o                         
  22   0   4     101876.41     105734.20      6030.84 o                         
  24   0   4      31989.74      32449.63      2363.08 o                         
  26   0   4       3902.41       4684.08      1172.08 o                         
  28   0   4        514.41        191.68      1094.82 o                         
  30   0   4        834.03        981.52      1022.00 o                         
  32   0   4         37.52       -482.30      1146.45 o                         
  34   0   4      67274.12      60791.25      4105.24 o                         
  36   0   4       2716.36       3145.56      3023.24 o                         
  38   0   4      59499.01      53002.16      3836.44 o                         
  40   0   4        177.31        791.84      1668.24 o                         
  42   0   4      21796.35      18591.21      2350.28 o                         
  44   0   4       1309.05       1625.21      1619.54 o                         
  46   0   4        357.67       1962.48      1692.80 o                         
  48   0   4        177.92       1224.61      2858.33 o                         
  50   0   4       2144.16       5126.09      1961.06 o                         
 -57   1   4        147.38       4084.83      1358.86 o                         
 -55   1   4        122.97       1953.28      1194.82 o                         
 -53   1   4       1635.85       2152.01      1178.12 o                         
 -51   1   4      22216.50      18291.21      2105.22 o                         
 -49   1   4       1587.49       1170.17      1090.21 o                         
 -47   1   4      14838.55      13028.40      1483.77 o                         
 -45   1   4        400.31       1742.13       978.53 o                         
 -43   1   4      19293.99      18566.35      2155.20 o                         
 -41   1   4       1611.52       3026.97       993.45 o                         
 -39   1   4      19499.74      16248.34      1415.00 o                         
 -37   1   4      62199.04      52040.70      2500.86 o                         
 -35   1   4         49.46        -23.70       783.68 o                         
 -33   1   4       9755.60       9996.10      1045.04 o                         
 -31   1   4      21331.20      22810.50      1444.86 o                         
 -29   1   4      40693.09      43175.14      2878.36 o                         
 -27   1   4       3945.55       4898.70       914.77 o                         
 -25   1   4        425.42        775.88       592.53 o                         
 -23   1   4       3170.46       5235.60       640.29 o                         
 -21   1   4     106117.93     107552.93      4240.00 o                         
 -19   1   4      36223.64      35052.46      1554.12 o                         
 -17   1   4       4503.04       6264.83       559.90 o                         
 -15   1   4         30.42        504.13       350.25 o                         
 -13   1   4      70051.85      67386.92      2663.02 o                         
 -11   1   4      15659.71      14930.12       755.51 o                         
  -9   1   4      84965.51      91441.24      3131.77 o                         
  -7   1   4     375698.19     447628.84     16739.65 o                         
  -5   1   4       1265.69       1412.06       334.22 o                         
  -3   1   4       8319.89       8962.76       652.91 o                         
  -1   1   4     545280.06     747386.81     24955.04 o                         
   1   1   4      92972.93      90655.34      3115.23 o                         
   3   1   4      24880.64      22291.19      1007.34 o                         
   5   1   4       4334.95       6901.19       521.96 o                         
   7   1   4        124.00        806.84       346.86 o                         
   9   1   4      11880.43      16364.86       884.09 o                         
  11   1   4       1049.61       1907.09       435.69 o                         
  13   1   4      90050.68      82301.82      3299.98 o                         
  15   1   4       3957.16       5420.48       628.76 o                         
  17   1   4     106120.88     100762.90      4044.36 o                         
  19   1   4        112.37        961.91       571.72 o                         
  21   1   4       8573.12       9603.25       900.86 o                         
  23   1   4       5545.13       6488.76       838.16 o                         
  25   1   4       2435.51       2353.91      1014.26 o                         
  27   1   4       3403.42       4030.83      1072.15 o                         
  29   1   4      66014.30      59338.38      2751.66 o                         
  31   1   4      29090.34      30934.92      2314.70 o                         
  33   1   4      13039.14      11597.67      1267.55 o                         
  35   1   4       1326.15        836.78       923.08 o                         
  37   1   4      15791.85      13884.98      1408.73 o                         
  39   1   4        414.64        960.36       995.98 o                         
  41   1   4       1401.18       2495.11      1082.30 o                         
  43   1   4      19014.25      15378.45      1560.11 o                         
  45   1   4       2322.86       3861.07      1213.32 o                         
  47   1   4       6084.18       5045.13      1274.61 o                         
  49   1   4       2044.32       3777.14      1436.43 o                         
 -52   2   4        426.42       3621.59      1339.26 o                         
 -50   2   4          0.61       2143.30      1251.88 o                         
 -48   2   4        663.61        259.86      1177.64 o                         
 -46   2   4       2538.27       3269.53      1239.95 o                         
 -44   2   4      10138.25       9907.48      1358.58 o                         
 -42   2   4         62.30       3097.79      1041.53 o                         
 -40   2   4       3709.56       5116.69      1099.35 o                         
 -38   2   4       1482.09       2859.49      1065.71 o                         
 -36   2   4        503.47       1680.80       869.08 o                         
 -34   2   4       5333.28       5080.46       950.07 o                         
 -32   2   4       3235.23       7366.46      2341.56 o                         
 -30   2   4      12430.63      11665.70      1124.64 o                         
 -28   2   4       9926.10      11172.22      1041.06 o                         
 -26   2   4       5379.28       7859.57      1422.58 o                         
 -24   2   4       4976.32       6532.37       778.75 o                         
 -22   2   4      32745.61      34085.47      1645.11 o                         
 -20   2   4      44672.06      45765.02      2025.78 o                         
 -18   2   4      16195.11      18343.66      1079.82 o                         
 -16   2   4       9736.72      14792.42      1007.33 o                         
 -14   2   4      30504.54      28663.13      1356.18 o                         
 -12   2   4        527.54       3236.04       434.71 o                         
 -10   2   4      85663.92      79302.69      3175.07 o                         
  -8   2   4      47333.53      44970.08      1893.60 o                         
  -6   2   4      17146.35      15475.93      1402.24 o                         
  -4   2   4       1637.07        939.12       485.17 o                         
  -2   2   4       4777.84       5118.76       661.80 o                         
   0   2   4      26777.16      22711.26       927.24 o                         
   2   2   4       6942.06       8848.29       878.30 o                         
   4   2   4       3220.99       6357.55       558.12 o                         
   6   2   4      46047.27      40350.38      1753.57 o                         
   8   2   4       2057.07       4181.79       663.39 o                         
  10   2   4      63480.82      61103.08      2570.93 o                         
  12   2   4      30160.67      28306.12      1407.51 o                         
  14   2   4       3483.10       3821.79       662.36 o                         
  16   2   4       1494.88       2044.94       633.22 o                         
  18   2   4         92.29        189.41       639.08 o                         
  20   2   4       2861.88       4588.73      1123.40 o                         
  22   2   4       7218.67       9558.57      1042.48 o                         
  24   2   4      20980.60      23095.98      1561.73 o                         
  26   2   4       5325.01       6825.88      1045.79 o                         
  28   2   4       3793.24       6661.80      1053.99 o                         
  30   2   4        145.68       1413.68       977.25 o                         
  32   2   4       1234.02       1379.46      1012.81 o                         
  34   2   4       1435.41       1629.41      1099.99 o                         
  36   2   4      10436.32      12097.42      2263.43 o                         
  38   2   4        455.33       1270.68      1119.17 o                         
  40   2   4      13288.85      10543.44      1547.06 o                         
  42   2   4        107.81       1798.36      1319.88 o                         
  44   2   4       2677.26       4554.80      1381.05 o                         
  46   2   4         17.66       1670.15      1397.05 o                         
 -45   3   4       2295.36       2119.82      1718.78 o                         
 -43   3   4       4377.30       4667.77      1570.42 o                         
 -41   3   4       3051.78       3274.82      1299.54 o                         
 -39   3   4       8455.69       9927.02      1451.66 o                         
 -37   3   4        120.45       1042.96      1192.13 o                         
 -35   3   4      35888.16      33898.41      3497.24 o                         
 -33   3   4        214.53        869.14       965.80 o                         
 -31   3   4       7198.58       8256.66      2068.08 o                         
 -29   3   4       3258.48       2732.03       922.20 o                         
 -27   3   4       5607.29       6880.41      1257.00 o                         
 -25   3   4        834.23        560.88       796.58 o                         
 -23   3   4      13137.08      13902.74      1093.20 o                         
 -21   3   4       3596.00       4857.79       766.87 o                         
 -19   3   4       9651.21      11063.26      1044.54 o                         
 -17   3   4       2421.76       4975.13       747.13 o                         
 -15   3   4      40747.71      37740.86      2186.13 o                         
 -13   3   4        108.81       3214.35       798.94 o                         
 -11   3   4      18291.67      17733.40      1439.09 o                         
  -9   3   4      42645.14      40075.59      2302.93 o                         
  -7   3   4       6306.60       9105.82      1441.49 o                         
  -5   3   4      34193.54      35382.09      4155.70 o                         
  -3   3   4      18512.67      20647.93      2152.11 o                         
  -1   3   4       2564.77       6256.41      2112.82 o                         
   1   3   4      16417.03      16886.81      1388.91 o                         
   3   3   4        149.82       1032.58       731.23 o                         
   5   3   4       8266.66       9143.49       898.68 o                         
   7   3   4       1184.49       1664.58       521.11 o                         
   9   3   4        918.79       1355.08       559.48 o                         
  11   3   4      17424.98      17132.28      1310.40 o                         
  13   3   4       3598.79       7689.79       865.36 o                         
  15   3   4      54415.79      49252.87      2726.67 o                         
  17   3   4       8654.43      10597.96      1123.48 o                         
  19   3   4       6118.92       6331.91       984.76 o                         
  21   3   4        477.58       1258.22       826.77 o                         
  23   3   4        299.34       1299.22       886.87 o                         
  25   3   4        716.07        947.58       944.07 o                         
  27   3   4      17030.41      17636.23      1652.70 o                         
  29   3   4        357.36      -1058.26      1058.26 o                         
  31   3   4      13977.62      15053.29      1720.45 o                         
  33   3   4        258.44        704.70      1205.84 o                         
  35   3   4      13386.28      13540.04      1721.47 o                         
  37   3   4       2772.03       4235.47      2255.50 o                         
  39   3   4       1368.56       4258.52      1430.84 o                         
 -32   4   4        308.84      -2250.51      2873.85 o                         
 -30   4   4        600.54       -965.53      2388.99 o                         
 -28   4   4         99.67       -747.49      3520.91 o                         
 -26   4   4       3507.25       5337.01      2838.59 o                         
 -24   4   4      16365.62      10140.99      2509.10 o                         
 -22   4   4        808.68       -348.53      1420.96 o                         
 -20   4   4        531.62       1149.96      2373.55 o                         
 -18   4   4       1362.21        690.99      2181.50 o                         
 -16   4   4        949.81       -446.25      2408.58 o                         
 -14   4   4      10626.89      10537.23      2073.44 o                         
 -12   4   4       1161.72        561.35      1580.15 o                         
 -10   4   4       3995.85       5170.58      1941.72 o                         
  -8   4   4        989.89       1383.61      1953.88 o                         
  -6   4   4      11202.83      11750.99      2386.87 o                         
  -4   4   4        126.67        -42.93      1697.04 o                         
  -2   4   4       1222.91        481.47      1685.32 o                         
   0   4   4        157.66        164.25      1585.30 o                         
   2   4   4        640.31        512.86      2019.15 o                         
   4   4   4        665.96       3969.59      1698.58 o                         
   6   4   4      12041.48      11528.65      2177.68 o                         
   8   4   4       2709.91       1034.49      1893.30 o                         
  10   4   4       5393.74       6302.78      2851.72 o                         
  12   4   4        439.82       1934.82      1540.33 o                         
  14   4   4      15069.11      10712.48      2005.54 o                         
  16   4   4       8217.67       7129.31      1778.19 o                         
  18   4   4        387.92      -1057.46      1325.69 o                         
  20   4   4        111.74        414.76      1783.77 o                         
  22   4   4        495.05       -391.58      1390.53 o                         
  24   4   4       2660.83       1692.27      1881.55 o                         
 -57   1   5         64.96       -264.72      1306.66 o                         
 -55   1   5        125.75       2307.49      1868.25 o                         
 -53   1   5       1966.58       1838.57      1190.69 o                         
 -51   1   5      14916.67      14768.53      1638.93 o                         
 -49   1   5         20.94        878.00      1061.02 o                         
 -47   1   5       5826.84       5890.81      1188.87 o                         
 -45   1   5       2503.02       3465.57      1056.63 o                         
 -43   1   5       4411.39       6168.62      1099.30 o                         
 -41   1   5      15667.68      15791.70      1382.73 o                         
 -39   1   5        502.02       1372.97       843.80 o                         
 -37   1   5      32517.80      32349.45      1821.90 o                         
 -35   1   5        230.99        982.97       777.57 o                         
 -33   1   5       9396.73      11113.97      1267.88 o                         
 -31   1   5       3838.85       4088.38       787.39 o                         
 -29   1   5      34262.37      32540.78      1644.90 o                         
 -27   1   5        288.61        596.23       577.06 o                         
 -25   1   5      48101.05      45185.27      1987.91 o                         
 -23   1   5       1665.79       1984.98       538.39 o                         
 -21   1   5      34583.14      35990.16      1615.25 o                         
 -19   1   5        665.57        782.33       458.43 o                         
 -17   1   5        247.09        564.80       449.39 o                         
 -15   1   5      25498.84      24907.74      1130.35 o                         
 -13   1   5       8260.80       8576.20       600.81 o                         
 -11   1   5       2713.66       3757.68       622.94 o                         
  -9   1   5      75064.86      77236.23      2654.41 o                         
  -7   1   5       7638.72       9994.94      1101.22 o                         
  -5   1   5      34998.14      32259.92      1914.56 o                         
  -3   1   5      13731.79      16413.03      1006.99 o                         
  -1   1   5     117153.22     131264.11      4456.64 o                         
   1   1   5       6918.69       7924.69       445.48 o                         
   3   1   5      27711.62      25402.60      1128.64 o                         
   5   1   5      12590.94      12893.78       805.47 o                         
   7   1   5       9636.96      11774.27       730.98 o                         
   9   1   5       7418.65      11423.13       743.42 o                         
  11   1   5       1488.68       2331.10       481.55 o                         
  13   1   5      49415.07      52654.08      2232.86 o                         
  15   1   5       4827.62       5378.91       651.79 o                         
  17   1   5      83859.07      85392.61      3491.27 o                         
  19   1   5       3758.90       5008.30       738.75 o                         
  21   1   5       2155.51       2238.71       693.82 o                         
  23   1   5       4091.31       5785.35       842.97 o                         
  25   1   5      15833.02      16308.82      1266.03 o                         
  27   1   5      17524.58      20203.13      1424.28 o                         
  29   1   5      58645.78      55080.46      2632.52 o                         
  31   1   5       6987.19       7735.04      1093.02 o                         
  33   1   5      12178.12      12521.35      1285.92 o                         
  35   1   5       2249.47       2305.18      1031.57 o                         
  37   1   5       6800.94       6835.82      1158.56 o                         
  39   1   5       2844.02       2944.61      1052.53 o                         
  41   1   5        133.02        921.49      1102.49 o                         
  43   1   5      10953.68       9369.59      1410.88 o                         
  45   1   5        480.94       1243.90      1331.11 o                         
  47   1   5        267.60       2715.34      1267.67 o                         
  49   1   5        363.31       1885.46      1660.36 o                         
 -54   2   5        168.64       4373.04      3385.96 o                         
 -52   2   5       4707.70       7855.12      1468.97 o                         
 -50   2   5       2278.80       4377.17      1381.62 o                         
 -48   2   5       1500.13       3101.14      1253.13 o                         
 -46   2   5      14384.83      11432.60      1443.48 o                         
 -44   2   5       1538.77       3506.46      1130.96 o                         
 -42   2   5      38258.49      35945.20      2259.89 o                         
 -40   2   5       9436.07       9125.33      1228.38 o                         
 -38   2   5        931.01       1288.18       888.26 o                         
 -36   2   5       6557.58       8101.04      1087.23 o                         
 -34   2   5         20.48        550.33       824.82 o                         
 -32   2   5       1998.98       2351.83       808.54 o                         
 -30   2   5       7144.22       8232.90       995.35 o                         
 -28   2   5       3831.04       4469.09       796.68 o                         
 -26   2   5       6801.05       9646.09      1179.14 o                         
 -24   2   5       3607.11       4349.27       712.34 o                         
 -22   2   5      43136.13      43233.72      1954.72 o                         
 -20   2   5      22459.33      21546.10      1172.16 o                         
 -18   2   5       6693.61       9430.81       916.08 o                         
 -16   2   5     104096.71      94072.22      3749.42 o                         
 -14   2   5        335.01       1572.97       408.77 o                         
 -12   2   5      33360.88      32641.90      1464.26 o                         
 -10   2   5          8.49       3934.22       592.87 o                         
  -8   2   5        703.48       1794.50       506.58 o                         
  -6   2   5       1555.28       1410.03       497.51 o                         
  -4   2   5      14393.24      13402.53       976.20 o                         
  -2   2   5       1007.69       1331.62       512.36 o                         
   0   2   5      58009.24      58504.08      2302.44 o                         
   2   2   5       1808.12       6485.96      1037.53 o                         
   4   2   5       8094.45      11120.10       995.58 o                         
   6   2   5       8386.07       8032.97       671.16 o                         
   8   2   5      97553.50      90221.98      3614.27 o                         
  10   2   5       3240.15       4718.70       675.89 o                         
  12   2   5       7813.27       7751.28       757.11 o                         
  14   2   5      49436.02      49969.40      2234.50 o                         
  16   2   5       3486.60       5569.27       777.34 o                         
  18   2   5         98.43        955.76       679.98 o                         
  20   2   5      14955.26      18293.87      1342.68 o                         
  22   2   5       5981.12       7014.78       992.60 o                         
  24   2   5       1375.31       3288.49       924.10 o                         
  26   2   5       7467.20       9262.34      1129.93 o                         
  28   2   5       2175.86        813.76       934.23 o                         
  30   2   5       2628.34       2334.32       985.34 o                         
  32   2   5       2991.46       3901.05      1089.92 o                         
  34   2   5      34119.00      29975.19      2025.93 o                         
  36   2   5       6497.67       5309.39      1241.38 o                         
  38   2   5      13020.52      10502.64      1612.66 o                         
  40   2   5        453.00       1947.42      1248.83 o                         
  42   2   5        298.50       1590.73      1325.69 o                         
  44   2   5       1946.71        380.29      1379.30 o                         
 -45   3   5       1536.47        287.81      1735.47 o                         
 -43   3   5       1768.87       4082.59      1630.19 o                         
 -41   3   5        339.55       2896.19      1466.45 o                         
 -39   3   5       2854.02       2405.61      1208.25 o                         
 -37   3   5       8010.82       8234.09      1378.44 o                         
 -35   3   5        505.47       4276.45      1859.52 o                         
 -33   3   5        422.88        571.51       939.73 o                         
 -31   3   5        394.33        512.04       893.01 o                         
 -29   3   5        489.55       1022.64       885.47 o                         
 -27   3   5       5803.14       5884.15       928.92 o                         
 -25   3   5         36.73        116.94       723.89 o                         
 -23   3   5       4363.92       4179.43       933.23 o                         
 -21   3   5      17385.09      17922.53      1642.37 o                         
 -19   3   5       1015.09       1308.32       770.99 o                         
 -17   3   5       8635.02       9949.83      1106.51 o                         
 -15   3   5      12723.14      14096.33      1259.28 o                         
 -13   3   5      28239.21      26058.88      1730.34 o                         
 -11   3   5         36.86        964.39       689.25 o                         
  -9   3   5      10264.89      12830.41      1236.54 o                         
  -7   3   5      13484.53      15661.03      1381.09 o                         
  -5   3   5       7594.58       8500.60      1033.79 o                         
  -3   3   5       3881.25       4070.92       881.09 o                         
  -1   3   5      21481.03      21004.41      2259.85 o                         
   1   3   5       5300.27       5097.99       903.23 o                         
   3   3   5        159.10       1056.50       752.22 o                         
   5   3   5      18906.24      17745.29      1958.55 o                         
   7   3   5        412.17        639.19       515.50 o                         
   9   3   5       8814.37      10364.46       972.81 o                         
  11   3   5        845.49       1283.48       625.03 o                         
  13   3   5       9770.97       9934.21       984.37 o                         
  15   3   5        515.69       2178.59       914.24 o                         
  17   3   5       7680.15       6610.24       962.77 o                         
  19   3   5        391.87       1495.49       852.46 o                         
  21   3   5      14948.71      15319.60      1373.31 o                         
  23   3   5      11748.26      11981.01      2368.74 o                         
  25   3   5         37.32      -1515.62      1515.62 o                         
  27   3   5         66.49       2388.50      1129.36 o                         
  29   3   5       1027.59       2890.72      1178.32 o                         
  31   3   5       2049.21       2428.43      1256.57 o                         
  33   3   5       1469.82        106.18      1193.86 o                         
  35   3   5        128.93       1898.45      1332.18 o                         
  37   3   5          2.27        547.39      1476.84 o                         
 -32   4   5        121.52       -267.98      2196.01 o                         
 -30   4   5       1552.02         -4.78      1614.97 o                         
 -28   4   5       3256.88       1069.19      3875.33 o                         
 -26   4   5        374.01       -731.86      3128.60 o                         
 -24   4   5       2048.66        780.88      1533.37 o                         
 -22   4   5        591.67      -1145.26      2215.61 o                         
 -20   4   5      16314.83      16487.85      3926.96 o                         
 -18   4   5      16541.74      14998.25      2260.87 o                         
 -16   4   5        752.49       2806.26      1941.76 o                         
 -14   4   5       8745.81       8252.04      1975.58 o                         
 -12   4   5        183.06        484.52      2307.79 o                         
 -10   4   5       2537.88       2273.18      2748.83 o                         
  -8   4   5       1411.72       1775.08      1822.73 o                         
  -6   4   5         15.27       -489.83      1987.90 o                         
  -4   4   5       1138.83       1642.08      1732.88 o                         
  -2   4   5        203.81       1388.93      2034.26 o                         
   0   4   5       2228.49        864.90      1583.98 o                         
   2   4   5       8476.55       8755.31      2291.12 o                         
   4   4   5       1316.18       2749.30      1649.52 o                         
   6   4   5       4403.54       3006.51      1600.04 o                         
   8   4   5        845.88        179.84      2547.22 o                         
  10   4   5       9381.93      10875.15      2073.11 o                         
  12   4   5      10264.50       8430.01      1896.27 o                         
  14   4   5       3272.05       3940.81      1785.21 o                         
  16   4   5         77.92       -687.65      2847.07 o                         
  18   4   5         18.92      -1271.44      1271.44 o                         
  20   4   5       4063.51       3030.76      1631.16 o                         
  22   4   5        483.60        528.42      1903.42 o                         
  24   4   5        993.19       -739.90      2620.49 o                         
 -60   0   6       2937.36       7407.39      6130.16 o                         
 -58   0   6        912.08       3564.47      1827.43 o                         
 -56   0   6       2759.19       2268.20      2077.95 o                         
 -54   0   6        501.40        671.34      1571.91 o                         
 -52   0   6        138.53       2049.50      1595.84 o                         
 -50   0   6      53895.82      55553.99      5271.49 o                         
 -48   0   6       3676.01       3181.40      1507.99 o                         
 -46   0   6      84653.79      73578.34      4865.29 o                         
 -44   0   6       1179.10       2009.41      1374.62 o                         
 -42   0   6      60548.54      56459.19      8518.33 o                         
 -40   0   6        483.89         36.41      1961.34 o                         
 -38   0   6         50.27        302.78      1122.23 o                         
 -36   0   6      12920.87      15422.02      1737.40 o                         
 -34   0   6      13047.92      14478.62      2071.21 o                         
 -32   0   6       4490.85       7434.03      2189.82 o                         
 -30   0   6     157010.83     165543.05      9143.88 o                         
 -28   0   6      94213.88     100065.98      5663.88 o                         
 -26   0   6       4207.49       4601.55      1008.05 o                         
 -24   0   6      51153.00      52212.08      3098.47 o                         
 -22   0   6       5611.03       6441.07       861.77 o                         
 -20   0   6     270257.25     300036.56     16064.42 o                         
 -18   0   6        852.46        450.50       575.28 o                         
 -16   0   6     315057.66     384289.22     20437.96 o                         
 -14   0   6        407.60         26.48       335.28 o                         
 -12   0   6     176303.81     183045.47      7950.11 o                         
 -10   0   6       4688.85       4239.68       652.38 o                         
  -8   0   6     193862.00     188604.91     14215.05 o                         
  -6   0   6       5306.21       4993.94       417.45 o                         
  -4   0   6     201204.05     235388.88     12488.48 o                         
  -2   0   6       2611.62       3359.29       405.62 o                         
   0   0   6     270912.84     325799.44     17309.34 o                         
   2   0   6      29525.93      26273.79      1615.74 o                         
   4   0   6       1174.87        297.79       431.20 o                         
   6   0   6      87853.20      91050.11      5045.30 o                         
   8   0   6     187192.44     193056.44     10420.71 o                         
  10   0   6        308.47        371.42       551.73 o                         
  12   0   6       9470.39      10173.55      2084.57 o                         
  14   0   6      56805.78      52093.04      3160.25 o                         
  16   0   6     106733.00     113634.88      6383.93 o                         
  18   0   6       2827.50       2665.22       878.11 o                         
  20   0   6      66651.24      61626.60      3747.93 o                         
  22   0   6      12964.87      12791.41      1511.91 o                         
  24   0   6      12903.94      15702.40      1729.26 o                         
  26   0   6       1183.63       1298.41      1084.10 o                         
  28   0   6       7680.30       7416.88      1387.81 o                         
  30   0   6      26549.69      23268.00      2328.39 o                         
  32   0   6       6747.32       6993.75      1480.06 o                         
  34   0   6      10517.05       8813.24      1685.82 o                         
  36   0   6         57.45       -501.16      1249.79 o                         
  38   0   6      40681.81      32757.55      3024.14 o                         
  40   0   6         14.16         -5.89      1266.43 o                         
  42   0   6       1051.40        563.84      1480.66 o                         
  44   0   6       9353.09       6605.51      4632.56 o                         
  46   0   6      12955.41      11652.93      3829.30 o                         
  48   0   6         24.48        605.74      1768.20 o                         
 -59   1   6       6712.03       7900.10      1556.52 o                         
 -57   1   6       2655.11       5290.19      1409.20 o                         
 -55   1   6       4084.64       2836.04      1313.83 o                         
 -53   1   6         95.74       1791.50      1170.17 o                         
 -51   1   6      22256.39      20894.83      1779.66 o                         
 -49   1   6          1.21        922.34      1025.81 o                         
 -47   1   6        668.47        484.85      1015.16 o                         
 -45   1   6       7190.61       7281.16      1186.37 o                         
 -43   1   6       6282.72       6536.28      1126.64 o                         
 -41   1   6       9402.32       9239.10      1306.22 o                         
 -39   1   6        124.00       1187.45       823.77 o                         
 -37   1   6      34289.71      33888.01      1851.94 o                         
 -35   1   6       7373.78       6827.76       948.92 o                         
 -33   1   6       6170.96       5614.35       849.86 o                         
 -31   1   6       1678.39       1728.52       716.50 o                         
 -29   1   6      91362.18      84100.75      3465.41 o                         
 -27   1   6       2845.29       3082.83       629.75 o                         
 -25   1   6      66923.86      58356.33      2463.23 o                         
 -23   1   6       7726.32       8429.24       727.27 o                         
 -21   1   6     155963.47     153425.11      5909.82 o                         
 -19   1   6       2314.87       2268.85       447.30 o                         
 -17   1   6       4258.63       4892.97       510.80 o                         
 -15   1   6       2845.63       4025.82       427.28 o                         
 -13   1   6       1554.79       1114.98       455.90 o                         
 -11   1   6       2639.46       3028.70       482.02 o                         
  -9   1   6     270104.41     267913.47      8984.68 o                         
  -7   1   6     219492.84     222953.69     11924.31 o                         
  -5   1   6      30154.39      28300.58      1408.30 o                         
  -3   1   6      86961.22      85661.88      2933.16 o                         
  -1   1   6      26575.31      23552.42      1039.83 o                         
   1   1   6      13156.99      14671.62       772.83 o                         
   3   1   6       6240.53       7170.80       537.97 o                         
   5   1   6      51480.77      48518.31      1997.19 o                         
   7   1   6      16211.00      17600.04       930.21 o                         
   9   1   6     116305.21     123067.17      4791.70 o                         
  11   1   6      47631.96      47119.98      2025.54 o                         
  13   1   6      36956.17      37684.71      1717.64 o                         
  15   1   6       3380.18       6683.03       707.88 o                         
  17   1   6       4402.89       4198.77       693.76 o                         
  19   1   6        126.82       1572.79       691.79 o                         
  21   1   6      25096.81      26785.04      1550.14 o                         
  23   1   6      10777.01      10399.99      1006.39 o                         
  25   1   6      28299.31      27817.65      1692.91 o                         
  27   1   6       1204.89       1038.14       859.94 o                         
  29   1   6      52127.05      47683.83      2394.70 o                         
  31   1   6        321.01        770.00       923.51 o                         
  33   1   6        539.03        504.90       970.60 o                         
  35   1   6      12137.80      12200.22      1352.38 o                         
  37   1   6       2762.95       4630.40      1128.94 o                         
  39   1   6      13538.08      10655.54      1384.91 o                         
  41   1   6       2903.44       2416.12      1150.89 o                         
  43   1   6       8322.75       8332.45      1367.64 o                         
  45   1   6       1733.70       1888.71      1196.50 o                         
  47   1   6        772.04       -412.66      1167.15 o                         
 -54   2   6        204.87       -124.86      1519.79 o                         
 -52   2   6       5893.01       7297.27      1708.93 o                         
 -50   2   6       4432.36       4918.22      1320.44 o                         
 -48   2   6      10455.20       9698.74      1393.70 o                         
 -46   2   6        725.19       2884.54      1113.29 o                         
 -44   2   6      18198.99      16840.29      1739.19 o                         
 -42   2   6        953.76       3144.72      1218.51 o                         
 -40   2   6        173.81       1019.27       906.26 o                         
 -38   2   6       5116.87       5480.91       999.83 o                         
 -36   2   6        235.66       1235.70       868.36 o                         
 -34   2   6       1435.62       3662.40       893.65 o                         
 -32   2   6       5780.77       7672.62      1102.64 o                         
 -30   2   6      19646.11      23408.89      1487.64 o                         
 -28   2   6      10978.77      11385.75      1023.09 o                         
 -26   2   6       4089.89       4442.85       738.98 o                         
 -24   2   6        445.86        512.36       655.19 o                         
 -22   2   6      10064.57      11089.13       866.58 o                         
 -20   2   6       9859.97      10681.60       994.65 o                         
 -18   2   6       9472.85      10836.87       773.98 o                         
 -16   2   6        122.20       1063.68       405.74 o                         
 -14   2   6      66595.49      59012.48      2439.70 o                         
 -12   2   6      51929.78      44517.46      2256.37 o                         
 -10   2   6      19009.79      16955.69      1273.89 o                         
  -8   2   6      16025.96      16689.01      1170.86 o                         
  -6   2   6       5078.24       7864.86       782.67 o                         
  -4   2   6       3813.73       3472.48       611.65 o                         
  -2   2   6       2465.05       3008.25       702.09 o                         
   0   2   6      46471.61      39568.31      1512.69 o                         
   2   2   6      68317.31      58432.83      2409.45 o                         
   4   2   6        599.85       2688.18       549.47 o                         
   6   2   6      11542.23      13331.50       876.31 o                         
   8   2   6       1830.53       2438.38       545.41 o                         
  10   2   6         98.39         88.54       506.70 o                         
  12   2   6      25420.83      26301.82      1416.35 o                         
  14   2   6      23601.64      24586.10      1403.23 o                         
  16   2   6      13211.80      17256.69      1214.87 o                         
  18   2   6      28202.22      28040.41      1617.60 o                         
  20   2   6        201.37        611.09       754.40 o                         
  22   2   6      16144.57      19433.76      1735.45 o                         
  24   2   6       1361.57       1697.22       843.33 o                         
  26   2   6          8.78       1429.51       874.78 o                         
  28   2   6       2997.75       2786.88      1029.93 o                         
  30   2   6       3371.58       2641.71      1143.36 o                         
  32   2   6       4131.99       3402.33      1677.12 o                         
  34   2   6        222.49       1585.45      1371.80 o                         
  36   2   6       2624.73       3082.07      1203.78 o                         
  38   2   6       2234.12       2997.83      1274.51 o                         
  40   2   6        972.81       1407.19      1346.45 o                         
  42   2   6          3.28       3207.87      1415.84 o                         
  44   2   6       2634.98       2246.26      1455.42 o                         
 -47   3   6       1954.45       1774.72      1733.36 o                         
 -45   3   6       1595.68       3567.31      1760.56 o                         
 -43   3   6       7552.93       5744.88      1847.35 o                         
 -41   3   6        466.36       1737.33      1337.46 o                         
 -39   3   6      14642.59      13615.54      2381.71 o                         
 -37   3   6        146.29        713.03      1717.13 o                         
 -35   3   6       4599.58       4232.25      1318.06 o                         
 -33   3   6        123.01         28.14      1271.17 o                         
 -31   3   6       4575.67       4908.83      3325.99 o                         
 -29   3   6       8294.44       9376.88      2124.53 o                         
 -27   3   6      30345.90      28429.46      3174.36 o                         
 -25   3   6       3374.45       4397.95       966.26 o                         
 -23   3   6      37616.99      35272.40      2209.07 o                         
 -21   3   6       4382.11       5334.45       944.61 o                         
 -19   3   6      11151.16      13344.89      1264.18 o                         
 -17   3   6        142.13        189.97       679.43 o                         
 -15   3   6       2297.38       2836.16       786.66 o                         
 -13   3   6      10453.94      11431.34      1184.83 o                         
 -11   3   6       2833.19       4931.14       896.71 o                         
  -9   3   6       5799.06       8130.38      1035.35 o                         
  -7   3   6       7928.90       8377.70      1068.07 o                         
  -5   3   6       1500.20       3950.57       867.04 o                         
  -3   3   6      16613.70      20096.54      1572.12 o                         
  -1   3   6       8227.94       9509.43      1089.67 o                         
   1   3   6      16201.70      17701.41      1450.58 o                         
   3   3   6      27277.80      25896.33      1822.95 o                         
   5   3   6       2603.29       5876.28      1297.51 o                         
   7   3   6      58002.08      51557.77      3409.70 o                         
   9   3   6        836.07       3408.14       722.41 o                         
  11   3   6      15001.44      16405.04      1199.83 o                         
  13   3   6        196.77       2832.00       760.64 o                         
  15   3   6       2278.28       3044.92       861.07 o                         
  17   3   6        466.93       1644.75       789.71 o                         
  19   3   6       1001.08       1108.02       895.26 o                         
  21   3   6       8607.33      10774.69      1239.52 o                         
  23   3   6      14350.43      13460.22      1421.95 o                         
  25   3   6          9.17       -626.90      1001.74 o                         
  27   3   6      14189.23      14889.24      2869.07 o                         
  29   3   6       2030.70        748.98      1155.98 o                         
  31   3   6      13035.18      11855.34      1578.82 o                         
  33   3   6       3854.88       3803.96      1394.01 o                         
  35   3   6        571.52        528.50      1238.66 o                         
  37   3   6       1687.22       2378.55      1452.27 o                         
 -34   4   6        569.59       5601.73      2797.40 o                         
 -32   4   6       3193.86       1403.68      2136.37 o                         
 -30   4   6          1.80      -1996.40      3420.64 o                         
 -28   4   6       2076.39       -837.22      3900.89 o                         
 -26   4   6        509.63      -1078.81      2963.05 o                         
 -24   4   6      10281.71       5314.14      2210.54 o                         
 -22   4   6      13963.09      13363.08      2149.82 o                         
 -20   4   6       8851.28       5804.42      3028.77 o                         
 -18   4   6      16371.79      17424.02      3028.63 o                         
 -16   4   6        658.67        221.68      4141.97 o                         
 -14   4   6       4501.17       6767.66      1880.50 o                         
 -12   4   6       1822.35       1958.41      4120.48 o                         
 -10   4   6       1422.07       1026.39      1721.34 o                         
  -8   4   6        130.12      -2037.68      2037.68 o                         
  -6   4   6       1245.46        920.74      1680.13 o                         
  -4   4   6       1224.70       3471.60      1876.34 o                         
  -2   4   6       7154.49       9608.90      2128.54 o                         
   0   4   6       5245.15       7446.23      1985.65 o                         
   2   4   6       2176.44       4194.96      1710.27 o                         
   4   4   6        394.55        117.98      1411.91 o                         
   6   4   6      12008.29       8389.36      1957.18 o                         
   8   4   6       3326.31       2397.96      1573.55 o                         
  10   4   6       4205.92       3490.71      1547.02 o                         
  12   4   6       3224.70       4468.41      1645.54 o                         
  14   4   6       1468.92       4432.66      2235.12 o                         
  16   4   6        478.15       1146.40      1436.76 o                         
  18   4   6        177.81        -57.90      3702.07 o                         
  20   4   6       4384.14       2527.91      1605.30 o                         
  22   4   6       1337.68      -2343.28      2343.28 o                         
 -59   1   7       1328.50       5172.08      1495.55 o                         
 -57   1   7       2879.88       2868.50      1274.01 o                         
 -55   1   7        474.75       1744.50      1210.62 o                         
 -53   1   7       3352.11       7690.31      1365.02 o                         
 -51   1   7       8584.01       8973.07      1382.79 o                         
 -49   1   7        551.16       2654.64      1066.05 o                         
 -47   1   7        182.35        -94.93       940.02 o                         
 -45   1   7        207.07        249.42       901.53 o                         
 -43   1   7       6839.19       5466.56      1059.99 o                         
 -41   1   7       3773.17       4235.35      1004.76 o                         
 -39   1   7         10.46       2223.66       856.53 o                         
 -37   1   7        545.33       2243.44       816.49 o                         
 -35   1   7       4890.94       5443.62       891.80 o                         
 -33   1   7       5316.40       6777.59       890.01 o                         
 -31   1   7       5623.76       6006.34       812.12 o                         
 -29   1   7      33873.41      30027.97      1539.85 o                         
 -27   1   7      19026.55      23202.68      1427.02 o                         
 -25   1   7      98889.43      95703.16      3795.72 o                         
 -23   1   7      16686.40      19609.97      1104.58 o                         
 -21   1   7     115171.21     117667.10      5313.74 o                         
 -19   1   7       3947.10       3677.11       576.85 o                         
 -17   1   7      12042.64      13593.69       931.89 o                         
 -15   1   7      11905.96      11607.08       960.04 o                         
 -13   1   7         15.59        -34.54       422.22 o                         
 -11   1   7      49076.81      44136.78      2520.89 o                         
  -9   1   7       5313.86       5399.21       669.29 o                         
  -7   1   7         28.03        860.80       356.55 o                         
  -5   1   7        296.36        725.78       201.80 o                         
  -3   1   7     251367.75     264462.88      8892.21 o                         
  -1   1   7      73317.43      75139.14      2940.64 o                         
   1   1   7     112979.13     112342.91      4336.36 o                         
   3   1   7      45142.44      40743.39      1706.27 o                         
   5   1   7       3042.59       4678.83       536.16 o                         
   7   1   7      17554.04      16830.66      1124.78 o                         
   9   1   7        301.84       1887.80       481.15 o                         
  11   1   7       5563.40       7493.91       685.15 o                         
  13   1   7      12548.05      15376.63      1007.76 o                         
  15   1   7       1809.85       3071.78       617.39 o                         
  17   1   7      19810.28      21880.97      1325.10 o                         
  19   1   7      27389.68      28523.00      1551.24 o                         
  21   1   7       6291.12       7486.34       901.69 o                         
  23   1   7       1182.86       1940.52       812.20 o                         
  25   1   7       8327.27       8500.05      1030.92 o                         
  27   1   7       3515.16       3092.31       902.29 o                         
  29   1   7      11863.34      10861.20      1208.11 o                         
  31   1   7       5239.99       4616.35      1056.33 o                         
  33   1   7       3178.65       4863.09      1106.16 o                         
  35   1   7      10406.78       8539.40      1275.41 o                         
  37   1   7       1530.31       1346.97      1064.03 o                         
  39   1   7        447.53       1493.51      1080.44 o                         
  41   1   7       2387.72       2215.59      1147.68 o                         
  43   1   7        628.10       2827.64      1225.27 o                         
  45   1   7         20.08       3202.98      1265.06 o                         
  47   1   7       2124.56       1048.28      1268.75 o                         
 -54   2   7       2350.99       2113.39      1476.94 o                         
 -52   2   7       1343.07       3422.79      1638.70 o                         
 -50   2   7      19341.79      19899.66      1784.37 o                         
 -48   2   7       3415.38       6923.68      1236.82 o                         
 -46   2   7        281.80        227.70      1059.66 o                         
 -44   2   7       1079.62       2382.67      1040.56 o                         
 -42   2   7      25042.12      23860.44      1763.74 o                         
 -40   2   7       3115.08       4100.14       991.54 o                         
 -38   2   7      14322.92      14248.34      1286.95 o                         
 -36   2   7       2452.57       2507.37       862.75 o                         
 -34   2   7       1486.79       3210.13      1094.79 o                         
 -32   2   7        475.36        965.07       743.81 o                         
 -30   2   7      29837.06      31155.04      2080.34 o                         
 -28   2   7        119.02       1119.60       666.53 o                         
 -26   2   7       1407.37        745.26       620.91 o                         
 -24   2   7      20288.53      22654.97      1303.14 o                         
 -22   2   7      30405.11      29368.29      1612.30 o                         
 -20   2   7      25847.76      23353.12      1216.29 o                         
 -18   2   7       7282.25       7638.51       663.50 o                         
 -16   2   7      70650.11      69064.39      2799.12 o                         
 -14   2   7       3274.79       4043.16       625.15 o                         
 -12   2   7       1755.24       1207.31       522.08 o                         
 -10   2   7       6242.71       7871.36       774.46 o                         
  -8   2   7      55632.17      49722.97      2477.06 o                         
  -6   2   7       2286.86       2238.62       529.39 o                         
  -4   2   7       5595.85       7710.90       799.94 o                         
  -2   2   7      59149.71      55769.12      2708.57 o                         
   0   2   7      31900.16      30966.23      1385.27 o                         
   2   2   7       1868.88       3578.66       473.55 o                         
   4   2   7      25931.86      26409.99      1274.39 o                         
   6   2   7      27003.45      24366.34      1267.72 o                         
   8   2   7      24537.64      23022.47      1597.67 o                         
  10   2   7      13768.33      17924.21      1152.48 o                         
  12   2   7         93.25       1981.69       692.88 o                         
  14   2   7       3058.89       4546.00       763.95 o                         
  16   2   7        356.42       1208.98       783.06 o                         
  18   2   7      10290.46      10786.32      1066.18 o                         
  20   2   7      22042.36      24816.19      1591.83 o                         
  22   2   7      24705.24      28335.87      1777.01 o                         
  24   2   7       4591.44       5814.62      1116.19 o                         
  26   2   7       6211.21       5959.39      1113.38 o                         
  28   2   7       5510.43       5955.74      1099.84 o                         
  30   2   7      18998.00      22907.68      2391.52 o                         
  32   2   7        950.95       1673.71      1106.06 o                         
  34   2   7        426.85       1514.90      1092.14 o                         
  36   2   7      12993.41      12713.05      1570.29 o                         
  38   2   7       1798.05       1386.15      1224.12 o                         
  40   2   7         14.01       1225.77      1265.85 o                         
  42   2   7       3404.11       3323.32      1407.01 o                         
 -47   3   7       1599.87       1186.44      3041.11 o                         
 -45   3   7       2122.24       4680.97      1770.03 o                         
 -43   3   7       1611.09       1890.48      1496.54 o                         
 -41   3   7       7027.80       7689.27      1863.87 o                         
 -39   3   7        456.23       2245.51      1305.13 o                         
 -37   3   7       2260.12       1285.81      1264.97 o                         
 -35   3   7         80.71      -1136.80      3509.34 o                         
 -33   3   7       1670.07        967.75      1271.71 o                         
 -31   3   7        166.30       2497.01      1073.51 o                         
 -29   3   7       2719.02       3515.01      1067.24 o                         
 -27   3   7        346.73       1199.93       898.48 o                         
 -25   3   7         83.44       1343.97       847.58 o                         
 -23   3   7       1079.03       1413.55       843.78 o                         
 -21   3   7      14237.54      14585.96      1348.96 o                         
 -19   3   7      19403.55      19227.06      1797.24 o                         
 -17   3   7      16959.21      19804.49      1516.87 o                         
 -15   3   7        772.18       2376.63       747.90 o                         
 -13   3   7       4921.49       7430.75       988.65 o                         
 -11   3   7        537.68       1416.40      1147.97 o                         
  -9   3   7        838.36       1251.39       736.61 o                         
  -7   3   7       6731.66       8348.18      1075.03 o                         
  -5   3   7      19237.62      21062.73      1624.50 o                         
  -3   3   7          5.54         86.30       728.89 o                         
  -1   3   7       2737.47       2937.62      1366.78 o                         
   1   3   7       4552.32       5430.32      1882.18 o                         
   3   3   7       9852.35      10446.61      1490.30 o                         
   5   3   7       3440.44       5647.36      1921.29 o                         
   7   3   7       3543.60       4559.94       967.56 o                         
   9   3   7      16679.07      19969.43      1678.15 o                         
  11   3   7       1613.68       3197.37      1002.04 o                         
  13   3   7         61.47        508.31       687.68 o                         
  15   3   7      12176.00      11965.79      1137.52 o                         
  17   3   7       3257.58       2434.07       901.29 o                         
  19   3   7       5698.66       6552.80      1094.78 o                         
  21   3   7      20971.53      22925.13      1719.55 o                         
  23   3   7        123.97       1153.42      1153.32 o                         
  25   3   7        122.74       1203.45      1075.47 o                         
  27   3   7       1614.41       2905.89      2227.33 o                         
  29   3   7        393.20       1479.66      1212.93 o                         
  31   3   7        104.42       -182.79      1640.94 o                         
  33   3   7       2404.00       1061.15      1358.96 o                         
  35   3   7       9407.50       8177.03      1838.92 o                         
 -34   4   7        528.07       2142.33      2535.35 o                         
 -32   4   7       2183.27       3531.26      2729.40 o                         
 -30   4   7       2631.76       5165.81      2714.38 o                         
 -28   4   7        114.78      -2657.94      2657.94 o                         
 -26   4   7        532.93      -1983.99      1983.99 o                         
 -24   4   7        226.11       -368.73      3012.87 o                         
 -22   4   7       9691.46       6122.88      1789.42 o                         
 -20   4   7       1490.07       2885.12      1687.35 o                         
 -18   4   7      10912.31       7930.05      1947.18 o                         
 -16   4   7          7.06       -745.28      1462.59 o                         
 -14   4   7       6728.19       5632.19      4953.57 o                         
 -12   4   7       9236.74       6219.43      1960.65 o                         
 -10   4   7       3757.37       3380.26      1812.45 o                         
  -8   4   7        710.14        964.60      1734.79 o                         
  -6   4   7       2729.24       1019.43      1739.55 o                         
  -4   4   7       1920.97       1518.91      1630.23 o                         
  -2   4   7       6201.27       5870.59      1951.90 o                         
   0   4   7       4296.40       4024.13      1720.23 o                         
   2   4   7      16283.68      16091.01      2372.63 o                         
   4   4   7        672.40       2567.19      1484.14 o                         
   6   4   7       1590.15        -30.84      2490.03 o                         
   8   4   7       2207.70       2082.49      1561.76 o                         
  10   4   7       1659.57        174.23      1359.86 o                         
  12   4   7       4013.20       2603.51      1471.09 o                         
  14   4   7      13227.10       7653.71      1812.95 o                         
  16   4   7        377.99       1571.49      1768.51 o                         
  18   4   7       8648.58       4985.41      2467.97 o                         
  20   4   7       4347.66       2430.31      2607.76 o                         
  22   4   7       3633.25       1874.37      2807.70 o                         
 -60   0   8       2379.15       2559.80      1955.25 o                         
 -58   0   8      22724.88      19880.73      2740.00 o                         
 -56   0   8       2786.27       3106.62      1723.20 o                         
 -54   0   8       9286.93       6909.08      3678.73 o                         
 -52   0   8        380.60       1245.91      1498.19 o                         
 -50   0   8      32189.77      32080.50      3091.74 o                         
 -48   0   8        326.06       2017.96      1436.25 o                         
 -46   0   8       3696.33       4420.35      2198.74 o                         
 -44   0   8       3539.27       4632.01      1428.23 o                         
 -42   0   8      27301.79      26838.62      2531.59 o                         
 -40   0   8        905.17       -355.59      1122.17 o                         
 -38   0   8      72851.23      66083.19      4168.91 o                         
 -36   0   8         34.31       1010.51       987.04 o                         
 -34   0   8      85274.27      81265.19      4795.55 o                         
 -32   0   8       1644.71       2796.31      1653.90 o                         
 -30   0   8     174068.56     188437.66     10329.33 o                         
 -28   0   8       1187.94        866.55       722.44 o                         
 -26   0   8      27509.20      26942.37      1838.05 o                         
 -24   0   8        805.05       1152.37      1195.02 o                         
 -22   0   8      24438.07      24583.54      2032.55 o                         
 -20   0   8     275492.56     306005.00     16345.20 o                         
 -18   0   8       8745.91       9867.51       884.34 o                         
 -16   0   8      27782.83      22691.31      2073.17 o                         
 -14   0   8      30976.47      27489.12      2358.93 o                         
 -12   0   8       8256.53       5608.61       841.41 o                         
 -10   0   8      19582.75      14691.65      1354.47 o                         
  -8   0   8     951971.50    1444372.75     62082.93 o                         
  -6   0   8       8609.47       7824.62       648.25 o                         
  -4   0   8      15868.95      11969.37      1563.75 o                         
  -2   0   8       6565.51       7359.96       716.57 o                         
   0   0   8     145359.45     146731.55      7930.54 o                         
   2   0   8        114.89       -289.76       460.04 o                         
   4   0   8        371.74        272.00       521.84 o                         
   6   0   8     102955.80      94103.83      5260.80 o                         
   8   0   8      51601.72      50195.46      3001.57 o                         
  10   0   8      86698.31      86135.31      4877.71 o                         
  12   0   8      22967.45      22688.77      1696.90 o                         
  14   0   8        727.66       1312.05       932.75 o                         
  16   0   8      34160.89      29819.90      2165.47 o                         
  18   0   8      12673.53      15006.86      1557.68 o                         
  20   0   8      71727.12      66689.62      4103.78 o                         
  22   0   8      54503.82      51594.79      3387.48 o                         
  24   0   8       3927.47       5037.96      1233.61 o                         
  26   0   8      21972.25      21946.04      2145.39 o                         
  28   0   8        442.10       2310.74      1784.05 o                         
  30   0   8     110517.98     106421.16     10703.37 o                         
  32   0   8       6445.42       5765.84      1573.82 o                         
  34   0   8       4334.02       5040.50      1867.28 o                         
  36   0   8       5926.21       8131.32      1753.95 o                         
  38   0   8       1248.67       1791.64      2235.04 o                         
  40   0   8        235.69       2660.30      1491.55 o                         
  42   0   8      21381.20      18241.83      4728.60 o                         
  44   0   8       1214.08       4252.62      2127.01 o                         
  46   0   8      17920.10      15270.31      3160.98 o                         
 -59   1   8      24103.39      19517.77      2113.48 o                         
 -57   1   8        730.76       2171.50      1283.84 o                         
 -55   1   8       5556.53       5093.50      1409.02 o                         
 -53   1   8        346.85       2002.39      1098.41 o                         
 -51   1   8       3943.95       5248.57      1769.36 o                         
 -49   1   8       3728.53       3714.46      1148.37 o                         
 -47   1   8        410.67       1754.82      1622.09 o                         
 -45   1   8       4709.66       6262.98      1296.85 o                         
 -43   1   8       7418.74       8830.45      1146.57 o                         
 -41   1   8      23868.49      22507.25      1595.45 o                         
 -39   1   8       9576.17      10407.26      1756.54 o                         
 -37   1   8          3.29       -497.08       725.67 o                         
 -35   1   8      10511.67      10223.28      1010.30 o                         
 -33   1   8       5856.81       5378.44       822.41 o                         
 -31   1   8       3701.38       5125.24       768.10 o                         
 -29   1   8     140882.81     141062.20      5533.06 o                         
 -27   1   8        293.08        543.80       530.32 o                         
 -25   1   8        563.97       2003.55       529.58 o                         
 -23   1   8       3535.90       4887.86      1048.56 o                         
 -21   1   8      22968.01      20165.45      1196.12 o                         
 -19   1   8       2374.52       2533.06       531.98 o                         
 -17   1   8       5848.27       4350.63       645.82 o                         
 -15   1   8       8240.91       7393.17       649.55 o                         
 -13   1   8      21466.73      16285.41       935.07 o                         
 -11   1   8      38380.00      30562.89      1468.67 o                         
  -9   1   8       1481.90        693.54       195.37 o                         
  -7   1   8      12643.45      11115.74       944.30 o                         
  -5   1   8      27851.25      27578.89      1152.62 o                         
  -3   1   8        200.58        693.94       425.02 o                         
  -1   1   8       3282.22       4632.22       429.63 o                         
   1   1   8      74794.02      69025.38      2737.85 o                         
   3   1   8      11093.96      14336.31       916.91 o                         
   5   1   8       6714.32       7624.99       620.64 o                         
   7   1   8        542.69        452.66       410.46 o                         
   9   1   8      46543.34      46454.81      2014.77 o                         
  11   1   8       3577.90       4399.10       610.97 o                         
  13   1   8      39480.43      36678.17      1739.36 o                         
  15   1   8         65.89        134.80       541.46 o                         
  17   1   8       9979.60      14444.99      1108.56 o                         
  19   1   8        761.29       1504.09       696.63 o                         
  21   1   8      38015.02      37219.79      1914.83 o                         
  23   1   8      12986.65      14363.52      1232.94 o                         
  25   1   8       7889.61       6764.65      1019.83 o                         
  27   1   8      32758.51      33054.26      1986.62 o                         
  29   1   8       1087.66       1484.70       888.83 o                         
  31   1   8       3589.99       2894.11       990.46 o                         
  33   1   8       3184.54       3507.27      1049.06 o                         
  35   1   8       1902.38       2479.74      1216.67 o                         
  37   1   8       7472.24       7424.94      1280.92 o                         
  39   1   8       7169.33       6332.41      1290.90 o                         
  41   1   8       4608.67       6184.50      1322.43 o                         
  43   1   8       1989.32       3224.18      1226.22 o                         
  45   1   8         33.06        939.12      1163.35 o                         
 -56   2   8         77.18       4019.70      1624.99 o                         
 -54   2   8       1993.28       -209.13      1245.57 o                         
 -52   2   8      16357.14      13676.84      2444.15 o                         
 -50   2   8       9098.77      13030.00      2512.00 o                         
 -48   2   8      14437.77      15481.23      1582.70 o                         
 -46   2   8       1006.82       1973.72      1041.76 o                         
 -44   2   8       1257.60       1686.98       993.28 o                         
 -42   2   8       3585.67       6603.41      1121.19 o                         
 -40   2   8       9629.64      12619.55      1332.54 o                         
 -38   2   8      15073.79      17887.29      2416.27 o                         
 -36   2   8      37909.49      37781.58      2096.86 o                         
 -34   2   8       8151.19      10052.34      1079.03 o                         
 -32   2   8      10084.99      10083.77      1045.98 o                         
 -30   2   8        654.35       2080.70       724.69 o                         
 -28   2   8       2271.12       3090.94       720.87 o                         
 -26   2   8       2718.67       2912.85       715.93 o                         
 -24   2   8        224.32       1006.86       605.70 o                         
 -22   2   8      10528.30      11933.78       868.38 o                         
 -20   2   8      21106.34      20484.20      1105.22 o                         
 -18   2   8        346.12       2250.90       463.86 o                         
 -16   2   8      10349.72      10232.33       595.12 o                         
 -14   2   8      10533.37      10240.59       910.48 o                         
 -12   2   8       6133.41       5975.10       827.09 o                         
 -10   2   8       7021.19       9121.60       860.02 o                         
  -8   2   8       6896.05       9209.22       887.25 o                         
  -6   2   8      18602.33      18730.56      1287.85 o                         
  -4   2   8      12537.13      12514.63      2549.65 o                         
  -2   2   8      33885.84      29936.56      1654.85 o                         
   0   2   8      44012.37      36544.69      1592.47 o                         
   2   2   8      52919.57      47531.26      2020.41 o                         
   4   2   8       6922.16       7328.98       679.17 o                         
   6   2   8        967.13        944.27       823.40 o                         
   8   2   8      47396.63      44494.45      2006.19 o                         
  10   2   8       4634.85       5493.13       732.61 o                         
  12   2   8      18381.29      20260.66      1291.68 o                         
  14   2   8      31349.56      34368.88      1849.94 o                         
  16   2   8       3305.39       4695.39       854.97 o                         
  18   2   8      10992.32      12688.09      1150.74 o                         
  20   2   8       2765.90       4523.71       948.64 o                         
  22   2   8         34.83       1461.99      1095.45 o                         
  24   2   8      28531.66      32903.47      2003.89 o                         
  26   2   8       3079.47       2875.21      1041.97 o                         
  28   2   8      16726.92      18011.05      1539.30 o                         
  30   2   8       6332.29       8862.73      1310.69 o                         
  32   2   8       2209.07       2908.61      1147.44 o                         
  34   2   8        141.96       -463.10      1100.66 o                         
  36   2   8         30.11       1105.35      1239.54 o                         
  38   2   8         62.26        108.96      1210.10 o                         
  40   2   8        142.26       1031.03      1290.06 o                         
  42   2   8        838.23       1143.36      1516.09 o                         
 -47   3   8       4173.00       4354.04      1817.32 o                         
 -45   3   8       6073.73       2807.19      1717.15 o                         
 -43   3   8       2207.34       5573.86      1800.56 o                         
 -41   3   8        905.06        347.37      1529.36 o                         
 -39   3   8        113.94      -1233.90      2361.29 o                         
 -37   3   8         83.00        367.45      2789.29 o                         
 -35   3   8       4914.19       7243.92      1593.06 o                         
 -33   3   8       7577.31       5429.18      1884.91 o                         
 -31   3   8      22939.47      24027.90      4052.04 o                         
 -29   3   8        131.49        300.59       879.05 o                         
 -27   3   8      33225.18      29329.11      2014.42 o                         
 -25   3   8       3426.74       4539.79       986.70 o                         
 -23   3   8      21472.46      23512.91      2630.08 o                         
 -21   3   8       2982.77       3503.77       855.47 o                         
 -19   3   8       5756.00       7326.75      1007.43 o                         
 -17   3   8       1821.22       3867.95       840.60 o                         
 -15   3   8      26295.73      26522.27      2122.21 o                         
 -13   3   8       4509.41       5446.98       967.77 o                         
 -11   3   8       9399.49      10551.72      1144.08 o                         
  -9   3   8       2177.44       4994.70       926.49 o                         
  -7   3   8      26745.71      29215.17      3340.54 o                         
  -5   3   8       1934.38       2462.94       822.65 o                         
  -3   3   8       8058.75       8724.68      1088.73 o                         
  -1   3   8      61802.93      55757.11      2947.19 o                         
   1   3   8       8217.69      13254.40      1445.84 o                         
   3   3   8      28469.67      28011.80      5078.59 o                         
   5   3   8       4492.73       7664.40      2153.66 o                         
   7   3   8      14323.25      16064.54      1492.20 o                         
   9   3   8       4223.10       5352.85      1056.88 o                         
  11   3   8        984.07       2683.01       974.44 o                         
  13   3   8       1185.00       1676.55       998.94 o                         
  15   3   8       2891.26       4782.71      1231.08 o                         
  17   3   8       3763.18       4427.31       981.85 o                         
  19   3   8        877.81       1430.09       953.22 o                         
  21   3   8        295.74       3345.94      1094.06 o                         
  23   3   8      23513.75      26034.21      2772.27 o                         
  25   3   8       4075.29       5319.49      1902.99 o                         
  27   3   8      23605.91      22706.19      2771.17 o                         
  29   3   8      10701.88      11234.33      3259.81 o                         
  31   3   8        890.79       1400.27      1271.10 o                         
  33   3   8       2389.07       5378.48      2181.33 o                         
 -34   4   8          8.01       1263.62      2350.03 o                         
 -32   4   8       9328.59       9967.22      3345.85 o                         
 -30   4   8       1925.81       -971.41      2243.50 o                         
 -28   4   8       3880.62        700.70      3536.69 o                         
 -26   4   8       1219.67      -2092.34      2092.34 o                         
 -24   4   8       1709.28       -701.35      5704.08 o                         
 -22   4   8      15641.14      14358.96      2447.20 o                         
 -20   4   8         40.12       -256.59      1486.56 o                         
 -18   4   8      10398.17       9505.90      2067.78 o                         
 -16   4   8       2932.25       2485.53      1638.73 o                         
 -14   4   8        143.29        926.80      1602.72 o                         
 -12   4   8         18.75       1395.82      1670.46 o                         
 -10   4   8       8268.74       7774.83      2168.12 o                         
  -8   4   8        100.21       2765.41      1847.20 o                         
  -6   4   8      15842.05      15717.34      2473.82 o                         
  -4   4   8       4431.15       5412.29      1829.50 o                         
  -2   4   8       9580.57       9226.80      2054.16 o                         
   0   4   8         20.62       2300.49      1652.73 o                         
   2   4   8       7574.05       7065.81      2718.64 o                         
   4   4   8       1643.37       3341.58      1614.03 o                         
   6   4   8       2027.44        268.76      1416.14 o                         
   8   4   8       9060.50       5225.63      1745.09 o                         
  10   4   8         49.81        115.29      1382.39 o                         
  12   4   8        158.14       2798.34      1473.48 o                         
  14   4   8      14675.06      10413.89      1988.17 o                         
  16   4   8          1.56      -1117.81      1338.41 o                         
  18   4   8       6000.05       1258.23      2562.78 o                         
  20   4   8       2411.20       -778.78      2544.51 o                         
 -61   1   9        377.82       2394.76      1420.05 o                         
 -59   1   9       4967.30       4969.92      1642.61 o                         
 -57   1   9       6818.34       7196.70      1504.29 o                         
 -55   1   9       8694.95       8790.78      1568.94 o                         
 -53   1   9       6793.76       5439.65      1264.50 o                         
 -51   1   9       7445.90       8862.89      1255.92 o                         
 -49   1   9       1418.45       2964.28      1020.24 o                         
 -47   1   9        742.03       3787.38       994.01 o                         
 -45   1   9        105.59        209.73       902.18 o                         
 -43   1   9       7721.51      11680.06      1219.44 o                         
 -41   1   9       2809.09       2803.33       885.04 o                         
 -39   1   9       2458.59       3683.74       870.08 o                         
 -37   1   9        612.12       1742.26       772.64 o                         
 -35   1   9      21133.45      22485.27      1426.88 o                         
 -33   1   9        400.56       -610.64       610.64 o                         
 -31   1   9      13321.82      16639.77      1278.52 o                         
 -29   1   9      45273.25      39794.73      1830.10 o                         
 -27   1   9       2090.31       2255.02       646.59 o                         
 -25   1   9      18165.22      21231.10      1401.55 o                         
 -23   1   9         65.85        149.54       689.07 o                         
 -21   1   9       8479.16       9363.69       986.96 o                         
 -19   1   9       7702.70       8995.11       906.64 o                         
 -17   1   9      21514.00      18284.41      1325.58 o                         
 -15   1   9        506.22        308.68       463.22 o                         
 -13   1   9      57761.84      46431.75      2160.59 o                         
 -11   1   9         74.09         37.62       224.61 o                         
  -9   1   9       9053.03       8568.26       514.05 o                         
  -7   1   9      52165.30      48791.39      1951.81 o                         
  -5   1   9      28183.89      23070.82      1014.08 o                         
  -3   1   9       1997.90       2512.18       464.39 o                         
  -1   1   9         98.81        622.85       328.67 o                         
   1   1   9      53266.00      51606.84      2107.43 o                         
   3   1   9         29.72       2107.52       431.22 o                         
   5   1   9         19.70        160.63       472.88 o                         
   7   1   9          2.58       -184.27       472.84 o                         
   9   1   9      25366.06      28467.37      1397.59 o                         
  11   1   9      14115.91      15034.57      1013.99 o                         
  13   1   9      31985.16      32533.70      1623.44 o                         
  15   1   9       6389.66       8038.26       855.70 o                         
  17   1   9       4379.11       5617.67       809.25 o                         
  19   1   9       5318.17       6192.52       884.97 o                         
  21   1   9       3840.10       4716.24       872.64 o                         
  23   1   9       2825.50       4463.21       915.27 o                         
  25   1   9      13870.24      12012.35      1206.95 o                         
  27   1   9       7256.70       8292.90      1110.69 o                         
  29   1   9       4476.28       5623.70      1056.50 o                         
  31   1   9        354.03        322.72       942.73 o                         
  33   1   9        907.46        754.82       976.74 o                         
  35   1   9       2889.45       4174.50      1156.36 o                         
  37   1   9       3010.88        615.93      1059.21 o                         
  39   1   9         34.01        602.39      1454.67 o                         
  41   1   9       4969.39       3922.90      1265.40 o                         
  43   1   9       1116.86       3950.16      1305.17 o                         
  45   1   9        469.58       2269.12      1351.00 o                         
 -56   2   9       2130.33       3332.24      1582.69 o                         
 -54   2   9        706.27          3.42      1300.95 o                         
 -52   2   9        244.39       4426.16      1354.43 o                         
 -50   2   9      12008.60      11554.42      1764.35 o                         
 -48   2   9         22.56       2840.65      1064.74 o                         
 -46   2   9       2849.86       2311.04      1049.31 o                         
 -44   2   9        154.11       1285.63       955.22 o                         
 -42   2   9        749.40       1724.26       925.79 o                         
 -40   2   9         18.58       2023.80       865.12 o                         
 -38   2   9      53938.04      49031.30      2428.67 o                         
 -36   2   9      36812.55      33335.88      1831.01 o                         
 -34   2   9      37042.12      34198.34      1860.15 o                         
 -32   2   9       1330.05       3177.97       808.22 o                         
 -30   2   9      10724.29      12789.96      1063.85 o                         
 -28   2   9       9691.40       9754.00       927.56 o                         
 -26   2   9      11713.80      12298.94      1049.42 o                         
 -24   2   9       8668.49      10566.82       844.16 o                         
 -22   2   9       2557.56       4622.39       610.48 o                         
 -20   2   9      21786.56      19112.55      1512.22 o                         
 -18   2   9      12246.80      15700.50       929.55 o                         
 -16   2   9      87337.74      83405.52      3923.05 o                         
 -14   2   9       2769.21       3020.11      1100.93 o                         
 -12   2   9       4191.16       6667.86       743.61 o                         
 -10   2   9      30976.38      26821.05      1550.96 o                         
  -8   2   9      81164.33      77897.96      3680.28 o                         
  -6   2   9      13868.27      13617.39      1303.74 o                         
  -4   2   9      65492.40      61477.58      2973.97 o                         
  -2   2   9        102.38       1075.49       331.01 o                         
   0   2   9       8652.65      11237.95      1000.00 o                         
   2   2   9        436.12       1120.30       467.52 o                         
   4   2   9       1404.04       3669.12      1476.43 o                         
   6   2   9      16663.81      18251.19      1272.62 o                         
   8   2   9         48.50        858.51       557.95 o                         
  10   2   9       1960.27       3313.37       668.33 o                         
  12   2   9       3518.95       4808.65       768.92 o                         
  14   2   9       5013.08       5603.42       857.45 o                         
  16   2   9      37613.41      35584.73      2020.05 o                         
  18   2   9       8945.58       9198.68      1080.75 o                         
  20   2   9       4721.65       7083.51      1044.40 o                         
  22   2   9      46731.67      47861.59      3962.96 o                         
  24   2   9        576.48       2620.26       985.55 o                         
  26   2   9        760.22        605.24       966.21 o                         
  28   2   9          9.80         -2.21      1067.64 o                         
  30   2   9       6766.02       6441.94      1233.70 o                         
  32   2   9        362.38        526.77      1097.59 o                         
  34   2   9        144.37      -1168.29      1168.29 o                         
  36   2   9        164.48       1321.75      1250.66 o                         
  38   2   9        262.45       1625.64      1317.97 o                         
  40   2   9        799.83        698.31      1334.86 o                         
 -49   3   9       1520.91       3426.47      1954.38 o                         
 -47   3   9        859.69       2197.09      1881.69 o                         
 -45   3   9        471.63       1574.06      2650.91 o                         
 -43   3   9      11659.58      11020.16      2822.91 o                         
 -41   3   9       5804.88       9865.09      2308.21 o                         
 -39   3   9        167.14        863.01      1571.91 o                         
 -37   3   9      11358.33      10637.66      2379.70 o                         
 -35   3   9        153.92        147.55       986.84 o                         
 -33   3   9        919.37       1094.90       964.40 o                         
 -31   3   9         30.14        439.33      1583.61 o                         
 -29   3   9      21530.34      21270.58      1805.26 o                         
 -27   3   9        161.53        571.03       841.32 o                         
 -25   3   9        686.61       -217.66       774.98 o                         
 -23   3   9        391.10        724.07       758.96 o                         
 -21   3   9        133.08        833.45       749.63 o                         
 -19   3   9       6963.27      10375.50      1133.46 o                         
 -17   3   9       5732.82       7700.51      1715.09 o                         
 -15   3   9         93.43       2240.76      1131.82 o                         
 -13   3   9       1371.26       2507.78       803.56 o                         
 -11   3   9          6.06        558.62       763.87 o                         
  -9   3   9       3569.13       6883.37      1002.94 o                         
  -7   3   9       2940.74       4150.12       894.41 o                         
  -5   3   9       3396.31       5588.40       960.00 o                         
  -3   3   9        946.85        448.09       804.61 o                         
  -1   3   9         55.04       1100.39       772.58 o                         
   1   3   9      14064.30      14322.08      1360.51 o                         
   3   3   9         56.67        732.80      1267.50 o                         
   5   3   9        224.14       2523.08       895.15 o                         
   7   3   9        404.57        890.74       878.03 o                         
   9   3   9      11089.91      12888.33      1990.29 o                         
  11   3   9        183.92       -371.90       889.65 o                         
  13   3   9       8200.66       9399.61      1359.96 o                         
  15   3   9       3282.61       2706.67      1182.14 o                         
  17   3   9         96.45        846.96      1130.04 o                         
  19   3   9       3104.10       2700.49      1109.53 o                         
  21   3   9       5694.87       5812.90      1253.35 o                         
  23   3   9        115.42        821.37      1124.86 o                         
  25   3   9       5529.10       3917.63      1278.30 o                         
  27   3   9       1584.74       2313.78      1223.53 o                         
  29   3   9       2153.94       3569.14      1367.80 o                         
  31   3   9       4675.78       3134.62      1398.88 o                         
  33   3   9       2469.52       2740.49      1500.81 o                         
 -34   4   9       1456.27       3638.37      2759.61 o                         
 -32   4   9       3912.42       7050.11      3162.87 o                         
 -30   4   9       3242.10       2815.18      2275.28 o                         
 -28   4   9       2425.28        940.73      2536.89 o                         
 -26   4   9        155.86      -2083.92      2083.92 o                         
 -24   4   9       1184.65       -308.45      1992.51 o                         
 -22   4   9       7039.46       4835.52      4861.06 o                         
 -20   4   9       6307.10       3243.92      1933.72 o                         
 -18   4   9        399.09       1063.68      1570.23 o                         
 -16   4   9       2488.63       1235.12      2883.68 o                         
 -14   4   9         76.34      -1191.45      1567.94 o                         
 -12   4   9       6681.42       8658.19      3161.91 o                         
 -10   4   9       5124.59       6622.28      2015.76 o                         
  -8   4   9        536.98       2296.77      1699.15 o                         
  -6   4   9      16753.47      17957.47      2571.32 o                         
  -4   4   9        719.36       2370.43      1582.55 o                         
  -2   4   9       2198.52       1192.21      2787.41 o                         
   0   4   9         36.84       1792.88      1571.79 o                         
   2   4   9        787.38        415.49      1587.64 o                         
   4   4   9       2102.11       1882.64      2501.62 o                         
   6   4   9        577.27       -169.91      2288.82 o                         
   8   4   9       4600.68       3954.21      1577.26 o                         
  10   4   9       1597.48       1513.64      1463.92 o                         
  12   4   9        163.67        279.19      1390.82 o                         
  14   4   9        213.73       2126.32      1487.85 o                         
  16   4   9        850.34      -2312.11      2312.11 o                         
  18   4   9       4339.34       1357.87      2661.74 o                         
 -62   0  10       6382.04       7821.90      4897.97 o                         
 -60   0  10       1953.37       5488.56      2336.05 o                         
 -58   0  10      31216.02      25336.01      4832.60 o                         
 -56   0  10       1972.25       2261.72      1593.68 o                         
 -54   0  10       2262.62       1643.01      1541.19 o                         
 -52   0  10       4442.70       4157.05      1655.04 o                         
 -50   0  10       4389.85       5051.19      1563.73 o                         
 -48   0  10       2946.67       3732.91      1489.45 o                         
 -46   0  10       6471.19       4363.17      1427.35 o                         
 -44   0  10      14109.27      12015.41      1770.67 o                         
 -42   0  10      13585.07      16656.44      2329.24 o                         
 -40   0  10        573.64       -213.95      1001.15 o                         
 -38   0  10     101075.16      97749.42      5694.14 o                         
 -36   0  10      18397.08      18598.66      1788.88 o                         
 -34   0  10      63188.59      54559.06      4425.96 o                         
 -32   0  10      23344.28      27734.41      4478.38 o                         
 -30   0  10        941.94       -136.31       623.75 o                         
 -28   0  10     168390.64     164534.55      9000.20 o                         
 -26   0  10      10017.32      10575.98      1057.17 o                         
 -24   0  10        638.49        376.88       541.10 o                         
 -22   0  10      42518.93      37933.62      2273.88 o                         
 -20   0  10     188685.84     189339.67     14485.97 o                         
 -18   0  10      44093.65      34424.91      2947.31 o                         
 -16   0  10      98439.44      84919.70      6627.82 o                         
 -14   0  10       1926.44       1976.73       664.06 o                         
 -12   0  10      83167.05      69383.17      5424.32 o                         
 -10   0  10       6838.81       7892.62      1110.87 o                         
  -8   0  10     627845.00     788074.06     41685.38 o                         
  -6   0  10       5016.69       6511.75      1674.12 o                         
  -4   0  10     157693.86     157777.72      8506.34 o                         
  -2   0  10       2671.49       3246.36       643.47 o                         
   0   0  10      34683.54      38195.90      2320.53 o                         
   2   0  10      15400.62      16355.10      1332.41 o                         
   4   0  10      81543.80      70000.14      4010.36 o                         
   6   0  10      26906.36      24104.25      1705.88 o                         
   8   0  10     155701.34     159035.62      8746.31 o                         
  10   0  10      59307.37      60999.91      3646.85 o                         
  12   0  10     104283.09     104937.86      5964.52 o                         
  14   0  10      52571.36      51507.79      3266.61 o                         
  16   0  10       6339.88       7995.59      1218.50 o                         
  18   0  10      27320.77      26988.45      2170.28 o                         
  20   0  10        722.58       -299.57       993.48 o                         
  22   0  10      91110.96      76676.85      4709.38 o                         
  24   0  10        980.94       1328.60      1372.09 o                         
  26   0  10        308.26       -554.16      1150.30 o                         
  28   0  10       4346.24       4489.26      1483.64 o                         
  30   0  10        311.63        645.70      1410.19 o                         
  32   0  10       6664.23       6073.57      1480.82 o                         
  34   0  10       4279.79       1614.64      1493.85 o                         
  36   0  10        716.87       3204.88      1605.35 o                         
  38   0  10       9797.51       7655.84      3281.54 o                         
  40   0  10        819.33        617.16      2215.78 o                         
  42   0  10      22073.03      16647.83      2363.39 o                         
  44   0  10       2609.28       2845.75      1992.95 o                         
 -61   1  10        777.95       3553.24      1489.78 o                         
 -59   1  10       5844.37       4821.81      1639.77 o                         
 -57   1  10       2619.56       4118.46      1244.27 o                         
 -55   1  10       3950.31       6564.31      1380.75 o                         
 -53   1  10       8071.61       5458.38      1282.81 o                         
 -51   1  10      17283.33      17839.02      2424.48 o                         
 -49   1  10      13681.75      16210.13      1546.46 o                         
 -47   1  10      21775.59      21058.24      1633.85 o                         
 -45   1  10        253.03        636.42       870.53 o                         
 -43   1  10       9000.36       9836.76      1144.94 o                         
 -41   1  10       2598.56       2339.46       915.55 o                         
 -39   1  10       1879.58       2375.89       825.68 o                         
 -37   1  10      48425.20      45600.23      2175.59 o                         
 -35   1  10       5182.41       6235.81       845.92 o                         
 -33   1  10       6860.36       7890.10      1069.16 o                         
 -31   1  10       1875.59       3385.51       664.41 o                         
 -29   1  10      94876.37      91921.12      4304.01 o                         
 -27   1  10       1952.08       2210.09       641.11 o                         
 -25   1  10       2154.16       3511.25       657.05 o                         
 -23   1  10      32034.39      33111.92      1749.04 o                         
 -21   1  10       7709.08       8200.43       928.05 o                         
 -19   1  10      10813.37      10448.77       937.53 o                         
 -17   1  10      65881.88      56364.88      2646.99 o                         
 -15   1  10      19632.87      14643.59       873.56 o                         
 -13   1  10     149837.16     129617.12      5736.03 o                         
 -11   1  10      15254.55      11845.80      1349.92 o                         
  -9   1  10      45434.14      41002.26      1645.19 o                         
  -7   1  10      43574.79      38523.74      1577.78 o                         
  -5   1  10        453.99        726.88       283.41 o                         
  -3   1  10      39188.23      37163.93      1564.44 o                         
  -1   1  10      18239.18      17040.82       898.22 o                         
   1   1  10     164316.30     160172.33      6146.33 o                         
   3   1  10       6661.35       7646.77       641.63 o                         
   5   1  10      24518.00      25041.99      1439.14 o                         
   7   1  10       8661.11       9911.51       786.84 o                         
   9   1  10        799.51       2226.79       555.90 o                         
  11   1  10          3.40        965.36       631.69 o                         
  13   1  10      61029.05      59462.21      2599.58 o                         
  15   1  10      20132.76      22381.06      1406.89 o                         
  17   1  10      46686.40      43924.69      2101.77 o                         
  19   1  10       1070.91       2269.13       771.93 o                         
  21   1  10      14862.04      16575.42      1326.69 o                         
  23   1  10        347.29         51.81       801.41 o                         
  25   1  10         38.82        345.01       815.18 o                         
  27   1  10        195.87       -239.42       874.30 o                         
  29   1  10        577.97       1406.77       976.90 o                         
  31   1  10      14532.45      10990.16      1530.43 o                         
  33   1  10       7418.84       5801.11      1200.43 o                         
  35   1  10        478.40        115.00      1249.01 o                         
  37   1  10       5034.21       6344.86      1618.94 o                         
  39   1  10         43.91       1210.40      1186.35 o                         
  41   1  10       1163.42       1345.96      1195.73 o                         
  43   1  10       8103.79       6011.45      1424.65 o                         
 -56   2  10       7710.77       8961.78      1673.47 o                         
 -54   2  10        212.37       1724.32      1261.55 o                         
 -52   2  10       4900.94       6616.28      1465.57 o                         
 -50   2  10        252.31        517.78      1140.71 o                         
 -48   2  10        140.13       1189.48      1134.95 o                         
 -46   2  10       3148.18       4456.80      1112.03 o                         
 -44   2  10       5975.88       7397.39      1184.40 o                         
 -42   2  10       2077.06       5501.34      1142.82 o                         
 -40   2  10       8886.10      12436.38      1236.76 o                         
 -38   2  10       1795.39       4487.71      1121.59 o                         
 -36   2  10      28747.50      28556.10      1688.28 o                         
 -34   2  10         56.95       2450.26       776.68 o                         
 -32   2  10        220.38        -44.05       677.65 o                         
 -30   2  10      26749.31      26259.86      1651.44 o                         
 -28   2  10      16497.05      19304.05      1365.31 o                         
 -26   2  10      36650.58      33285.25      2130.19 o                         
 -24   2  10       1310.93       1729.13       549.03 o                         
 -22   2  10      29129.59      25884.11      1309.68 o                         
 -20   2  10        630.75        882.72       445.15 o                         
 -18   2  10       7886.42       9050.54       704.78 o                         
 -16   2  10       7205.56       8485.87       844.27 o                         
 -14   2  10      39034.46      35765.73      1898.04 o                         
 -12   2  10         23.15        198.32       505.00 o                         
 -10   2  10      23498.79      19799.83      1270.68 o                         
  -8   2  10       6919.45       8219.86      1042.64 o                         
  -6   2  10      15134.90      15824.43      1158.69 o                         
  -4   2  10      15117.67      17525.82      1359.70 o                         
  -2   2  10       3792.66       4308.86       492.08 o                         
   0   2  10        668.87        845.83       420.47 o                         
   2   2  10       3907.63       4319.49       568.89 o                         
   4   2  10        470.89       1170.38       531.87 o                         
   6   2  10      24430.12      26000.82      1613.62 o                         
   8   2  10       6814.49       7296.11       840.25 o                         
  10   2  10      19235.86      22021.83      1360.59 o                         
  12   2  10       4821.29       6379.52       847.49 o                         
  14   2  10        713.05        160.88       722.18 o                         
  16   2  10       5945.10       8313.95      1438.21 o                         
  18   2  10        244.74        323.79       783.59 o                         
  20   2  10      11135.89      11445.18      1207.15 o                         
  22   2  10      20410.71      21456.74      1668.29 o                         
  24   2  10      20548.27      19728.69      1628.48 o                         
  26   2  10       4087.44       4028.29      1089.08 o                         
  28   2  10         58.53        113.11      1037.65 o                         
  30   2  10       3235.39       3987.08      1172.16 o                         
  32   2  10         41.34      -1100.17      1100.17 o                         
  34   2  10       1618.87       4482.44      1332.94 o                         
  36   2  10      10298.42      12514.83      1637.62 o                         
  38   2  10       7978.94       9646.91      1606.18 o                         
 -49   3  10       2897.58       2350.19      2814.42 o                         
 -47   3  10         47.26       3305.49      1941.69 o                         
 -45   3  10      10748.06      13845.19      2829.65 o                         
 -43   3  10        282.47       3768.09      1772.31 o                         
 -41   3  10       6791.84       8625.10      2262.65 o                         
 -39   3  10       2851.27       2627.48      1267.47 o                         
 -37   3  10        676.04       1608.15      1236.70 o                         
 -35   3  10       6087.11       7689.13      1310.21 o                         
 -33   3  10        588.24       1072.18       980.78 o                         
 -31   3  10      28164.01      26977.04      4193.56 o                         
 -29   3  10       5534.09       5538.49      1290.88 o                         
 -27   3  10      17985.38      18332.69      1777.67 o                         
 -25   3  10       5229.62       6231.81      1032.59 o                         
 -23   3  10         11.32        605.75       781.51 o                         
 -21   3  10        246.29       2420.61       812.79 o                         
 -19   3  10      39234.80      36749.42      3191.85 o                         
 -17   3  10       5029.10       6814.26      1005.42 o                         
 -15   3  10      37076.15      38388.83      3048.59 o                         
 -13   3  10       2144.63       3107.72       856.54 o                         
 -11   3  10      18668.87      17620.18      1486.10 o                         
  -9   3  10       4999.47       5825.05       969.74 o                         
  -7   3  10       2219.70       3600.11       876.73 o                         
  -5   3  10       9269.24       8536.23      1085.39 o                         
  -3   3  10      21639.16      26145.73      1801.84 o                         
  -1   3  10      19948.17      21683.59      1687.46 o                         
   1   3  10        654.61       4272.95      1175.66 o                         
   3   3  10       5265.79       5561.70      1365.88 o                         
   5   3  10       5127.45       7111.56      1117.82 o                         
   7   3  10       8138.05      11119.48      1660.76 o                         
   9   3  10       7450.54       6961.60      1191.76 o                         
  11   3  10      21154.36      20444.93      1776.38 o                         
  13   3  10       8336.43      10161.28      1431.98 o                         
  15   3  10      27270.15      25379.85      2144.30 o                         
  17   3  10          6.96       1731.53      1240.63 o                         
  19   3  10      18927.33      15314.81      1946.61 o                         
  21   3  10       3067.41        918.54      1287.29 o                         
  23   3  10       4151.86       4576.95      1487.66 o                         
  25   3  10       1045.56      -1105.16      1328.01 o                         
  27   3  10        202.27        109.42      1414.66 o                         
  29   3  10       3258.39       4215.63      1666.79 o                         
  31   3  10       4443.77       4831.94      1896.21 o                         
 -34   4  10       4132.76       3749.36      2823.59 o                         
 -32   4  10        891.91       2381.50      2458.57 o                         
 -30   4  10       2448.51       4340.47      2930.14 o                         
 -28   4  10        130.98       3082.13      2658.33 o                         
 -26   4  10         82.47       2273.03      2612.06 o                         
 -24   4  10       2401.60        969.71      3284.49 o                         
 -22   4  10       4559.21       2989.81      3857.84 o                         
 -20   4  10        958.68         95.37      1616.76 o                         
 -18   4  10        776.45        275.23      1578.18 o                         
 -16   4  10       1648.77       3216.91      3453.35 o                         
 -14   4  10       2413.98       2458.07      1721.01 o                         
 -12   4  10       1030.08       2017.50      1735.27 o                         
 -10   4  10       9655.79      10447.45      2216.64 o                         
  -8   4  10       2270.84       4398.04      1841.85 o                         
  -6   4  10      19596.99      22115.47      2770.38 o                         
  -4   4  10         75.65       -428.05      1486.40 o                         
  -2   4  10       5802.68       2991.30      1662.15 o                         
   0   4  10       3212.92       3108.53      1627.47 o                         
   2   4  10       5171.05       5762.25      1758.06 o                         
   4   4  10        491.35       1573.56      2696.80 o                         
   6   4  10       5804.92       8141.92      2122.86 o                         
   8   4  10        383.17       2621.23      2477.08 o                         
  10   4  10       2591.21       2498.46      1846.48 o                         
  12   4  10       1641.00       1934.59      2971.42 o                         
  14   4  10       2544.52       -316.15      2521.52 o                         
  16   4  10       3787.65       1126.23      2707.59 o                         
  18   4  10        354.76      -1198.25      1627.64 o                         
 -61   1  11       1142.73        673.79      1295.74 o                         
 -59   1  11       1109.15       4938.37      1501.87 o                         
 -57   1  11       2767.45       2295.36      1270.48 o                         
 -55   1  11          4.75       2260.71      1178.18 o                         
 -53   1  11         90.37        821.76      1047.09 o                         
 -51   1  11       7705.19       8514.37      1263.28 o                         
 -49   1  11         12.38       1761.06       900.89 o                         
 -47   1  11       4324.30       5994.91      1092.56 o                         
 -45   1  11      33125.86      35705.54      2086.25 o                         
 -43   1  11        822.99       2937.30       925.73 o                         
 -41   1  11        280.40       1211.41       808.37 o                         
 -39   1  11      10205.36      11661.60      1124.89 o                         
 -37   1  11      30114.34      33926.10      1808.92 o                         
 -35   1  11       2590.57       3574.46       897.37 o                         
 -33   1  11       1873.87       1170.92       732.31 o                         
 -31   1  11       1723.11       1812.69       714.95 o                         
 -29   1  11       3457.68       4447.73       781.93 o                         
 -27   1  11       6396.35       8729.55       914.14 o                         
 -25   1  11       1144.82        682.04       780.67 o                         
 -23   1  11       2363.58       1780.12       564.01 o                         
 -21   1  11      24927.88      20626.65      1472.37 o                         
 -19   1  11      23457.90      20534.09      1174.61 o                         
 -17   1  11      73461.41      60759.07      2809.89 o                         
 -15   1  11      12000.64      10692.39       864.44 o                         
 -13   1  11      30117.25      23327.68      1650.62 o                         
 -11   1  11        127.95       -123.38       313.23 o                         
  -9   1  11      16818.45      16214.22       782.40 o                         
  -7   1  11      97551.39      92516.98      3581.23 o                         
  -5   1  11        555.12       1276.22       346.03 o                         
  -3   1  11       9389.31       9804.07       652.30 o                         
  -1   1  11        632.52       1166.98       416.13 o                         
   1   1  11      80104.73      82083.31      3257.11 o                         
   3   1  11        162.80        334.91       420.50 o                         
   5   1  11      10472.30      11348.58       825.38 o                         
   7   1  11        109.31        446.65       581.76 o                         
   9   1  11      30693.98      30022.01      1494.79 o                         
  11   1  11       8191.82      10104.20       901.92 o                         
  13   1  11      73671.66      73837.45      3146.66 o                         
  15   1  11      26072.56      29043.01      1611.31 o                         
  17   1  11       1704.97       2533.30       868.09 o                         
  19   1  11        869.66        346.29       785.47 o                         
  21   1  11       2151.64       1627.51       839.45 o                         
  23   1  11      13896.68      14363.88      1309.39 o                         
  25   1  11        163.29       1370.48       871.66 o                         
  27   1  11          5.77       -261.77       875.19 o                         
  29   1  11        499.21        122.55       964.39 o                         
  31   1  11        306.14       1000.33      1006.79 o                         
  33   1  11       3316.16       2617.68      1067.63 o                         
  35   1  11       6135.83       5075.93      1220.90 o                         
  37   1  11       5342.78       5585.30      1269.79 o                         
  39   1  11       2573.13       4224.10      2682.81 o                         
  41   1  11       3961.24       2690.52      1314.44 o                         
 -58   2  11       8264.15       8078.39      2376.00 o                         
 -56   2  11         78.72        958.73      1277.50 o                         
 -54   2  11        111.31       1121.60      1338.97 o                         
 -52   2  11        991.68       5456.72      2061.70 o                         
 -50   2  11        838.07       1524.61      1205.56 o                         
 -48   2  11        212.01       1433.80      1126.89 o                         
 -46   2  11      12216.66      14736.69      2563.49 o                         
 -44   2  11        394.88       1290.44      1085.59 o                         
 -42   2  11       6211.90       8219.97      1143.14 o                         
 -40   2  11       7202.47      10027.72      1158.75 o                         
 -38   2  11       1084.42        954.84      1023.60 o                         
 -36   2  11      19438.96      23258.02      1540.60 o                         
 -34   2  11      29463.93      31923.10      2896.04 o                         
 -32   2  11       2282.32       2661.52       838.37 o                         
 -30   2  11       2524.85       3879.35       994.91 o                         
 -28   2  11      12065.41      13486.62      2568.78 o                         
 -26   2  11      15243.35      16792.96      2121.37 o                         
 -24   2  11      13665.27      14968.47      1071.99 o                         
 -22   2  11      16244.47      18830.22      1306.39 o                         
 -20   2  11      12855.34      13849.25      1101.68 o                         
 -18   2  11       3617.08       4167.23      1167.65 o                         
 -16   2  11      18749.09      16152.17      1106.29 o                         
 -14   2  11       8597.06       9996.33      1317.83 o                         
 -12   2  11      55468.46      52229.70      2604.70 o                         
 -10   2  11      10551.48      11514.67      1015.88 o                         
  -8   2  11     136467.17     129235.24      7229.80 o                         
  -6   2  11       8011.44       7581.68       835.94 o                         
  -4   2  11      11980.16      12970.53      1625.41 o                         
  -2   2  11       1869.97       3259.28       576.44 o                         
   0   2  11      22903.64      23422.96      1198.63 o                         
   2   2  11       7448.94       7414.14       812.78 o                         
   4   2  11      15224.62      17843.21      1119.79 o                         
   6   2  11        910.84       1495.45       604.15 o                         
   8   2  11      10756.10      11706.60       995.13 o                         
  10   2  11        102.50        576.11       649.29 o                         
  12   2  11      15538.69      17754.24      1281.24 o                         
  14   2  11      76922.70      74001.20      3207.26 o                         
  16   2  11       3351.27       4992.67      1290.55 o                         
  18   2  11        623.10       2365.66       921.26 o                         
  20   2  11       6160.17       8917.69      1214.04 o                         
  22   2  11      11416.74      13541.79      1485.59 o                         
  24   2  11        329.35        831.59      1345.72 o                         
  26   2  11        416.49        282.62       967.87 o                         
  28   2  11       1014.46       1392.69      1079.78 o                         
  30   2  11       6115.62       3808.84      1205.46 o                         
  32   2  11       1049.87       2833.34      1283.90 o                         
  34   2  11      10586.75      10043.95      1515.09 o                         
  36   2  11       1636.89       2583.04      1341.84 o                         
  38   2  11       4855.88       4222.37      1433.28 o                         
 -49   3  11       1638.37       6413.00      2335.79 o                         
 -47   3  11        340.17       3745.03      2196.16 o                         
 -45   3  11          7.34       3089.71      1910.84 o                         
 -43   3  11       2865.76       4696.35      1529.83 o                         
 -41   3  11         33.16       3872.14      1487.36 o                         
 -39   3  11          3.71       2275.07      1279.25 o                         
 -37   3  11      18969.66      20304.20      3129.03 o                         
 -35   3  11        968.26       1078.55      1202.81 o                         
 -33   3  11       1423.82        950.45       984.81 o                         
 -31   3  11       4281.04       7083.33      1696.97 o                         
 -29   3  11       1891.75       1713.34      2069.44 o                         
 -27   3  11        174.17       -455.92      1257.12 o                         
 -25   3  11       1608.60       2212.04       887.63 o                         
 -23   3  11       9483.91      10601.09      1636.47 o                         
 -21   3  11      10488.42      11527.48      1196.72 o                         
 -19   3  11       2245.96       2291.11       828.74 o                         
 -17   3  11       2454.26       2690.29       847.63 o                         
 -15   3  11       4030.35       5508.78       988.18 o                         
 -13   3  11       4387.73       5339.12       966.44 o                         
 -11   3  11       1780.90       3272.06       881.63 o                         
  -9   3  11       1070.34       2105.71       825.07 o                         
  -7   3  11      30781.38      29191.03      1955.13 o                         
  -5   3  11         55.65        258.33       770.36 o                         
  -3   3  11       2158.55       4205.05      1064.32 o                         
  -1   3  11       6844.94       8980.13      1391.72 o                         
   1   3  11       6938.51       7271.77      1114.89 o                         
   3   3  11       1404.88        413.12       864.17 o                         
   5   3  11       1002.95       2407.93      1416.21 o                         
   7   3  11        149.23       1137.79       925.84 o                         
   9   3  11        646.57       2533.50      1006.20 o                         
  11   3  11        120.33        989.88       957.98 o                         
  13   3  11      16056.84      15338.10      1667.71 o                         
  15   3  11        850.03       1420.31      1109.04 o                         
  17   3  11       1938.19       1365.27      1264.87 o                         
  19   3  11       1325.53       2443.54      1319.39 o                         
  21   3  11         19.80       -200.96      1341.95 o                         
  23   3  11       2337.36       2137.11      1442.09 o                         
  25   3  11        287.17       -384.60      1403.25 o                         
  27   3  11        141.17       -509.45      1449.05 o                         
  29   3  11       1851.53       1337.40      1569.05 o                         
 -36   4  11       3589.97       5267.45      3216.47 o                         
 -34   4  11       1273.43      -2142.82      2142.82 o                         
 -32   4  11        610.57        901.66      2889.92 o                         
 -30   4  11       5525.80       5070.17      3048.74 o                         
 -28   4  11       7401.50       8579.54      3413.59 o                         
 -26   4  11       6327.89       3990.78      2694.49 o                         
 -24   4  11        689.89       -878.22      1924.43 o                         
 -22   4  11        443.53      -2098.34      2250.18 o                         
 -20   4  11       2148.57       1101.51      3126.19 o                         
 -18   4  11        176.23        225.99      1577.14 o                         
 -16   4  11       1434.68       3628.02      2524.20 o                         
 -14   4  11       7889.85       7974.24      2062.01 o                         
 -12   4  11       1949.49       3073.70      2250.94 o                         
 -10   4  11       8260.00       8055.00      2009.25 o                         
  -8   4  11       5294.21       7798.64      1988.93 o                         
  -6   4  11       6074.68       6364.58      1881.00 o                         
  -4   4  11        701.48       2166.96      1591.49 o                         
  -2   4  11       1600.82       2560.17      1536.06 o                         
   0   4  11        291.69        867.49      1714.53 o                         
   2   4  11       8365.79       3908.98      1654.88 o                         
   4   4  11          9.29       1252.52      1698.96 o                         
   6   4  11        927.74       1351.68      1446.06 o                         
   8   4  11       2554.07       4361.72      1569.15 o                         
  10   4  11       5339.04       2373.66      1558.19 o                         
  12   4  11         37.87      -2380.87      2380.87 o                         
  14   4  11        396.77         38.53      2604.61 o                         
  16   4  11       5824.22       2224.94      1839.38 o                         
 -64   0  12       2836.25       3562.76      2159.25 o                         
 -62   0  12      13516.44      10493.27      2749.46 o                         
 -60   0  12       2952.93       2881.09      1785.24 o                         
 -58   0  12      14712.67      12994.81      3700.42 o                         
 -56   0  12        405.98       1817.68      3047.36 o                         
 -54   0  12       6341.62       5730.14      2574.96 o                         
 -52   0  12        279.60        185.75      1365.48 o                         
 -50   0  12      31135.24      32100.56      3057.80 o                         
 -48   0  12         18.19       1002.80      1273.54 o                         
 -46   0  12        953.37       -258.95      1221.43 o                         
 -44   0  12        672.03        438.47      1087.14 o                         
 -42   0  12     125904.80     106665.13      6228.10 o                         
 -40   0  12       8141.50       7993.47      1313.42 o                         
 -38   0  12        242.75       -273.56       871.83 o                         
 -36   0  12      58799.84      46602.47      2988.22 o                         
 -34   0  12        181.61        376.81       759.98 o                         
 -32   0  12       6351.27       9524.22      1187.13 o                         
 -30   0  12      76842.02      71554.09      4133.43 o                         
 -28   0  12        381.46       -145.64       579.45 o                         
 -26   0  12       9616.06       7162.96       872.10 o                         
 -24   0  12       4219.63       3933.61      1051.23 o                         
 -22   0  12      70477.68      64230.38      5203.85 o                         
 -20   0  12       7019.87       6316.57      1100.69 o                         
 -18   0  12       2387.72       1891.82       733.56 o                         
 -16   0  12     137689.75     108962.20      8413.67 o                         
 -14   0  12       3011.07       3548.90      1355.85 o                         
 -12   0  12      60891.87      49512.07      2796.40 o                         
 -10   0  12       2489.41       3306.74       534.52 o                         
  -8   0  12      19890.69      17180.04      1201.94 o                         
  -6   0  12       4788.52       6885.10      1060.47 o                         
  -4   0  12      14551.70      17313.78      2584.17 o                         
  -2   0  12         68.79        216.59       578.74 o                         
   0   0  12     148070.00     151466.73      8268.80 o                         
   2   0  12      20926.38      19502.90      1480.52 o                         
   4   0  12     109233.54     100658.35      5658.59 o                         
   6   0  12      41145.31      41165.20      2624.46 o                         
   8   0  12      35326.60      34954.46      2358.66 o                         
  10   0  12       1665.09       1963.95       840.28 o                         
  12   0  12        507.57       1444.91       825.64 o                         
  14   0  12      86834.12      77280.23      4665.22 o                         
  16   0  12          8.36       -876.31       876.31 o                         
  18   0  12      46949.40      42956.17      3009.88 o                         
  20   0  12       3032.11       1953.41      1373.40 o                         
  22   0  12       3170.38       4513.18      1302.81 o                         
  24   0  12       5774.43       4722.70      2861.21 o                         
  26   0  12      18546.14      14784.53      1896.01 o                         
  28   0  12       2990.14       1087.42      1265.07 o                         
  30   0  12      15389.15      11536.45      1888.33 o                         
  32   0  12       1874.82        917.04      1448.10 o                         
  34   0  12      17336.36      13593.83      2225.36 o                         
  36   0  12       1087.19       1049.46      1512.57 o                         
  38   0  12      14707.61      12125.13      2856.26 o                         
  40   0  12         67.61        481.97      1595.15 o                         
  42   0  12        693.03       1013.95      1763.81 o                         
 -61   1  12        139.33       1710.66      1410.31 o                         
 -59   1  12       7291.63       8882.65      2344.86 o                         
 -57   1  12       4981.83       6399.63      1547.30 o                         
 -55   1  12       4705.26       2839.96      1246.75 o                         
 -53   1  12        549.97       -167.52       998.93 o                         
 -51   1  12      18298.02      17900.18      1601.11 o                         
 -49   1  12       1580.44       2147.05       988.86 o                         
 -47   1  12        433.23       1494.10       942.59 o                         
 -45   1  12      24791.59      23827.83      1695.09 o                         
 -43   1  12      14824.63      18246.08      1457.97 o                         
 -41   1  12      24872.35      27305.19      1693.83 o                         
 -39   1  12       6133.90       6473.51       895.05 o                         
 -37   1  12      65360.02      63136.29      3211.14 o                         
 -35   1  12      16345.39      17974.44      1827.30 o                         
 -33   1  12       7812.45       7822.75       999.83 o                         
 -31   1  12       1330.13       2073.85       724.36 o                         
 -29   1  12       2927.04       2681.96       707.68 o                         
 -27   1  12       3526.88       2617.06       782.35 o                         
 -25   1  12       1978.67       1018.13       525.67 o                         
 -23   1  12        707.69        596.70       493.97 o                         
 -21   1  12     150210.83     136426.11      6121.82 o                         
 -19   1  12       6556.77       6268.43      1149.20 o                         
 -17   1  12      65741.79      52762.20      2475.00 o                         
 -15   1  12      38856.22      31992.97      1591.57 o                         
 -13   1  12       2738.37       1894.69       621.31 o                         
 -11   1  12      11568.98      11135.83       756.04 o                         
  -9   1  12      49982.02      43667.48      1779.69 o                         
  -7   1  12     128688.59     113607.63      4393.71 o                         
  -5   1  12      40920.45      37582.71      1583.82 o                         
  -3   1  12       1077.48       1384.01       385.10 o                         
  -1   1  12      10892.95      11861.45       769.56 o                         
   1   1  12      32909.82      30300.78      1395.28 o                         
   3   1  12       1246.74        570.35       457.93 o                         
   5   1  12       4880.83       6733.24       686.58 o                         
   7   1  12       1609.29       1128.47       537.46 o                         
   9   1  12      83145.65      82108.49      3396.61 o                         
  11   1  12        181.79       1699.96       822.94 o                         
  13   1  12      27200.85      28394.86      1615.15 o                         
  15   1  12        537.86        921.02       703.42 o                         
  17   1  12       1892.81       1167.19       753.98 o                         
  19   1  12       1575.91       2281.93       816.90 o                         
  21   1  12       1927.75       4376.58       979.03 o                         
  23   1  12      40761.67      39009.18      2184.40 o                         
  25   1  12       3259.77       2661.67       967.46 o                         
  27   1  12       1339.53       1434.25       931.54 o                         
  29   1  12      16851.62      15089.54      1429.22 o                         
  31   1  12       5953.14       4430.64      1141.24 o                         
  33   1  12       6978.36       6298.29      1444.44 o                         
  35   1  12      12505.08      11843.47      1496.12 o                         
  37   1  12         94.91        207.78      1141.52 o                         
  39   1  12       2407.43       3173.65      1366.30 o                         
  41   1  12        181.77       1537.93      1220.29 o                         
 -58   2  12       3751.74       5318.47      1483.12 o                         
 -56   2  12        923.79        701.96      1290.48 o                         
 -54   2  12       2102.00       5354.12      1423.05 o                         
 -52   2  12        296.10       2955.94      1395.80 o                         
 -50   2  12        636.70       1909.51      1348.05 o                         
 -48   2  12       3668.72       4156.18      1245.02 o                         
 -46   2  12       2808.58       6123.39      2130.47 o                         
 -44   2  12      14578.02      14297.78      1576.40 o                         
 -42   2  12       4996.95       6649.99      1090.24 o                         
 -40   2  12      16044.52      17180.59      1420.01 o                         
 -38   2  12         58.31       -174.85       838.16 o                         
 -36   2  12       3480.77       3921.33       997.19 o                         
 -34   2  12       8380.34       9677.37      1350.88 o                         
 -32   2  12       6530.43       6667.55       956.58 o                         
 -30   2  12      32853.17      28247.37      1767.45 o                         
 -28   2  12      32975.87      31590.40      1868.37 o                         
 -26   2  12        427.52        808.91       670.95 o                         
 -24   2  12       1952.49       2170.39       650.05 o                         
 -22   2  12       4966.21       5839.30       751.88 o                         
 -20   2  12       7489.30       8365.86       745.35 o                         
 -18   2  12      13885.69      15345.38      1139.98 o                         
 -16   2  12      15306.73      15572.54      1157.97 o                         
 -14   2  12      40517.45      33846.07      1844.99 o                         
 -12   2  12       1762.46       2420.72      1159.37 o                         
 -10   2  12       1018.18       1235.44       746.27 o                         
  -8   2  12       2971.29       3900.77       673.39 o                         
  -6   2  12       2563.44       3045.22       648.58 o                         
  -4   2  12       2084.53       2761.80       683.50 o                         
  -2   2  12       8437.38       9532.95       727.35 o                         
   0   2  12       3157.68       3519.47       636.02 o                         
   2   2  12      48440.40      46221.95      2054.24 o                         
   4   2  12       3716.32       5448.35       710.33 o                         
   6   2  12       1836.66       1952.20       752.46 o                         
   8   2  12       1216.73       2015.33       768.91 o                         
  10   2  12      11861.41      14192.44      1141.15 o                         
  12   2  12        352.07       1030.45       777.49 o                         
  14   2  12       2833.60       3002.98       926.29 o                         
  16   2  12      29324.05      29547.89      1820.76 o                         
  18   2  12        715.90        526.40       844.34 o                         
  20   2  12      12115.59      12177.04      1301.45 o                         
  22   2  12       5368.91       6704.31      1143.38 o                         
  24   2  12       1028.17       1384.14      1019.89 o                         
  26   2  12         21.04       1238.87      1073.02 o                         
  28   2  12       2229.20       3545.13      1205.97 o                         
  30   2  12          6.45        311.53      1124.65 o                         
  32   2  12       8401.61       8052.95      1431.02 o                         
  34   2  12       1425.77        267.75      1231.56 o                         
  36   2  12       2467.35       2240.33      1320.75 o                         
 -49   3  12       6733.92       5110.49      2555.63 o                         
 -47   3  12        918.68       2027.31      1346.82 o                         
 -45   3  12      11977.16      10678.19      2339.31 o                         
 -43   3  12      34675.20      31244.64      8835.33 o                         
 -41   3  12       1755.37       2753.84      1362.73 o                         
 -39   3  12      22369.66      22773.11      2473.90 o                         
 -37   3  12       1408.23       1476.74      1280.86 o                         
 -35   3  12      18720.04      20686.04      4567.99 o                         
 -33   3  12       7292.68       7674.40      1867.32 o                         
 -31   3  12        209.69       1166.69      1588.28 o                         
 -29   3  12        285.64       -426.47       923.30 o                         
 -27   3  12        507.90         25.07      1327.36 o                         
 -25   3  12        126.36       1760.21       827.69 o                         
 -23   3  12      40319.71      35317.39      4699.71 o                         
 -21   3  12       1266.64       4147.93       899.85 o                         
 -19   3  12      28868.33      27506.00      3723.96 o                         
 -17   3  12       7817.97      10094.65      1175.26 o                         
 -15   3  12      10309.95       9243.24      1143.61 o                         
 -13   3  12       3701.24       3327.59       867.60 o                         
 -11   3  12       1156.83       1371.85       784.70 o                         
  -9   3  12       1967.84       2174.26       838.87 o                         
  -7   3  12       6671.82       7677.02      1139.52 o                         
  -5   3  12      27188.27      25573.82      1838.99 o                         
  -3   3  12       4399.34       4330.79      1205.06 o                         
  -1   3  12      10067.87       8976.11      1468.27 o                         
   1   3  12       1544.92       1038.68       902.95 o                         
   3   3  12        341.44        620.28      1087.06 o                         
   5   3  12       5419.70       5755.66      1064.66 o                         
   7   3  12      33734.92      32730.94      2903.68 o                         
   9   3  12       7290.68       8680.77      1277.99 o                         
  11   3  12      17118.38      16542.06      1679.77 o                         
  13   3  12       1810.24       2155.95      1236.70 o                         
  15   3  12      15005.41      14151.18      1705.04 o                         
  17   3  12        309.62        516.98      1175.19 o                         
  19   3  12        279.16         99.71      1230.97 o                         
  21   3  12        421.67        759.05      1330.64 o                         
  23   3  12        807.72       3057.54      1865.93 o                         
  25   3  12       2582.13       1545.66      1446.28 o                         
  27   3  12       5920.03       4400.50      1877.60 o                         
  29   3  12        405.01       1143.06      1551.36 o                         
 -36   4  12       1823.64       2659.69      2798.46 o                         
 -34   4  12       1014.68       -123.32      2766.95 o                         
 -32   4  12        190.63       -215.75      2642.97 o                         
 -30   4  12        522.30       1163.65      2789.67 o                         
 -28   4  12        134.62       1972.56      2704.57 o                         
 -26   4  12       5984.94       9479.06      3798.11 o                         
 -24   4  12      17797.35      11629.88      3959.03 o                         
 -22   4  12      15576.38      13972.17      3751.55 o                         
 -20   4  12       2061.70       -751.32      1537.02 o                         
 -18   4  12       3120.55       2260.57      2286.49 o                         
 -16   4  12       1814.66        -54.72      1636.37 o                         
 -14   4  12      15260.76      14992.48      2446.08 o                         
 -12   4  12         18.54       1429.27      1665.14 o                         
 -10   4  12       4296.19       5551.71      1911.46 o                         
  -8   4  12        268.29       2147.99      1654.87 o                         
  -6   4  12       2143.75        894.56      1529.38 o                         
  -4   4  12        461.79       2370.98      1587.01 o                         
  -2   4  12       5561.90       6140.16      1780.48 o                         
   0   4  12        161.27       1857.95      1404.17 o                         
   2   4  12       3439.76       5470.73      2896.06 o                         
   4   4  12        685.60       3313.88      1718.59 o                         
   6   4  12       9048.73       7029.36      1689.31 o                         
   8   4  12         41.67        775.01      1325.29 o                         
  10   4  12        195.95       -279.91      1814.64 o                         
  12   4  12        124.32      -1348.43      2612.09 o                         
  14   4  12       1236.69      -2651.52      2651.52 o                         
 -63   1  13       1274.00       3705.37      1664.54 o                         
 -61   1  13         30.06       2174.64      1407.04 o                         
 -59   1  13       1438.45       5003.60      1439.71 o                         
 -57   1  13       6025.44       5380.63      1407.40 o                         
 -55   1  13       1560.93       3499.95      1259.89 o                         
 -53   1  13        268.25        905.74      1125.40 o                         
 -51   1  13       8474.13      10079.54      1427.78 o                         
 -49   1  13       7887.34       8178.92      1225.61 o                         
 -47   1  13       4869.15       5243.67      1076.15 o                         
 -45   1  13      35663.13      35144.73      1998.06 o                         
 -43   1  13      14674.62      16510.75      2171.64 o                         
 -41   1  13       6106.68       8074.37      1562.81 o                         
 -39   1  13       1256.71       2259.94       879.26 o                         
 -37   1  13        220.14        -87.76       732.67 o                         
 -35   1  13       2843.66       6010.61       961.42 o                         
 -33   1  13        249.95       -211.72       938.09 o                         
 -31   1  13        896.03       1621.67       703.08 o                         
 -29   1  13       2081.94       2663.85       867.86 o                         
 -27   1  13       2426.05       2487.87       654.55 o                         
 -25   1  13       6458.16       8870.17       849.18 o                         
 -23   1  13      52589.54      44720.69      2210.66 o                         
 -21   1  13      29376.23      20878.97      1212.52 o                         
 -19   1  13       3683.05       3091.37       517.64 o                         
 -17   1  13      32019.85      22926.73      2382.60 o                         
 -15   1  13      18018.98      15234.31       982.28 o                         
 -13   1  13      25039.52      18295.81      1426.72 o                         
 -11   1  13         75.03        170.26       335.88 o                         
  -9   1  13       8148.76      12287.28       697.21 o                         
  -7   1  13       3552.14       4475.04       474.43 o                         
  -5   1  13      22332.83      20297.40       996.88 o                         
  -3   1  13         19.63        555.67       465.98 o                         
  -1   1  13      31346.54      31241.95      1426.32 o                         
   1   1  13      20714.57      23829.54      1194.97 o                         
   3   1  13       1483.97       1356.81       530.84 o                         
   5   1  13      28529.85      28318.89      1423.71 o                         
   7   1  13      14303.98      17587.25      1141.63 o                         
   9   1  13      22853.73      25333.01      1430.64 o                         
  11   1  13       7018.80       8137.24       884.72 o                         
  13   1  13         82.65        394.08      1002.06 o                         
  15   1  13         92.36        -41.30       704.87 o                         
  17   1  13        977.84       1387.52       774.25 o                         
  19   1  13       3527.16       2739.49       903.94 o                         
  21   1  13      11716.00      10014.23      1151.47 o                         
  23   1  13       1542.71       4694.35      1044.36 o                         
  25   1  13        852.78        558.65       933.90 o                         
  27   1  13      10193.01       7127.82      1166.71 o                         
  29   1  13       2486.86       1394.97      1020.14 o                         
  31   1  13       1326.25       1434.71      1038.79 o                         
  33   1  13       2925.99       1684.76      1394.63 o                         
  35   1  13       7723.13       6481.79      1409.13 o                         
  37   1  13       2612.20       3489.76      1210.62 o                         
  39   1  13       1902.44       -440.32      1163.21 o                         
 -58   2  13        215.08        766.06      1304.09 o                         
 -56   2  13       2112.68       2877.48      1449.36 o                         
 -54   2  13       3139.59       5013.17      1389.96 o                         
 -52   2  13       8363.45       9545.96      1623.55 o                         
 -50   2  13      14341.03      16493.74      1780.46 o                         
 -48   2  13        972.88       1330.64      1111.50 o                         
 -46   2  13       1285.63       2301.85      1336.37 o                         
 -44   2  13         62.22       2972.86      1062.58 o                         
 -42   2  13      15392.15      19205.26      2720.85 o                         
 -40   2  13       1669.18       3360.08      1016.63 o                         
 -38   2  13       5298.28       4788.18      2694.44 o                         
 -36   2  13      17754.32      19370.25      2774.59 o                         
 -34   2  13       1825.89       2878.86       855.87 o                         
 -32   2  13       1168.56       1676.18       765.35 o                         
 -30   2  13      16321.00      18641.94      1451.93 o                         
 -28   2  13        202.30        925.09       675.74 o                         
 -26   2  13      16581.95      16481.72      1643.51 o                         
 -24   2  13      23415.04      20875.56      1474.08 o                         
 -22   2  13      15377.90      14495.92      1097.63 o                         
 -20   2  13      44988.56      35637.44      3110.26 o                         
 -18   2  13      10376.62      10700.64       941.07 o                         
 -16   2  13       9174.94       9537.58       893.62 o                         
 -14   2  13       2955.28       3470.17       651.72 o                         
 -12   2  13      15641.94      13461.73      1370.28 o                         
 -10   2  13      10897.29      12331.24      1027.18 o                         
  -8   2  13        122.38       1991.43       649.19 o                         
  -6   2  13        100.57        407.55       432.36 o                         
  -4   2  13       1691.10       2768.39       475.19 o                         
  -2   2  13      35093.47      28837.52      1389.62 o                         
   0   2  13      57903.43      55004.66      2788.51 o                         
   2   2  13       1281.50       2043.51       596.29 o                         
   4   2  13      17991.21      18029.61      1170.68 o                         
   6   2  13      30844.38      31137.67      1638.53 o                         
   8   2  13       5274.03       5190.61       833.54 o                         
  10   2  13       1807.84       2323.01       777.18 o                         
  12   2  13       3648.91       3283.88       885.29 o                         
  14   2  13       6338.87       7068.38      1158.52 o                         
  16   2  13        279.32        -17.22       838.70 o                         
  18   2  13       3163.61       3820.44      1086.54 o                         
  20   2  13        725.15         86.27       875.06 o                         
  22   2  13        110.25       1131.51       964.55 o                         
  24   2  13       1486.85       1465.24      1066.94 o                         
  26   2  13      19917.75      16504.18      1613.73 o                         
  28   2  13       1767.39       2497.30      1193.15 o                         
  30   2  13       7720.57       5485.49      1349.81 o                         
  32   2  13        258.19       1864.09      1213.70 o                         
  34   2  13        132.94       2483.18      1309.76 o                         
  36   2  13       1556.33       1008.99      1600.98 o                         
 -51   3  13       6168.02       5199.42      1700.94 o                         
 -49   3  13       5605.27       6740.84      1661.35 o                         
 -47   3  13         39.94       1964.80      2041.85 o                         
 -45   3  13       5507.52       6806.93      1852.47 o                         
 -43   3  13        227.07       2763.23      1371.21 o                         
 -41   3  13       4019.67       2143.31      2194.64 o                         
 -39   3  13       5589.02       8556.53      1625.83 o                         
 -37   3  13        983.58       2080.06      1242.09 o                         
 -35   3  13       2175.35       3287.74      1285.12 o                         
 -33   3  13       1688.30       2332.26      1170.69 o                         
 -31   3  13        473.00       -377.48       830.13 o                         
 -29   3  13      10296.80       9630.60      2014.72 o                         
 -27   3  13        332.49       -472.31       803.13 o                         
 -25   3  13       8330.56       8459.73      1113.35 o                         
 -23   3  13        383.70        599.88       771.97 o                         
 -21   3  13      13738.47      16019.44      2092.44 o                         
 -19   3  13        412.61        959.07       798.43 o                         
 -17   3  13       1605.72       1310.47       840.14 o                         
 -15   3  13      14898.82      15853.86      1474.70 o                         
 -13   3  13       2290.72       2017.57      1045.76 o                         
 -11   3  13        602.38       1517.41       816.36 o                         
  -9   3  13        872.92       1769.05       834.53 o                         
  -7   3  13       4768.14       5397.61       976.98 o                         
  -5   3  13      17881.11      17631.92      1523.55 o                         
  -3   3  13         29.58       -228.48      1055.71 o                         
  -1   3  13        561.11       1863.35       925.46 o                         
   1   3  13        991.01       1563.10       911.69 o                         
   3   3  13         16.96      -1033.95      1033.95 o                         
   5   3  13       2270.17       2303.02       959.18 o                         
   7   3  13        780.30        833.90       978.82 o                         
   9   3  13      10398.22      10054.58      1323.81 o                         
  11   3  13         42.02       -149.87      1057.98 o                         
  13   3  13        105.61        829.43      1084.16 o                         
  15   3  13       3731.56       2759.04      1254.83 o                         
  17   3  13       1139.31        980.22      1611.18 o                         
  19   3  13         93.63        466.28      1386.46 o                         
  21   3  13        425.64        688.63      1386.37 o                         
  23   3  13       6553.79       5619.70      1570.29 o                         
  25   3  13       2203.38       1331.40      2132.31 o                         
  27   3  13        129.33       -557.98      1550.76 o                         
 -36   4  13         46.17        653.72      1428.06 o                         
 -34   4  13        664.33       -224.51      1284.90 o                         
 -32   4  13         58.16       1408.25      1346.78 o                         
 -30   4  13       1403.65       3077.61      1387.91 o                         
 -28   4  13      19396.73      19237.30      2331.25 o                         
 -26   4  13       3687.76       5385.91      1512.14 o                         
 -24   4  13       4535.10       4184.91      1443.29 o                         
 -22   4  13       2858.07       2964.32      1484.55 o                         
 -20   4  13        143.23        492.85      1254.90 o                         
 -18   4  13       7898.93       7045.11      1515.07 o                         
 -16   4  13         69.77        301.68      1629.92 o                         
 -14   4  13      12563.30      12942.35      2398.46 o                         
 -12   4  13         62.77       -441.33      1560.80 o                         
 -10   4  13       3654.36       2903.00      3949.33 o                         
  -8   4  13       1690.39       1819.82      1656.47 o                         
  -6   4  13        975.51       3013.02      1649.82 o                         
  -4   4  13        310.72       1332.15      1450.86 o                         
  -2   4  13       3374.76       3962.23      1649.17 o                         
   0   4  13          7.46       1245.35      2303.80 o                         
   2   4  13      19979.63      18105.62      2401.12 o                         
   4   4  13       4525.64       4885.22      1628.19 o                         
   6   4  13        423.50       1630.06      1430.64 o                         
   8   4  13       3699.17       5629.29      1958.94 o                         
  10   4  13       1261.28      -1564.72      2720.92 o                         
  12   4  13       1502.12       1025.23      2821.32 o                         
 -64   0  14       6481.29       8097.80      2601.73 o                         
 -62   0  14       7926.77       5491.13      2332.71 o                         
 -60   0  14      11351.02       9065.25      3761.86 o                         
 -58   0  14      11911.95       7556.11      3751.39 o                         
 -56   0  14       5730.99       4618.92      1696.55 o                         
 -54   0  14      42552.59      41787.13      4664.97 o                         
 -52   0  14        410.88       1760.31      1350.12 o                         
 -50   0  14      43739.66      42710.77      3358.75 o                         
 -48   0  14      26361.17      29951.72      6196.69 o                         
 -46   0  14      45459.66      38974.96      2978.11 o                         
 -44   0  14       4732.43       4827.98      1290.74 o                         
 -42   0  14       3301.45       3468.44      1181.08 o                         
 -40   0  14       8517.17      11854.25      1418.69 o                         
 -38   0  14      12331.96      16037.09      2046.64 o                         
 -36   0  14      60016.07      57939.51      3551.53 o                         
 -34   0  14        425.61       -198.61       677.66 o                         
 -32   0  14        359.25        418.44       677.65 o                         
 -30   0  14      35641.98      29418.29      2889.39 o                         
 -28   0  14       2967.25       1142.55       941.83 o                         
 -26   0  14      54297.30      44905.88      3874.36 o                         
 -24   0  14      78376.14      70474.55      5699.87 o                         
 -22   0  14       4946.76       2142.33       843.01 o                         
 -20   0  14      59899.62      51369.37      4209.14 o                         
 -18   0  14       4329.24       3580.18       842.85 o                         
 -16   0  14      16002.56      16030.14      1129.41 o                         
 -14   0  14       3627.35       4216.16      1139.66 o                         
 -12   0  14     459910.28     520473.09     27559.09 o                         
 -10   0  14      12832.43      13220.88      1065.74 o                         
  -8   0  14       5653.85       5026.55       727.35 o                         
  -6   0  14      11358.25      16339.24      1315.53 o                         
  -4   0  14      71976.11      83122.55      4683.33 o                         
  -2   0  14      39585.24      35310.32      2262.03 o                         
   0   0  14     136151.88     130536.12      7220.77 o                         
   2   0  14      14091.84      16250.78      1468.90 o                         
   4   0  14      28331.54      25470.06      1893.79 o                         
   6   0  14      20473.20      19893.19      2425.44 o                         
   8   0  14       9280.42       9178.11      1460.12 o                         
  10   0  14      16231.38      17082.48      1693.69 o                         
  12   0  14      10636.80      11910.62      1465.81 o                         
  14   0  14      77573.02      75772.84      9499.72 o                         
  16   0  14      47334.66      46235.16      3201.26 o                         
  18   0  14       1375.20       2370.87      3341.79 o                         
  20   0  14       1383.11        641.60      2617.40 o                         
  22   0  14       1552.13       1053.81      1200.68 o                         
  24   0  14        737.57         10.46      1233.64 o                         
  26   0  14       9727.09       6919.87      1562.46 o                         
  28   0  14       3397.72       2068.92      1441.85 o                         
  30   0  14      32505.55      26413.23      2770.60 o                         
  32   0  14          8.25       -417.21      1363.79 o                         
  34   0  14       3182.65        910.66      1665.95 o                         
  36   0  14       2974.67       1041.19      1522.32 o                         
  38   0  14        568.85        169.02      1542.51 o                         
  40   0  14        603.98       -210.53      1666.03 o                         
 -63   1  14        763.05       5318.48      1566.01 o                         
 -61   1  14        474.17        980.62      1259.96 o                         
 -59   1  14      17360.12      16743.78      1933.12 o                         
 -57   1  14       8322.12       9082.63      2149.33 o                         
 -55   1  14       3828.00       6532.42      1390.23 o                         
 -53   1  14        915.52       1451.09      1195.10 o                         
 -51   1  14       5312.45       6086.16      1187.39 o                         
 -49   1  14        563.55       2130.25       951.62 o                         
 -47   1  14         34.89        725.56       860.44 o                         
 -45   1  14      27398.39      32438.18      2269.45 o                         
 -43   1  14       6704.37       7633.66      1162.29 o                         
 -41   1  14      42094.82      37210.59      2237.57 o                         
 -39   1  14      12649.42      14539.21      1388.21 o                         
 -37   1  14        643.51        779.00       784.74 o                         
 -35   1  14       2800.70       3734.59       883.36 o                         
 -33   1  14       4953.62       5838.26       918.60 o                         
 -31   1  14        723.43        496.31      1179.33 o                         
 -29   1  14      74403.84      64924.85      3159.06 o                         
 -27   1  14      44374.21      39404.70      2049.67 o                         
 -25   1  14      17834.08      17193.29      1851.05 o                         
 -23   1  14         86.34       -219.30       430.97 o                         
 -21   1  14      88684.01      72526.31      3360.61 o                         
 -19   1  14         20.72       -379.15       379.15 o                         
 -17   1  14       2301.23       2083.26       450.18 o                         
 -15   1  14      79589.75      63828.53      2936.33 o                         
 -13   1  14       2206.50       2078.21       889.84 o                         
 -11   1  14       1329.92       1629.17       361.31 o                         
  -9   1  14      55695.16      52384.11      2140.25 o                         
  -7   1  14       2084.04       2705.17       451.63 o                         
  -5   1  14      51028.28      49629.52      2067.16 o                         
  -3   1  14         28.36        616.14       409.19 o                         
  -1   1  14         25.33        442.46       536.05 o                         
   1   1  14      44089.05      39334.32      1770.46 o                         
   3   1  14        800.47       1091.51       558.53 o                         
   5   1  14      42358.31      40665.61      1887.61 o                         
   7   1  14        292.48       1330.67       624.43 o                         
   9   1  14      74074.97      73949.17      3162.19 o                         
  11   1  14      10162.37      12125.74      1082.46 o                         
  13   1  14       1602.28        864.12       740.52 o                         
  15   1  14       5189.29       5894.60       918.66 o                         
  17   1  14       8851.46       8518.51      1056.54 o                         
  19   1  14        300.73       -268.26       817.97 o                         
  21   1  14      35776.78      36390.50      2079.17 o                         
  23   1  14       2117.01       1553.80       930.65 o                         
  25   1  14      13333.96      10210.02      1533.19 o                         
  27   1  14       1219.86        742.30      1266.70 o                         
  29   1  14        905.27       1942.85      1035.04 o                         
  31   1  14       1006.26       -471.34      1034.81 o                         
  33   1  14         80.00       -232.71      1077.97 o                         
  35   1  14      14614.69      12094.76      1530.82 o                         
  37   1  14        573.22        620.95      1221.98 o                         
  39   1  14       5029.65       4637.62      1619.26 o                         
 -58   2  14        150.13       1102.49      1289.13 o                         
 -56   2  14       1586.06       2298.76      1358.02 o                         
 -54   2  14        480.94        305.33      1188.34 o                         
 -52   2  14       7742.55      10056.47      1473.45 o                         
 -50   2  14       7991.59      12721.28      1574.43 o                         
 -48   2  14       6530.20       8568.27      1455.10 o                         
 -46   2  14        284.67       1749.19      1067.49 o                         
 -44   2  14        830.47       1616.56      1367.29 o                         
 -42   2  14       8517.89      10874.88      1533.15 o                         
 -40   2  14       9060.23      10317.56      2164.72 o                         
 -38   2  14      20916.88      26511.37      3162.13 o                         
 -36   2  14       6280.66       5385.94       961.74 o                         
 -34   2  14       6959.73       7223.25      1027.54 o                         
 -32   2  14      13859.27      13630.59      1553.79 o                         
 -30   2  14       2439.26       2954.57       795.91 o                         
 -28   2  14      31150.29      30181.61      1832.58 o                         
 -26   2  14       1413.32       1824.78      1125.70 o                         
 -24   2  14         12.37       -453.30       522.01 o                         
 -22   2  14      31023.17      25253.22      2075.18 o                         
 -20   2  14      40487.66      33988.04      2355.58 o                         
 -18   2  14      31322.83      26800.04      2074.45 o                         
 -16   2  14      10273.75      10027.76       981.24 o                         
 -14   2  14      14041.21      14816.15      1144.56 o                         
 -12   2  14       1994.83       2511.36       798.18 o                         
 -10   2  14       8878.36       8677.26       887.41 o                         
  -8   2  14      34967.86      28781.54      1645.33 o                         
  -6   2  14      23518.81      22573.02      1733.30 o                         
  -4   2  14        213.57        348.42       446.43 o                         
  -2   2  14       6688.43       7529.24       718.76 o                         
   0   2  14        207.39       2089.73       589.82 o                         
   2   2  14      11145.07      11630.59       938.07 o                         
   4   2  14      11285.50      12287.86       999.18 o                         
   6   2  14         12.92       -109.65       642.96 o                         
   8   2  14       1886.10       2955.79       778.74 o                         
  10   2  14       2418.91       2180.83       787.36 o                         
  12   2  14       1634.74       2599.59       853.22 o                         
  14   2  14        671.18       1447.32       886.95 o                         
  16   2  14      10209.99      10347.80      1193.21 o                         
  18   2  14       7429.29       7073.38      1134.64 o                         
  20   2  14        173.50       1325.63       949.46 o                         
  22   2  14       2376.61       1135.37      1024.51 o                         
  24   2  14       3089.51       3173.56      1132.28 o                         
  26   2  14       1746.64       1015.35      1127.03 o                         
  28   2  14       2139.56       2462.29      1185.10 o                         
  30   2  14       2627.04       2585.72      1256.56 o                         
  32   2  14       6520.08       5375.05      1412.08 o                         
  34   2  14       1654.51        887.15      1453.98 o                         
 -51   3  14       5639.32       7045.93      2292.30 o                         
 -49   3  14        315.77       4568.74      1949.55 o                         
 -47   3  14       6798.17       4773.25      1554.34 o                         
 -45   3  14        290.15       3859.75      1968.43 o                         
 -43   3  14      14331.92      12175.63      2182.64 o                         
 -41   3  14         32.04        941.44      1247.75 o                         
 -39   3  14        140.54       1903.07      1287.73 o                         
 -37   3  14       1208.60        675.79      1250.04 o                         
 -35   3  14       2122.93       1660.40      1215.33 o                         
 -33   3  14        170.62       -158.65      1184.49 o                         
 -31   3  14       1939.11       2094.73      1318.50 o                         
 -29   3  14       5992.77       5862.24      1905.11 o                         
 -27   3  14       7191.06       7642.04      1880.56 o                         
 -25   3  14         48.69        846.67       940.96 o                         
 -23   3  14      39877.61      33622.12      4443.17 o                         
 -21   3  14      10443.34      10726.79      1194.43 o                         
 -19   3  14      15942.01      16012.88      1478.66 o                         
 -17   3  14      16911.13      16251.02      1487.23 o                         
 -15   3  14        789.63       2292.80       844.89 o                         
 -13   3  14      18555.95      21858.97      1730.96 o                         
 -11   3  14       8688.94       9202.38      1141.34 o                         
  -9   3  14       2129.81       5006.41      1460.65 o                         
  -7   3  14      29531.66      29308.21      1988.07 o                         
  -5   3  14       8185.35      11367.89      1970.77 o                         
  -3   3  14       8532.03       9614.84      1232.07 o                         
  -1   3  14      25698.30      27859.96      2346.49 o                         
   1   3  14       2662.00       3533.49      1143.54 o                         
   3   3  14      15227.02      14806.99      1504.99 o                         
   5   3  14        460.17       2573.40      1797.93 o                         
   7   3  14      22919.97      21111.64      1855.80 o                         
   9   3  14         40.18       1896.61      1055.63 o                         
  11   3  14       2468.54       1646.81      1114.04 o                         
  13   3  14       3015.37       1532.32      1180.90 o                         
  15   3  14        248.41        567.47      1187.49 o                         
  17   3  14        283.02      -1506.51      1506.51 o                         
  19   3  14       4861.32       2440.55      2065.72 o                         
  21   3  14        783.81       1385.39      1577.01 o                         
  23   3  14      12877.29      11222.18      1905.66 o                         
  25   3  14         54.16      -1494.61      1512.31 o                         
 -36   4  14       2215.85       1403.56      1463.54 o                         
 -34   4  14        331.31       1215.96      1397.71 o                         
 -32   4  14        938.31        873.28      1275.81 o                         
 -30   4  14       2148.86       3993.01      1449.45 o                         
 -28   4  14       6571.59       5546.83      1464.39 o                         
 -26   4  14      10118.20      11353.30      1839.50 o                         
 -24   4  14       3755.30       2963.54      1406.19 o                         
 -22   4  14       7821.19       9532.34      1732.18 o                         
 -20   4  14        483.16       2204.86      2453.53 o                         
 -18   4  14        143.97         91.27      1094.46 o                         
 -16   4  14       2199.81        770.94      1103.02 o                         
 -14   4  14       2103.32       1970.85      1516.59 o                         
 -12   4  14          8.37       -147.37      1092.11 o                         
 -10   4  14         81.74       -692.84      1068.61 o                         
  -8   4  14        854.76        325.22      1219.75 o                         
  -6   4  14        153.03       1787.70      1566.33 o                         
  -4   4  14        111.80       -421.72      1353.72 o                         
  -2   4  14      24888.37      21649.40      2603.59 o                         
   0   4  14        563.77       3602.93      1145.30 o                         
   2   4  14       5186.76       5470.56      1642.63 o                         
   4   4  14       1107.37       1846.14      1312.99 o                         
   6   4  14       6835.13       4673.07      1626.94 o                         
   8   4  14       7791.89        926.82      2749.56 o                         
  10   4  14          3.51      -1571.82      2627.41 o                         
 -63   1  15        328.20       2237.65      1606.10 o                         
 -61   1  15        630.58        -58.68      1288.74 o                         
 -59   1  15      10741.98      11036.18      1641.58 o                         
 -57   1  15        173.71       3665.58      1295.49 o                         
 -55   1  15      15076.72      13031.36      1761.01 o                         
 -53   1  15        397.06       1147.35      1091.69 o                         
 -51   1  15       3231.05       4008.00      1155.56 o                         
 -49   1  15      22273.51      23462.34      1714.18 o                         
 -47   1  15       5649.73       5597.41      1164.21 o                         
 -45   1  15       8540.70       8885.37      1277.82 o                         
 -43   1  15        843.39       2326.25      1108.38 o                         
 -41   1  15       4815.67       6024.47      1076.89 o                         
 -39   1  15      10971.95      12379.30      1722.30 o                         
 -37   1  15      35201.45      33978.97      2030.77 o                         
 -35   1  15       5744.72       5653.91      1123.29 o                         
 -33   1  15      25319.74      26630.98      2072.86 o                         
 -31   1  15        582.22        684.02       619.37 o                         
 -29   1  15      54798.10      48493.62      2467.23 o                         
 -27   1  15        313.46        156.76       632.74 o                         
 -25   1  15      11965.09      14784.92      1081.74 o                         
 -23   1  15      53540.93      40061.51      2002.33 o                         
 -21   1  15      49355.78      40643.66      2010.24 o                         
 -19   1  15       6688.74       4732.67       603.63 o                         
 -17   1  15      13031.71      11882.32       946.53 o                         
 -15   1  15        973.13       1917.94       474.47 o                         
 -13   1  15       5724.48       7550.19       738.69 o                         
 -11   1  15      46693.44      42044.14      1765.33 o                         
  -9   1  15      43923.15      44627.96      1876.61 o                         
  -7   1  15       1596.29       1815.27       443.50 o                         
  -5   1  15      23100.96      21032.17      1076.38 o                         
  -3   1  15        989.79       1724.43       479.68 o                         
  -1   1  15       6204.91       7152.23       675.34 o                         
   1   1  15      11409.76      15231.73       992.03 o                         
   3   1  15        599.21       1958.64       659.60 o                         
   5   1  15      30643.92      32506.47      1645.53 o                         
   7   1  15       5767.23       7759.13       958.16 o                         
   9   1  15      57297.40      61103.35      2720.50 o                         
  11   1  15        177.56        859.41       705.54 o                         
  13   1  15       4340.64       5245.17       900.72 o                         
  15   1  15        291.42       -611.72       731.22 o                         
  17   1  15       7291.80       6496.31      1034.81 o                         
  19   1  15         53.91       1820.50       879.17 o                         
  21   1  15      19156.87      18276.98      1482.54 o                         
  23   1  15       3547.68       3372.63      1019.91 o                         
  25   1  15       1417.97       2030.39      1048.16 o                         
  27   1  15       8014.98       8391.24      1279.34 o                         
  29   1  15        509.31         26.06       988.10 o                         
  31   1  15       5222.08       2903.76      1171.79 o                         
  33   1  15         43.97        814.98      1123.28 o                         
  35   1  15        126.76        308.73      1152.21 o                         
  37   1  15        727.76       -544.16      1340.29 o                         
 -58   2  15      10350.11       9527.04      1717.95 o                         
 -56   2  15       3075.48       3139.29      1290.35 o                         
 -54   2  15       7711.70       6332.50      1387.64 o                         
 -52   2  15       1146.83       4250.23      1450.50 o                         
 -50   2  15      35887.42      31682.63      2366.95 o                         
 -48   2  15        429.55        925.48      1029.42 o                         
 -46   2  15       1019.08       1867.52      1041.53 o                         
 -44   2  15      10725.88      13347.35      2865.71 o                         
 -42   2  15       1808.69       4832.19      1213.00 o                         
 -40   2  15       1796.56       3641.95       925.09 o                         
 -38   2  15      24195.76      28848.86      3221.50 o                         
 -36   2  15       1656.45       2641.76       918.71 o                         
 -34   2  15       8892.09       9458.13      1540.55 o                         
 -32   2  15       3147.68       3636.14       870.75 o                         
 -30   2  15      29811.49      28552.87      1795.06 o                         
 -28   2  15      26639.37      25563.42      1955.19 o                         
 -26   2  15       7662.86       7827.54       894.17 o                         
 -24   2  15      19778.56      18633.79      2516.02 o                         
 -22   2  15       1062.11       2096.40       518.94 o                         
 -20   2  15      10479.75       9429.17      1243.18 o                         
 -18   2  15       8890.73      10592.63      1319.83 o                         
 -16   2  15        886.53       1568.78       635.03 o                         
 -14   2  15       1303.98        872.19       744.52 o                         
 -12   2  15      10009.88      10403.08       974.07 o                         
 -10   2  15      18402.49      19414.32      1014.75 o                         
  -8   2  15      15236.56      17347.37       977.02 o                         
  -6   2  15      10457.37      13595.84       891.14 o                         
  -4   2  15       6943.23       7255.85       867.08 o                         
  -2   2  15       9144.58      10044.30       840.72 o                         
   0   2  15      47392.36      45419.59      2059.60 o                         
   2   2  15       8314.55       9346.80       911.65 o                         
   4   2  15       9551.99      10331.52       970.05 o                         
   6   2  15      13706.99      15629.70      1183.87 o                         
   8   2  15        420.31       1362.23       750.83 o                         
  10   2  15        152.77       1612.74       804.27 o                         
  12   2  15      18286.18      18146.79      1410.48 o                         
  14   2  15        462.76        786.48       829.82 o                         
  16   2  15        178.93        662.88       921.88 o                         
  18   2  15        624.51       -879.20       879.20 o                         
  20   2  15       2125.03        447.68       971.59 o                         
  22   2  15      12082.89      12263.07      1410.94 o                         
  24   2  15        531.35        820.75      1083.31 o                         
  26   2  15       9980.12       8429.94      1355.58 o                         
  28   2  15      14091.46      12153.34      1556.10 o                         
  30   2  15      10449.65       9758.94      1669.09 o                         
  32   2  15        192.03       -314.99      1196.83 o                         
 -51   3  15        129.00       1931.28      2268.83 o                         
 -49   3  15        498.71        481.61      1336.14 o                         
 -47   3  15        199.28       2364.34      1512.28 o                         
 -45   3  15        277.62       2050.75      1492.48 o                         
 -43   3  15        371.58       4225.91      1502.55 o                         
 -41   3  15       2422.38       3812.20      1357.59 o                         
 -39   3  15        594.35       -729.92      1183.73 o                         
 -37   3  15          3.52       -402.80      1130.07 o                         
 -35   3  15       3786.89       3643.14      1292.30 o                         
 -33   3  15        596.85       1863.99      1279.31 o                         
 -31   3  15       3038.39       3975.32      1389.59 o                         
 -29   3  15      24878.05      30411.49      2847.97 o                         
 -27   3  15      46653.32      35613.67      5726.01 o                         
 -25   3  15        261.58       -267.57       742.26 o                         
 -23   3  15       2800.44       3567.52      1165.90 o                         
 -21   3  15       6235.76       6484.96      1062.08 o                         
 -19   3  15       2234.70       2400.44       877.16 o                         
 -17   3  15       3570.26       4827.03      1120.66 o                         
 -15   3  15       9194.19       9952.27      1198.50 o                         
 -13   3  15      10123.87      10539.86      1213.26 o                         
 -11   3  15       4842.48       4388.87       951.12 o                         
  -9   3  15       6456.87       7352.60      1101.54 o                         
  -7   3  15       1697.85       2485.23       886.92 o                         
  -5   3  15       4369.13       6334.10      1705.71 o                         
  -3   3  15       9810.75       8626.50      1213.64 o                         
  -1   3  15        417.28         66.43       906.79 o                         
   1   3  15      10808.98       9438.51      1293.32 o                         
   3   3  15       1806.35       4294.81      1407.22 o                         
   5   3  15        539.16       1767.49       931.54 o                         
   7   3  15       2349.95       2412.96      1011.63 o                         
   9   3  15        564.06       1438.73      1073.21 o                         
  11   3  15       2871.43       3226.71      1173.64 o                         
  13   3  15       2808.40       2345.24      1276.79 o                         
  15   3  15        363.77       1794.41      1259.57 o                         
  17   3  15        231.07       -866.69      1257.38 o                         
  19   3  15       1342.19       1744.81      2108.03 o                         
  21   3  15       2713.28        582.96      1345.51 o                         
  23   3  15        681.88       1292.33      1502.19 o                         
  25   3  15       1546.90       2980.11      1674.21 o                         
 -36   4  15       4831.82       3590.09      1531.17 o                         
 -34   4  15        202.86       1706.04      1371.29 o                         
 -32   4  15       3089.02       3887.93      1642.35 o                         
 -30   4  15       1279.64       2572.22      2431.51 o                         
 -28   4  15       1788.79       5009.79      1488.57 o                         
 -26   4  15       3981.59       3850.00      1462.29 o                         
 -24   4  15         37.65         77.99      1272.20 o                         
 -22   4  15       1495.29       2728.10      2354.62 o                         
 -20   4  15       8534.93       9954.41      1871.19 o                         
 -18   4  15        197.93      -1061.47      1061.47 o                         
 -16   4  15        799.56        -58.14      1135.71 o                         
 -14   4  15        707.58      -1019.55      1019.55 o                         
 -12   4  15       1430.53         80.28      1063.89 o                         
 -10   4  15        870.75       -723.73      1353.54 o                         
  -8   4  15      10259.76      10479.98      1546.39 o                         
  -6   4  15       3337.02       1696.01      1238.30 o                         
  -4   4  15        211.60       -597.80      1210.36 o                         
  -2   4  15       6252.49       5020.48      1330.95 o                         
   0   4  15        969.96       2594.46      1737.66 o                         
   2   4  15       6326.10       5887.54      1190.21 o                         
   4   4  15       1624.39       1554.56      1901.21 o                         
   6   4  15       2956.08       3339.66      1730.68 o                         
   8   4  15        727.66      -2635.69      2712.76 o                         
 -64   0  16       3319.95       3547.94      2167.33 o                         
 -62   0  16       3333.64       2622.48      2236.82 o                         
 -60   0  16         46.58        778.22      1810.70 o                         
 -58   0  16      39644.65      36962.71      3476.43 o                         
 -56   0  16         74.40       2335.41      1470.45 o                         
 -54   0  16      24880.40      21888.90      2481.08 o                         
 -52   0  16       3040.43       3780.87      1416.78 o                         
 -50   0  16      71231.02      57335.49      3927.08 o                         
 -48   0  16       1378.11        852.96      1240.63 o                         
 -46   0  16      12716.65      12283.61      1722.58 o                         
 -44   0  16      12981.91      15770.85      2010.76 o                         
 -42   0  16      28121.23      27741.87      2194.93 o                         
 -40   0  16      17720.82      18948.20      2214.02 o                         
 -38   0  16     101922.70      98750.16      5652.76 o                         
 -36   0  16      10056.33      10353.47      1234.92 o                         
 -34   0  16      60991.45      51987.01      4631.02 o                         
 -32   0  16      35582.86      30198.88      2995.05 o                         
 -30   0  16       1018.20        925.17       979.13 o                         
 -28   0  16     174359.05     159528.17     12398.79 o                         
 -26   0  16       2861.37       2910.26      1003.54 o                         
 -24   0  16      78825.48      75264.09      6066.32 o                         
 -22   0  16       8689.51      10217.00      1418.70 o                         
 -20   0  16       3379.71       3081.90       888.27 o                         
 -18   0  16      34873.83      31533.47      1906.38 o                         
 -16   0  16     136944.31     127397.86      6933.23 o                         
 -14   0  16       3606.42       3142.15       619.19 o                         
 -12   0  16      14884.29      13016.90      1101.89 o                         
 -10   0  16       5894.63       7431.40       990.58 o                         
  -8   0  16     217919.23     228360.05     12325.99 o                         
  -6   0  16       2518.89       3299.22       910.43 o                         
  -4   0  16       7532.04       6442.35       968.77 o                         
  -2   0  16      16484.23      18642.94      1573.69 o                         
   0   0  16     129995.57     132589.03      7399.20 o                         
   2   0  16       3242.34       2883.51       874.44 o                         
   4   0  16       4137.71       5055.19      1926.55 o                         
   6   0  16       5102.87       6552.47      1149.51 o                         
   8   0  16      51658.22      49835.40      3272.83 o                         
  10   0  16      17458.39      18393.52      1852.26 o                         
  12   0  16      75428.55      67208.13      4246.08 o                         
  14   0  16       2435.07       3098.54      1580.88 o                         
  16   0  16       2319.82       2340.46      1192.67 o                         
  18   0  16        752.65       1583.42      1177.31 o                         
  20   0  16       9284.72       6703.74      1510.05 o                         
  22   0  16      83073.47      71320.11      4656.36 o                         
  24   0  16       7306.30       6762.52      2252.11 o                         
  26   0  16      49688.71      46385.26      5213.77 o                         
  28   0  16        798.82       2938.00      1477.29 o                         
  30   0  16       8083.75      10726.37      2560.76 o                         
  32   0  16         91.53       -971.60      1464.21 o                         
  34   0  16       2568.32       1298.43      3246.06 o                         
  36   0  16       4182.25       6112.82      3174.31 o                         
 -63   1  16       9802.40       9696.65      1841.06 o                         
 -61   1  16       1477.94       1225.61      1402.66 o                         
 -59   1  16      12016.99      11328.14      2048.37 o                         
 -57   1  16        529.47       1250.86      1163.17 o                         
 -55   1  16        598.93        732.91      1064.75 o                         
 -53   1  16        877.17       1178.71      1107.94 o                         
 -51   1  16       3409.27       6656.37      1990.96 o                         
 -49   1  16      27244.78      31954.46      2395.07 o                         
 -47   1  16        122.39        713.45       927.35 o                         
 -45   1  16       7872.16       9449.40      1326.46 o                         
 -43   1  16      10521.04      12482.98      1349.31 o                         
 -41   1  16       1247.15       1732.45       851.78 o                         
 -39   1  16       5100.19       8307.36      1520.43 o                         
 -37   1  16      71589.87      67833.06      4144.11 o                         
 -35   1  16       9034.13       9784.83      1497.06 o                         
 -33   1  16       6497.09       5818.42       878.41 o                         
 -31   1  16       2004.87       1562.22       652.66 o                         
 -29   1  16      48012.76      39958.11      2098.64 o                         
 -27   1  16       1237.92       1169.72       560.59 o                         
 -25   1  16       8417.76       8453.99       960.44 o                         
 -23   1  16       9644.30       9157.07       816.91 o                         
 -21   1  16        588.82        531.69       455.97 o                         
 -19   1  16        200.09        185.88       435.76 o                         
 -17   1  16      16314.53      13630.78       950.10 o                         
 -15   1  16      31462.96      28456.04      1501.13 o                         
 -13   1  16      27546.24      23294.10      1092.07 o                         
 -11   1  16       5693.17       7049.86       594.22 o                         
  -9   1  16      17840.47      18088.99       985.95 o                         
  -7   1  16      85965.97      83548.40      3325.53 o                         
  -5   1  16        907.56       1566.47       655.41 o                         
  -3   1  16      16709.13      18309.51      1043.58 o                         
  -1   1  16       1875.13       1559.60       570.02 o                         
   1   1  16      48267.77      43996.41      1986.45 o                         
   3   1  16      34524.79      31306.10      1745.15 o                         
   5   1  16       2587.23       3202.26      1124.52 o                         
   7   1  16        827.68       1492.46      1257.94 o                         
   9   1  16       2331.53       3310.03       776.59 o                         
  11   1  16        442.21       1108.29       747.44 o                         
  13   1  16      48891.85      48450.51      2371.38 o                         
  15   1  16       3828.92       4033.58       951.22 o                         
  17   1  16      16226.42      15695.78      1356.49 o                         
  19   1  16       2093.72       1949.17       910.37 o                         
  21   1  16       4428.76       3366.33      1016.30 o                         
  23   1  16        221.71        293.54       946.99 o                         
  25   1  16        345.89       1423.07      1016.26 o                         
  27   1  16        920.60       1036.95      1065.95 o                         
  29   1  16       1026.83       1172.37      1079.84 o                         
  31   1  16      14827.88      10679.70      1459.59 o                         
  33   1  16       6743.22       3863.74      1247.97 o                         
  35   1  16       1029.89       1883.89      1240.30 o                         
 -60   2  16       8574.10       8820.89      1680.69 o                         
 -58   2  16       3952.36       6784.78      1525.37 o                         
 -56   2  16       9949.20       8488.07      2271.15 o                         
 -54   2  16        894.36       1133.24      1201.16 o                         
 -52   2  16       5244.88       5676.73      1313.96 o                         
 -50   2  16       1053.97       8800.99      5672.16 o                         
 -48   2  16         31.13        686.10      1112.63 o                         
 -46   2  16        791.15       2972.28      1332.96 o                         
 -44   2  16       8080.50       9798.91      1384.30 o                         
 -42   2  16       2712.27       4245.15      1018.82 o                         
 -40   2  16       2509.65       2450.28       878.97 o                         
 -38   2  16       2571.40       3764.24      1028.86 o                         
 -36   2  16       7559.25       8075.32      1119.66 o                         
 -34   2  16       9667.33      10140.63      1164.60 o                         
 -32   2  16      14148.22      15093.63      2338.92 o                         
 -30   2  16       1056.89        952.53       714.39 o                         
 -28   2  16        131.91        604.91       827.27 o                         
 -26   2  16       6876.76       5884.56       805.52 o                         
 -24   2  16       3611.37       3557.01       650.88 o                         
 -22   2  16       9300.68       9727.09      1269.25 o                         
 -20   2  16      69980.95      56236.99      2692.46 o                         
 -18   2  16       7631.75       8070.47      1318.71 o                         
 -16   2  16       4533.59       4591.16       702.19 o                         
 -14   2  16       5094.20       5416.69       757.43 o                         
 -12   2  16      13343.39      16326.23      1263.37 o                         
 -10   2  16      17928.64      16848.97       964.83 o                         
  -8   2  16      26780.98      24141.98      2270.67 o                         
  -6   2  16      76052.52      70081.97      3964.43 o                         
  -4   2  16       1760.14       1731.70       562.35 o                         
  -2   2  16      14438.61      16313.34      1083.08 o                         
   0   2  16       1844.59       1965.91       666.58 o                         
   2   2  16        788.73        696.66       681.49 o                         
   4   2  16       1029.33       1867.65       884.75 o                         
   6   2  16      21825.16      23096.32      1481.38 o                         
   8   2  16       3320.69       5367.26       912.70 o                         
  10   2  16      10287.00      11871.58      1180.30 o                         
  12   2  16        146.04        694.53       857.68 o                         
  14   2  16       1566.92       2383.13       934.07 o                         
  16   2  16       1573.51       1312.18       937.89 o                         
  18   2  16        419.20       1986.17      1030.99 o                         
  20   2  16       1181.52        911.16      1183.79 o                         
  22   2  16       2020.08       3525.91      1117.64 o                         
  24   2  16       6696.01       7039.55      1378.86 o                         
  26   2  16         50.31       1670.99      1145.20 o                         
  28   2  16       4527.45      15393.94      8478.50 o                         
  30   2  16       2698.96       3085.34      1372.82 o                         
  32   2  16       1218.92       2586.59      1366.15 o                         
 -51   3  16       4505.71       2183.51      2090.92 o                         
 -49   3  16       1213.03       3100.34      1415.01 o                         
 -47   3  16       5096.43       8339.61      2554.47 o                         
 -45   3  16       1890.10       3584.90      1541.56 o                         
 -43   3  16       1881.67       3651.84      1907.78 o                         
 -41   3  16       1282.12       1864.18      1325.83 o                         
 -39   3  16       1842.17       3824.31      1357.86 o                         
 -37   3  16       2651.89       4763.64      1407.89 o                         
 -35   3  16      20601.89      23015.82      5176.27 o                         
 -33   3  16       2182.95       1738.31      1214.83 o                         
 -31   3  16      34187.04      34161.76      4013.18 o                         
 -29   3  16       2229.24       5154.25      1780.94 o                         
 -27   3  16      35192.63      33296.28      5983.28 o                         
 -25   3  16       2231.76       2674.35      1154.66 o                         
 -23   3  16         36.50        352.03       902.04 o                         
 -21   3  16       6457.84       7004.85      1093.61 o                         
 -19   3  16         46.46       1040.99       776.02 o                         
 -17   3  16       1619.76       5388.12      1001.77 o                         
 -15   3  16       8370.78      10314.86      1220.85 o                         
 -13   3  16        830.16       3273.78       897.42 o                         
 -11   3  16       8766.82       8248.12      1121.83 o                         
  -9   3  16      12544.23      12716.32      1295.64 o                         
  -7   3  16      20439.30      23887.63      2249.68 o                         
  -5   3  16      20406.18      20262.42      1690.15 o                         
  -3   3  16       2053.07       2381.03       991.55 o                         
  -1   3  16       8133.64       8619.84      1221.58 o                         
   1   3  16       2143.30       3283.74      1076.34 o                         
   3   3  16       7213.32       9034.30      1288.47 o                         
   5   3  16        124.93       1657.94       998.59 o                         
   7   3  16       4447.74       3048.58      1064.78 o                         
   9   3  16       1021.79       2732.66      1146.09 o                         
  11   3  16       1253.18        330.41      1062.35 o                         
  13   3  16          0.21        570.35      1169.63 o                         
  15   3  16      19832.07      19091.45      2036.79 o                         
  17   3  16       1424.81       1780.16      1331.62 o                         
  19   3  16      12823.22       8821.74      1750.90 o                         
  21   3  16       1691.68       1644.73      1488.12 o                         
  23   3  16       4225.99       1899.71      1636.83 o                         
 -36   4  16       4837.70       3935.82      2534.40 o                         
 -34   4  16        276.59       -182.78      1329.78 o                         
 -32   4  16        472.93       1061.07      1340.65 o                         
 -30   4  16       2336.40       1310.70      1318.78 o                         
 -28   4  16        835.71       2006.90      1995.73 o                         
 -26   4  16      13089.15      11837.16      3082.74 o                         
 -24   4  16        634.75       -101.37      1653.06 o                         
 -22   4  16       4565.97       5540.01      1581.84 o                         
 -20   4  16       1423.38       2149.79      1441.46 o                         
 -18   4  16        207.11      -1288.81      1288.81 o                         
 -16   4  16       1446.43       -782.57      1148.66 o                         
 -14   4  16        449.44       -480.02      1106.24 o                         
 -12   4  16        464.57       -443.87      1052.87 o                         
 -10   4  16        454.68       -362.05      1271.41 o                         
  -8   4  16        410.34       1752.77      1196.96 o                         
  -6   4  16      27575.75      21482.31      3407.13 o                         
  -4   4  16          8.26         76.97      1801.54 o                         
  -2   4  16       2338.14        -91.19      1081.66 o                         
   0   4  16        949.83       1892.28      1334.16 o                         
   2   4  16       4792.42       3873.89      1445.81 o                         
   4   4  16        374.31       1140.96      1015.59 o                         
   6   4  16         33.46       -488.99      3231.89 o                         
 -63   1  17       1982.14       4789.93      1598.54 o                         
 -61   1  17       7669.27       7145.27      1727.48 o                         
 -59   1  17       7518.78       9452.06      2155.05 o                         
 -57   1  17        172.72        703.08      1133.95 o                         
 -55   1  17       2965.79       1382.43      1159.07 o                         
 -53   1  17        569.16       1353.52      1092.84 o                         
 -51   1  17       1441.04       4583.26      1145.91 o                         
 -49   1  17        747.16       3825.56      1093.58 o                         
 -47   1  17      12021.28      15529.61      1545.67 o                         
 -45   1  17       8813.99      10343.36      1368.59 o                         
 -43   1  17       6689.09       5899.32      1096.80 o                         
 -41   1  17        110.50       1244.97       972.91 o                         
 -39   1  17       8701.44      10263.20      3979.62 o                         
 -37   1  17      42356.34      36469.12      2100.51 o                         
 -35   1  17        841.56        511.53       669.12 o                         
 -33   1  17      18698.64      20325.45      1475.22 o                         
 -31   1  17       2236.57       2221.24       657.18 o                         
 -29   1  17       3874.48       3457.20       678.77 o                         
 -27   1  17       3968.68       3445.93       652.12 o                         
 -25   1  17       1434.28       1708.64       532.41 o                         
 -23   1  17      20801.02      17257.37      1135.87 o                         
 -21   1  17       1690.72       1336.95       483.18 o                         
 -19   1  17      38825.53      34066.62      1746.65 o                         
 -17   1  17        900.09       1621.99       825.68 o                         
 -15   1  17       7743.94       8709.13       779.11 o                         
 -13   1  17       1735.65       2188.83       447.50 o                         
 -11   1  17      82716.49      79214.55      3164.09 o                         
  -9   1  17      16749.16      17221.97       974.92 o                         
  -7   1  17      47989.88      43493.06      2207.44 o                         
  -5   1  17      13427.78      16803.77      1035.02 o                         
  -3   1  17        233.24        -63.49       479.07 o                         
  -1   1  17       6930.12       8001.52       794.80 o                         
   1   1  17        302.55       2393.14       685.07 o                         
   3   1  17        159.16         65.61       593.23 o                         
   5   1  17       1913.05       2079.82       656.10 o                         
   7   1  17          5.51       2199.15      1023.04 o                         
   9   1  17       5404.06       6034.31       922.91 o                         
  11   1  17      20960.00      24010.88      1589.38 o                         
  13   1  17        449.08        972.30       804.57 o                         
  15   1  17       1500.53       1934.82       904.19 o                         
  17   1  17      37435.87      34364.95      2042.20 o                         
  19   1  17       1867.92       1936.49       890.57 o                         
  21   1  17       8155.73       7446.06      1158.57 o                         
  23   1  17       2284.89       1645.70      1027.12 o                         
  25   1  17       1441.14         59.35       991.01 o                         
  27   1  17         23.65      -1004.53      1004.53 o                         
  29   1  17       2256.63       1229.82      1131.89 o                         
  31   1  17       1083.74       2209.21      1176.78 o                         
  33   1  17       1373.93        350.89      1197.04 o                         
 -60   2  17       1365.78       3168.31      1600.51 o                         
 -58   2  17      19824.99      15640.24      1972.04 o                         
 -56   2  17        461.23       1418.18      1563.76 o                         
 -54   2  17        237.55        653.67      1247.22 o                         
 -52   2  17       1922.56       6127.38      1444.60 o                         
 -50   2  17         19.61        586.56      1160.45 o                         
 -48   2  17        124.35       1566.52      1128.17 o                         
 -46   2  17       4813.38       4307.21      1051.74 o                         
 -44   2  17       1418.07       4489.98      1550.72 o                         
 -42   2  17       7489.40       6948.11      1115.73 o                         
 -40   2  17        978.06       2111.35       880.82 o                         
 -38   2  17       3772.30       4816.84       985.43 o                         
 -36   2  17       5070.31       7122.19      1587.90 o                         
 -34   2  17       6784.78       6340.50      1007.31 o                         
 -32   2  17       8824.38       9921.88      1136.47 o                         
 -30   2  17       6405.16       5119.06       879.70 o                         
 -28   2  17      42846.72      31954.79      2244.22 o                         
 -26   2  17       7086.30       6958.58       870.49 o                         
 -24   2  17        156.78        176.28       491.70 o                         
 -22   2  17       1366.35       2442.45       894.19 o                         
 -20   2  17       1299.45       3306.07      1231.56 o                         
 -18   2  17      12745.08      15712.52      2135.94 o                         
 -16   2  17      55795.68      48106.03      3073.48 o                         
 -14   2  17       4946.27       4070.95       474.67 o                         
 -12   2  17      35420.81      35094.70      1587.63 o                         
 -10   2  17       3738.39       4088.68       541.81 o                         
  -8   2  17      36443.36      36461.15      2017.35 o                         
  -6   2  17       5152.80       6914.83       723.56 o                         
  -4   2  17       7178.10       8112.98       800.08 o                         
  -2   2  17      25255.60      24250.23      1403.79 o                         
   0   2  17       1818.78       2662.72       719.87 o                         
   2   2  17      13358.70      14944.10      1159.55 o                         
   4   2  17       2142.69       2886.96       797.99 o                         
   6   2  17        526.65       1738.77       802.89 o                         
   8   2  17       4152.70       5392.29       947.41 o                         
  10   2  17       2501.87       2525.59       883.72 o                         
  12   2  17       9752.42      10477.03      1202.10 o                         
  14   2  17      17492.35      16963.73      1473.24 o                         
  16   2  17        591.61        323.95       981.45 o                         
  18   2  17       3613.24       2821.70      1035.92 o                         
  20   2  17       3413.59       3242.80      1085.82 o                         
  22   2  17      12826.37      12783.61      1513.05 o                         
  24   2  17         65.59        917.50      1162.80 o                         
  26   2  17       1977.86       1971.07      1501.09 o                         
  28   2  17       1700.05       2636.96      1244.44 o                         
  30   2  17        936.26       2394.21      2014.51 o                         
 -51   3  17       1489.54       3525.79      1532.21 o                         
 -49   3  17       2597.12       2552.42      1966.36 o                         
 -47   3  17        151.14        939.86      1296.38 o                         
 -45   3  17       3191.72       1797.09      1415.03 o                         
 -43   3  17        977.90       1461.59      1331.49 o                         
 -41   3  17        359.27        -90.16      1231.26 o                         
 -39   3  17         67.25       1610.29      1363.82 o                         
 -37   3  17       8194.57       7648.48      1664.88 o                         
 -35   3  17        554.42        721.69      1279.79 o                         
 -33   3  17        560.61        893.43      1583.70 o                         
 -31   3  17       1847.69       4263.81      1357.34 o                         
 -29   3  17       7535.48       8001.32      1563.52 o                         
 -27   3  17        194.59       2043.93      1949.12 o                         
 -25   3  17         64.52        550.04       815.00 o                         
 -23   3  17       2938.51       3748.48       924.28 o                         
 -21   3  17       7691.41       9486.57      1191.80 o                         
 -19   3  17       1605.48        840.25       776.92 o                         
 -17   3  17       2720.58       2913.70       913.58 o                         
 -15   3  17        236.38       -142.37       772.41 o                         
 -13   3  17       1160.06        931.70       838.03 o                         
 -11   3  17        453.28       1400.42       856.87 o                         
  -9   3  17       6488.30       6113.93      1415.99 o                         
  -7   3  17       3165.04       2958.09      1306.71 o                         
  -5   3  17       4491.83       5651.47      1115.90 o                         
  -3   3  17       2163.39        963.27      1176.11 o                         
  -1   3  17        712.73       1008.16       995.79 o                         
   1   3  17      19925.25      22167.24      2671.63 o                         
   3   3  17       2648.88       3196.00      1076.32 o                         
   5   3  17       2782.54       3341.64      1116.47 o                         
   7   3  17       5955.01       4803.57      1231.51 o                         
   9   3  17       2257.63       3237.50      1195.89 o                         
  11   3  17        248.67        414.41      1161.24 o                         
  13   3  17       3538.06       4434.46      1331.40 o                         
  15   3  17       2079.83       1160.46      1258.74 o                         
  17   3  17        312.81       1620.13      1370.83 o                         
  19   3  17         60.35        209.11      1430.85 o                         
  21   3  17         44.25       3666.68      1682.35 o                         
 -34   4  17        844.26       -116.57      1522.13 o                         
 -32   4  17       1130.31        471.65      1522.27 o                         
 -30   4  17      14912.64      14547.69      5642.48 o                         
 -28   4  17         64.20       -917.05      1318.34 o                         
 -26   4  17       8603.46       4506.52      1528.88 o                         
 -24   4  17       1937.19       3260.74      1539.87 o                         
 -22   4  17       1611.41       2905.67      1447.45 o                         
 -20   4  17       6464.41       5549.16      1674.25 o                         
 -18   4  17         73.28       -667.99      1405.70 o                         
 -16   4  17         52.98      -1375.06      1375.06 o                         
 -14   4  17      12310.14      11604.92      1620.01 o                         
 -12   4  17         76.31       -345.20      1298.89 o                         
 -10   4  17       4259.96       3051.66      1273.08 o                         
  -8   4  17         39.31        207.49      1812.60 o                         
  -6   4  17      12274.99      10824.74      1586.59 o                         
  -4   4  17        699.20      -1551.48      1847.76 o                         
  -2   4  17        177.87      -1120.71      1120.71 o                         
   0   4  17       2817.02       4422.51      2350.94 o                         
   2   4  17         32.24       2989.93      1106.89 o                         
   4   4  17       1229.73        433.77      1680.32 o                         
 -66   0  18      18444.39      13046.34      3254.22 o                         
 -64   0  18        251.26       1641.29      2203.80 o                         
 -62   0  18       1795.92        323.80      2043.00 o                         
 -60   0  18        119.27       1571.88      1957.15 o                         
 -58   0  18       9041.28       8129.82      2419.08 o                         
 -56   0  18       1821.55       4763.97      2097.10 o                         
 -54   0  18       2154.44       1238.25      1404.82 o                         
 -52   0  18       2238.14        986.19      1565.43 o                         
 -50   0  18      12440.73      11591.76      1729.56 o                         
 -48   0  18       3158.19       2218.11      1465.82 o                         
 -46   0  18      48931.27      48845.53      3332.10 o                         
 -44   0  18        421.35       2626.73      1142.44 o                         
 -42   0  18     109554.86     113101.01      9330.96 o                         
 -40   0  18        708.86       -408.50      1271.75 o                         
 -38   0  18      11208.83      12890.26      2231.27 o                         
 -36   0  18      31636.40      31987.51      3546.69 o                         
 -34   0  18        637.62       1687.97      1148.44 o                         
 -32   0  18        653.77       1017.43      1063.68 o                         
 -30   0  18        724.35       1410.61      1079.15 o                         
 -28   0  18     330055.44     367491.19     27905.68 o                         
 -26   0  18      34052.02      26359.02      2525.22 o                         
 -24   0  18       1440.67       1943.45       863.76 o                         
 -22   0  18       6123.24       5886.29      1113.98 o                         
 -20   0  18      59452.75      52903.10      3039.81 o                         
 -18   0  18       5925.91       7372.61       838.13 o                         
 -16   0  18     255080.08     242323.70     13041.37 o                         
 -14   0  18      12206.16      11417.96      2128.19 o                         
 -12   0  18      40720.07      38180.78      2391.10 o                         
 -10   0  18        550.92       1544.06       737.61 o                         
  -8   0  18        477.59        985.62       754.25 o                         
  -6   0  18      14678.26      16323.67      1501.71 o                         
  -4   0  18      18645.57      18917.79      1663.48 o                         
  -2   0  18      22326.61      22978.19      1924.40 o                         
   0   0  18         76.64       -553.29       719.36 o                         
   2   0  18      55086.76      52595.29      3364.24 o                         
   4   0  18       5613.78       6611.78      1175.83 o                         
   6   0  18       4978.47       4623.65      1127.51 o                         
   8   0  18      23189.48      25686.43      2167.12 o                         
  10   0  18       1411.56       1187.95      2563.56 o                         
  12   0  18      51639.09      51063.75      5915.67 o                         
  14   0  18      38473.78      41188.01      3019.36 o                         
  16   0  18          5.59       -539.42      1139.84 o                         
  18   0  18        637.94       -983.51      2242.71 o                         
  20   0  18        181.95        871.87      1296.78 o                         
  22   0  18      31299.58      26866.21      4051.32 o                         
  24   0  18       4655.19       4104.19      2608.18 o                         
  26   0  18       6098.05       1668.17      1442.01 o                         
  28   0  18        478.02        392.95      1457.75 o                         
  30   0  18        353.69         -9.53      1547.49 o                         
  32   0  18         39.45       1766.06      2006.79 o                         
  34   0  18      24184.33      14797.23      3736.87 o                         
 -65   1  18         81.91       3202.83      2000.60 o                         
 -63   1  18       7769.66       8031.21      1721.46 o                         
 -61   1  18        431.60        861.10      1299.15 o                         
 -59   1  18        455.59       3384.29      2334.58 o                         
 -57   1  18       7761.22       7923.83      1645.77 o                         
 -55   1  18        153.97       1366.68      1170.73 o                         
 -53   1  18       1549.41        530.24      1002.94 o                         
 -51   1  18      12184.91      17128.56      2414.44 o                         
 -49   1  18      21398.63      24580.10      2067.61 o                         
 -47   1  18      14618.27      17073.44      1609.95 o                         
 -45   1  18       8992.83      12132.80      1679.10 o                         
 -43   1  18         20.10       -464.73       954.60 o                         
 -41   1  18        385.42        499.29       760.56 o                         
 -39   1  18        151.13       -406.57       682.40 o                         
 -37   1  18      55749.38      48873.17      2622.77 o                         
 -35   1  18         48.19        -21.86       666.12 o                         
 -33   1  18      16903.10      16586.72      1313.88 o                         
 -31   1  18       2841.76       2234.50       686.73 o                         
 -29   1  18        873.52       1684.81       595.07 o                         
 -27   1  18        100.18        -10.99       542.27 o                         
 -25   1  18      11522.93       9975.50       894.56 o                         
 -23   1  18      19806.16      19186.55      1246.30 o                         
 -21   1  18      20745.48      19038.60      1249.15 o                         
 -19   1  18      40915.05      34632.66      1789.33 o                         
 -17   1  18      24609.11      20183.68      1237.66 o                         
 -15   1  18       1314.95        968.24       525.20 o                         
 -13   1  18      23338.12      20431.85      1051.50 o                         
 -11   1  18       3076.86       3831.92       536.86 o                         
  -9   1  18       2454.10       2061.89       536.66 o                         
  -7   1  18      48702.53      44860.89      1962.11 o                         
  -5   1  18      18639.45      20889.55      1225.80 o                         
  -3   1  18        248.76        477.20       535.96 o                         
  -1   1  18         81.23        707.73       634.71 o                         
   1   1  18       9621.72      12285.29      1017.95 o                         
   3   1  18       2027.95       2167.59       671.71 o                         
   5   1  18       1850.27       3831.74      1200.63 o                         
   7   1  18       3867.49       4865.25       854.10 o                         
   9   1  18      21081.98      22999.60      1548.04 o                         
  11   1  18         88.03       -101.88       750.00 o                         
  13   1  18      10176.04      11594.61      1241.95 o                         
  15   1  18       5028.46       5231.37      1568.77 o                         
  17   1  18       7308.80       6708.90      1040.16 o                         
  19   1  18         20.08        287.26       863.31 o                         
  21   1  18       7981.65       7354.40      1131.06 o                         
  23   1  18      10688.12       6180.28      1198.55 o                         
  25   1  18       1742.74        976.61      1076.43 o                         
  27   1  18        309.54       1618.85      1157.42 o                         
  29   1  18       2563.55       3397.46      1153.54 o                         
  31   1  18        644.75       1769.24      1225.60 o                         
  33   1  18       4505.95       3981.18      1305.41 o                         
 -60   2  18       4313.50       6134.96      2873.50 o                         
 -58   2  18       4160.12       8198.41      2090.76 o                         
 -56   2  18       8695.20       9926.09      1736.94 o                         
 -54   2  18          6.05       -144.14      1207.71 o                         
 -52   2  18        140.57       3172.96      1264.46 o                         
 -50   2  18       2000.26       3852.26      1074.81 o                         
 -48   2  18      18810.22      16313.11      1587.65 o                         
 -46   2  18       2914.41       4929.30      1577.52 o                         
 -44   2  18      12880.19      14576.09      1488.60 o                         
 -42   2  18       7555.38       6936.31      1124.49 o                         
 -40   2  18       1310.38       1785.39       878.51 o                         
 -38   2  18       1374.07        752.04       814.55 o                         
 -36   2  18       5779.49       6901.76      1086.50 o                         
 -34   2  18       7888.42       8999.25      1112.74 o                         
 -32   2  18       1189.33        919.19       866.29 o                         
 -30   2  18      32886.04      29049.70      2219.63 o                         
 -28   2  18        389.51       -518.02       723.33 o                         
 -26   2  18       9589.03       9092.59       926.36 o                         
 -24   2  18         81.43        325.88       513.98 o                         
 -22   2  18        964.91        846.20       490.58 o                         
 -20   2  18       7922.68       6642.18      1073.84 o                         
 -18   2  18        639.12        435.98       778.56 o                         
 -16   2  18         31.22       1082.25       376.21 o                         
 -14   2  18      25118.16      22996.28      1452.96 o                         
 -12   2  18       3349.08       3337.03       533.13 o                         
 -10   2  18       6472.53       8176.33       958.32 o                         
  -8   2  18      16617.32      17956.21      1094.13 o                         
  -6   2  18      12645.34      12877.41       955.32 o                         
  -4   2  18       1234.97       1754.59       716.61 o                         
  -2   2  18        588.49       1300.51       677.33 o                         
   0   2  18      23988.62      25913.47      1677.40 o                         
   2   2  18      18150.73      19331.53      1347.27 o                         
   4   2  18      21425.30      23042.08      1521.10 o                         
   6   2  18      15125.07      17596.94      1349.26 o                         
   8   2  18       4713.33       6287.58       987.26 o                         
  10   2  18        906.88       2207.53       921.05 o                         
  12   2  18        752.11        873.45       933.33 o                         
  14   2  18       5952.35       6592.39      1122.10 o                         
  16   2  18      11291.47      10309.90      1290.59 o                         
  18   2  18       4493.38       3637.81      1093.15 o                         
  20   2  18       2398.95       2536.15      1122.55 o                         
  22   2  18        884.30       2737.78      1180.02 o                         
  24   2  18       2426.90       3219.24      1248.26 o                         
  26   2  18        163.32       1960.21      1290.95 o                         
  28   2  18       2047.08       3268.64      1363.34 o                         
 -51   3  18       5424.87       6114.61      2291.80 o                         
 -49   3  18      11113.55       7949.96      2477.99 o                         
 -47   3  18        137.10        518.12      1358.17 o                         
 -45   3  18       1001.25       2735.30      1509.86 o                         
 -43   3  18       2968.61       3190.74      1866.05 o                         
 -41   3  18       1757.36       1589.09      1326.21 o                         
 -39   3  18      17868.92      18729.98      2526.70 o                         
 -37   3  18       3930.93       4912.42      1466.26 o                         
 -35   3  18      24934.35      32010.45      3083.23 o                         
 -33   3  18         57.37       -369.12      1153.54 o                         
 -31   3  18       2979.74       1693.33      1275.07 o                         
 -29   3  18        985.78        154.41      1537.70 o                         
 -27   3  18       6805.61       8249.89      1668.31 o                         
 -25   3  18       9823.85       9518.95      1681.61 o                         
 -23   3  18       9737.26      11571.23      1306.62 o                         
 -21   3  18       7035.06       6421.88      1059.20 o                         
 -19   3  18       3880.71       4793.55      1448.14 o                         
 -17   3  18       1049.31       2730.12       875.26 o                         
 -15   3  18       7414.73       7700.92      1133.46 o                         
 -13   3  18         94.97       -142.72       927.11 o                         
 -11   3  18      26864.26      26799.14      1911.12 o                         
  -9   3  18      24662.39      21594.46      2184.05 o                         
  -7   3  18       1902.41       5205.60      1091.21 o                         
  -5   3  18      10868.02      10389.00      1293.53 o                         
  -3   3  18        746.08       2875.93      1040.25 o                         
  -1   3  18       2023.68       2225.83      1056.92 o                         
   1   3  18       3310.31       6024.86      1743.72 o                         
   3   3  18         88.81       1216.27       995.52 o                         
   5   3  18        688.26        650.03      1063.83 o                         
   7   3  18       4328.28       5931.13      1302.49 o                         
   9   3  18        591.52       1497.51      1261.01 o                         
  11   3  18      16831.69      16347.50      1796.12 o                         
  13   3  18       2044.56       2058.17      1261.88 o                         
  15   3  18      11906.34       9444.52      1885.20 o                         
  17   3  18       2311.32       1827.34      1424.21 o                         
  19   3  18       5350.48       4521.31      1612.17 o                         
 -34   4  18        216.69      -1115.96      1428.70 o                         
 -32   4  18         12.82       -424.45      1392.28 o                         
 -30   4  18      17507.07      19798.53      2529.19 o                         
 -28   4  18       5408.10       4484.31      1859.64 o                         
 -26   4  18        470.45       2286.99      1444.19 o                         
 -24   4  18        674.39      -1015.51      1310.09 o                         
 -22   4  18        162.38        999.51      1376.51 o                         
 -20   4  18         24.46       1094.92      1342.44 o                         
 -18   4  18       4373.13       3751.10      2792.69 o                         
 -16   4  18       1390.58        275.44      1556.65 o                         
 -14   4  18      11179.69       7998.19      1580.06 o                         
 -12   4  18        283.26        -28.04      1712.07 o                         
 -10   4  18      12769.90      11955.24      1641.92 o                         
  -8   4  18       1726.10       1294.64      1876.74 o                         
  -6   4  18        713.51       -374.57      1098.16 o                         
  -4   4  18       1400.62        323.89      1147.89 o                         
  -2   4  18        991.60        404.18      1957.67 o                         
   0   4  18        646.86       3059.57      1616.47 o                         
   2   4  18        116.56       -564.69      2634.82 o                         
 -65   1  19       5056.87       5387.43      1673.07 o                         
 -63   1  19       2829.29       6216.94      1525.56 o                         
 -61   1  19       3800.29       4828.94      1633.93 o                         
 -59   1  19       3721.41       2478.53      1469.04 o                         
 -57   1  19       1052.45       2464.33      1234.03 o                         
 -55   1  19        291.76        431.86      1060.14 o                         
 -53   1  19       6552.12       7522.71      1392.78 o                         
 -51   1  19       1295.37       5439.63      1228.27 o                         
 -49   1  19       2499.42       4048.66      2502.28 o                         
 -47   1  19      15328.47      18077.21      1978.94 o                         
 -45   1  19       8995.32      13910.46      2555.46 o                         
 -43   1  19      13634.31      14790.50      1581.45 o                         
 -41   1  19       6657.48       8470.99      1082.49 o                         
 -39   1  19      13627.81      15728.22      1421.00 o                         
 -37   1  19      43660.79      39287.77      2942.46 o                         
 -35   1  19         84.06       -113.45       619.50 o                         
 -33   1  19      16690.03      18791.32      1409.71 o                         
 -31   1  19       8219.77       7813.29       879.91 o                         
 -29   1  19       6402.65       6988.18       810.68 o                         
 -27   1  19       1294.14       1176.71       555.76 o                         
 -25   1  19      34481.32      28176.45      2277.84 o                         
 -23   1  19      11768.92      11204.98       934.12 o                         
 -21   1  19      53816.22      47060.77      2333.68 o                         
 -19   1  19       4226.08       2891.44       620.40 o                         
 -17   1  19      10197.31       8396.53       839.92 o                         
 -15   1  19      21477.78      20310.77      1068.79 o                         
 -13   1  19       2105.37       2297.49       512.45 o                         
 -11   1  19       8880.36       9996.34       780.30 o                         
  -9   1  19      15707.91      17681.32      1082.44 o                         
  -7   1  19      45170.64      46042.35      2028.40 o                         
  -5   1  19        266.31       1482.07       556.12 o                         
  -3   1  19       8141.31      10182.84       902.07 o                         
  -1   1  19        707.96        448.75       584.21 o                         
   1   1  19       7127.66       8635.64       914.96 o                         
   3   1  19       6273.49       6171.50       860.75 o                         
   5   1  19       3621.30       6312.18       894.24 o                         
   7   1  19       4653.71       5802.88       956.14 o                         
   9   1  19       4488.26       4638.33       907.51 o                         
  11   1  19         80.72       -155.60       838.32 o                         
  13   1  19      13805.16      14476.61      1619.07 o                         
  15   1  19      10113.05      12350.54      1291.92 o                         
  17   1  19       9960.01       8648.68      1185.48 o                         
  19   1  19       4679.24       2785.18      1026.33 o                         
  21   1  19       6924.00       7610.07      1230.59 o                         
  23   1  19        290.63        902.06      1044.24 o                         
  25   1  19        604.96        719.64      1115.74 o                         
  27   1  19       2020.36       3244.62      1192.33 o                         
  29   1  19       2178.24       1845.28      1273.02 o                         
  31   1  19        179.99       -607.87      1106.80 o                         
 -60   2  19        144.49       3795.84      1438.10 o                         
 -58   2  19       6981.72       8362.81      3606.09 o                         
 -56   2  19         14.64       5370.67      1908.59 o                         
 -54   2  19        272.56       1973.29      1019.29 o                         
 -52   2  19        940.46       3842.99      1084.78 o                         
 -50   2  19       1107.65       5713.22      1328.45 o                         
 -48   2  19       1158.63       3588.79      1697.80 o                         
 -46   2  19      13329.52      11926.62      1367.59 o                         
 -44   2  19      24291.71      30142.79      2492.61 o                         
 -42   2  19      31005.63      30725.98      2473.33 o                         
 -40   2  19        448.61       1056.42       841.25 o                         
 -38   2  19       9646.42       9669.52      1198.95 o                         
 -36   2  19       3582.51       3688.21       924.73 o                         
 -34   2  19       2017.75       2372.25       845.16 o                         
 -32   2  19         94.27        417.07       768.00 o                         
 -30   2  19       3401.37       4584.58       824.46 o                         
 -28   2  19      55573.47      45542.57      4086.71 o                         
 -26   2  19       3593.22       3751.58       714.54 o                         
 -24   2  19      17570.23      17061.06      2170.73 o                         
 -22   2  19      14489.08      13115.96      1029.71 o                         
 -20   2  19      18817.05      16811.38      1270.84 o                         
 -18   2  19       7592.87       5038.77      1190.39 o                         
 -16   2  19      17500.19      13955.21       868.05 o                         
 -14   2  19       5346.32       6104.60       644.41 o                         
 -12   2  19      14171.78      13919.38       924.97 o                         
 -10   2  19       1489.89       2673.01       581.46 o                         
  -8   2  19        668.17        792.22       569.77 o                         
  -6   2  19       1328.34       2469.84       627.24 o                         
  -4   2  19        127.17        750.65       650.85 o                         
  -2   2  19         47.93        365.35       683.55 o                         
   0   2  19         74.74       1101.02       753.35 o                         
   2   2  19       7464.62      10309.86      1154.48 o                         
   4   2  19       6494.89       9277.58      1041.97 o                         
   6   2  19      38850.11      40134.56      2453.18 o                         
   8   2  19      29088.21      34274.12      1996.32 o                         
  10   2  19        131.28       1758.32       920.85 o                         
  12   2  19       9812.65      12029.41      1290.52 o                         
  14   2  19       6093.25       6741.16      1172.64 o                         
  16   2  19        174.88       1002.02      1047.41 o                         
  18   2  19       1148.52       1489.71      1480.70 o                         
  20   2  19          4.75       -931.53      1031.67 o                         
  22   2  19        912.15       3076.38      1242.06 o                         
  24   2  19         66.18       1228.18      1217.21 o                         
  26   2  19       2317.85       1831.87      1781.66 o                         
 -51   3  19       3796.07       6548.37      2198.48 o                         
 -49   3  19       6281.66       8564.57      1811.61 o                         
 -47   3  19        617.93        558.37      1311.71 o                         
 -45   3  19       8750.83       9306.93      2082.36 o                         
 -43   3  19        354.75       2789.51      1412.64 o                         
 -41   3  19       4084.46       2253.07      1368.05 o                         
 -39   3  19       1870.31       4107.92      1520.49 o                         
 -37   3  19       1377.02       2203.11      1287.21 o                         
 -35   3  19         47.21       1902.92      1629.25 o                         
 -33   3  19         12.34      -1087.48      1087.48 o                         
 -31   3  19        753.43       1102.14      1853.55 o                         
 -29   3  19       2110.74       2435.34      1376.89 o                         
 -27   3  19      11040.41      10251.57      1741.61 o                         
 -25   3  19        118.58        698.77      1210.17 o                         
 -23   3  19       1747.83       2921.02      1312.59 o                         
 -21   3  19       4506.60       5165.93      1017.41 o                         
 -19   3  19       1028.57       1006.35       847.57 o                         
 -17   3  19       3610.32       3157.97       939.16 o                         
 -15   3  19       3389.16       3229.16      1010.06 o                         
 -13   3  19       9292.69       8854.32      1189.90 o                         
 -11   3  19      14167.46      14517.91      1896.14 o                         
  -9   3  19       2698.77       3422.78      1006.22 o                         
  -7   3  19      21354.80      19122.18      1919.25 o                         
  -5   3  19       1413.22       2201.54      1476.30 o                         
  -3   3  19       1008.91       1198.59       987.52 o                         
  -1   3  19         41.25       -943.26      1328.63 o                         
   1   3  19        702.42        464.69      1026.26 o                         
   3   3  19       1892.17       2496.09      1077.24 o                         
   5   3  19       1958.29       1196.49      1064.38 o                         
   7   3  19        129.44         41.76      1143.13 o                         
   9   3  19       5699.87       5862.88      1356.27 o                         
  11   3  19       6105.43       4520.16      1434.04 o                         
  13   3  19        734.56        759.94      1305.36 o                         
  15   3  19        514.82       -249.12      1345.34 o                         
  17   3  19        374.40       -144.65      1538.82 o                         
  19   3  19        422.55       -535.30      1461.87 o                         
 -34   4  19       1856.78        103.88      1465.31 o                         
 -32   4  19       1157.08       1692.44      1992.45 o                         
 -30   4  19        433.11      -1175.65      1229.11 o                         
 -28   4  19       4052.21       1788.10      1542.42 o                         
 -26   4  19       4425.47       3346.59      2322.01 o                         
 -24   4  19       1802.67       2787.44      1535.13 o                         
 -22   4  19       1255.74       3381.90      1566.53 o                         
 -20   4  19       2422.22       2359.07      1776.97 o                         
 -18   4  19       5370.61       3011.44      1661.59 o                         
 -16   4  19       1722.65        230.79      1439.61 o                         
 -14   4  19       2535.66       1270.23      1562.56 o                         
 -12   4  19        666.19       -225.55      1154.80 o                         
 -10   4  19        986.65        816.52      1152.10 o                         
  -8   4  19         13.10       -348.07      1418.68 o                         
  -6   4  19        183.39       -309.87      1101.32 o                         
  -4   4  19       3532.90       1348.66      1140.69 o                         
  -2   4  19        110.47       2747.38      1887.81 o                         
   0   4  19       3200.49       5002.94      1298.16 o                         
 -66   0  20      18021.19      11735.86      3145.47 o                         
 -64   0  20       6096.52       7001.06      2485.77 o                         
 -62   0  20       4155.29       3834.53      2067.71 o                         
 -60   0  20        398.55       2057.51      2034.39 o                         
 -58   0  20          1.98        308.20      1718.22 o                         
 -56   0  20       1474.26       1295.11      1888.71 o                         
 -54   0  20       4656.70       5710.59      2053.00 o                         
 -52   0  20       1390.76       1806.28      1288.76 o                         
 -50   0  20      66644.27      67946.28      6242.17 o                         
 -48   0  20        333.19       4237.55      1918.80 o                         
 -46   0  20      25156.95      34175.48      4071.07 o                         
 -44   0  20      21058.56      28834.21      3623.13 o                         
 -42   0  20      27265.11      31332.48      3696.63 o                         
 -40   0  20      18362.84      24280.98      3092.72 o                         
 -38   0  20       3950.05       3720.89      1482.18 o                         
 -36   0  20      35129.32      30860.96      3135.80 o                         
 -34   0  20      11716.43      11695.80      1906.92 o                         
 -32   0  20      21399.01      22425.98      2610.66 o                         
 -30   0  20      53792.36      44029.97      3894.28 o                         
 -28   0  20      28789.73      21789.80      2474.42 o                         
 -26   0  20      13009.00      11030.98      1630.31 o                         
 -24   0  20        295.31       -231.19       886.23 o                         
 -22   0  20       1269.30       1732.15       621.99 o                         
 -20   0  20      29816.79      23769.56      1627.94 o                         
 -18   0  20       3846.95       3493.19       753.05 o                         
 -16   0  20     234025.42     244090.88     13177.43 o                         
 -14   0  20         73.75        554.84       747.46 o                         
 -12   0  20      70954.84      73384.64      4273.02 o                         
 -10   0  20      12851.19      15230.10      1707.89 o                         
  -8   0  20      52417.45      53681.26      3328.76 o                         
  -6   0  20      32020.66      32050.89      2304.77 o                         
  -4   0  20      31612.35      31564.77      2319.14 o                         
  -2   0  20       2424.94       3371.37      1851.55 o                         
   0   0  20      25686.77      29360.88      2252.20 o                         
   2   0  20       2268.40       1340.69      1000.98 o                         
   4   0  20      46639.54      51334.50      3416.74 o                         
   6   0  20      45393.50      46661.41      3195.36 o                         
   8   0  20      28552.01      31665.92      2545.10 o                         
  10   0  20      43389.68      44214.64      3201.54 o                         
  12   0  20       1973.74       1967.85      1195.34 o                         
  14   0  20       1505.93       2528.41      1282.16 o                         
  16   0  20        871.10        503.26      1209.04 o                         
  18   0  20       1644.44       1260.16      1322.62 o                         
  20   0  20       3335.65       1570.73      1399.96 o                         
  22   0  20         52.18        622.58      1424.86 o                         
  24   0  20        233.86        364.45      1396.94 o                         
  26   0  20        698.41       2159.39      1841.53 o                         
  28   0  20        279.24       3648.95      1696.79 o                         
  30   0  20      11681.03       9866.67      2651.96 o                         
 -65   1  20       2648.56       7626.88      4506.44 o                         
 -63   1  20        284.43       4725.79      1604.33 o                         
 -61   1  20       1608.20       3730.95      2505.03 o                         
 -59   1  20       6191.70       8297.30      1563.52 o                         
 -57   1  20       6953.18       8568.34      1544.72 o                         
 -55   1  20      21241.14      24215.95      2088.14 o                         
 -53   1  20         85.32       3078.60      1325.20 o                         
 -51   1  20       5998.99       8865.47      2154.47 o                         
 -49   1  20        285.62         11.76      1080.91 o                         
 -47   1  20         49.46        -85.21       820.02 o                         
 -45   1  20      36555.02      38373.38      2385.53 o                         
 -43   1  20       3573.18       4844.40       972.60 o                         
 -41   1  20      39270.70      34261.76      2352.43 o                         
 -39   1  20       6869.25       6773.06      1016.71 o                         
 -37   1  20      26659.11      27551.99      1845.26 o                         
 -35   1  20       1234.94       2487.89       721.78 o                         
 -33   1  20      21182.63      21682.65      1521.02 o                         
 -31   1  20        210.69       1548.12       793.54 o                         
 -29   1  20      30563.27      26789.38      1559.53 o                         
 -27   1  20      14815.44      13489.66      1078.80 o                         
 -25   1  20      55048.44      45820.60      2302.14 o                         
 -23   1  20       7337.43       8273.43      1069.29 o                         
 -21   1  20      68647.57      55334.03      3010.70 o                         
 -19   1  20      12767.28      11986.64       991.90 o                         
 -17   1  20       6582.10       5866.43       761.72 o                         
 -15   1  20      67706.98      64484.56      2651.48 o                         
 -13   1  20       4228.58       4914.18       640.44 o                         
 -11   1  20       2657.61       3746.24       640.30 o                         
  -9   1  20       4513.49       5342.65       709.92 o                         
  -7   1  20      54979.79      51784.14      2258.88 o                         
  -5   1  20       9534.14       9285.33       876.69 o                         
  -3   1  20       3299.86       5064.42       764.55 o                         
  -1   1  20      14786.85      17566.95      1236.45 o                         
   1   1  20       5657.00       7384.33       923.43 o                         
   3   1  20          3.82       -340.39       675.80 o                         
   5   1  20      21369.79      25004.74      1637.65 o                         
   7   1  20       1325.32        467.26       924.69 o                         
   9   1  20      14675.28      13690.03      1285.98 o                         
  11   1  20       2616.55       3693.79       955.93 o                         
  13   1  20       3989.63       4960.31       995.37 o                         
  15   1  20       8035.88       6816.37      1093.23 o                         
  17   1  20        430.03        689.16       928.93 o                         
  19   1  20        180.52       -578.07       917.41 o                         
  21   1  20       4655.60       4594.48      1173.20 o                         
  23   1  20       9946.71       9070.22      1338.05 o                         
  25   1  20       8305.35       6679.19      1517.75 o                         
  27   1  20        102.66         86.39      1115.78 o                         
  29   1  20       1932.91       4192.95      1330.13 o                         
 -60   2  20       2966.52       9093.78      1542.85 o                         
 -58   2  20        756.18       4180.94      2709.15 o                         
 -56   2  20       1095.61       2115.07      1070.53 o                         
 -54   2  20       1826.61       2906.42      1094.11 o                         
 -52   2  20       9449.83      10450.47      2395.79 o                         
 -50   2  20       7666.95       9311.40      1315.86 o                         
 -48   2  20       7813.43       8485.60      1278.37 o                         
 -46   2  20        446.98       2205.22      1314.59 o                         
 -44   2  20       2152.75       5545.27      2775.42 o                         
 -42   2  20       5100.30       7475.71      1172.67 o                         
 -40   2  20       2035.44       2737.23       927.20 o                         
 -38   2  20       5639.74       9167.41      1207.54 o                         
 -36   2  20      33173.91      30886.40      1969.00 o                         
 -34   2  20       9512.76      10222.50      1158.31 o                         
 -32   2  20        573.88       2285.99       781.14 o                         
 -30   2  20       1655.39       1980.14       859.10 o                         
 -28   2  20        403.00        903.54       664.08 o                         
 -26   2  20         37.40        812.47       602.29 o                         
 -24   2  20       2356.74       2039.04       611.32 o                         
 -22   2  20       5851.21       5638.39       737.03 o                         
 -20   2  20       1958.28       1877.51       585.16 o                         
 -18   2  20      12191.96      10901.65      1387.03 o                         
 -16   2  20         35.80       1003.92       451.15 o                         
 -14   2  20       8206.71       7175.06       677.50 o                         
 -12   2  20        279.65       1258.47       628.43 o                         
 -10   2  20        623.28       1483.75      1015.54 o                         
  -8   2  20        764.71       1820.63       631.23 o                         
  -6   2  20       8469.77       8698.87       884.55 o                         
  -4   2  20        305.72       1686.01       703.72 o                         
  -2   2  20        474.47        548.85       719.10 o                         
   0   2  20       7170.59       7522.69       972.52 o                         
   2   2  20      27011.20      28384.37      2275.82 o                         
   4   2  20       1755.16       2518.39       862.03 o                         
   6   2  20       1859.18       4346.21       945.60 o                         
   8   2  20      11081.98      12860.93      1279.85 o                         
  10   2  20       4789.05       5286.11      1033.99 o                         
  12   2  20       6535.76       4940.58      1065.47 o                         
  14   2  20       6550.05       6899.98      1199.67 o                         
  16   2  20       6430.43       6981.18      1248.23 o                         
  18   2  20       6138.06       6249.32      1222.56 o                         
  20   2  20        265.26        273.08      1090.04 o                         
  22   2  20        407.89       2667.50      1207.48 o                         
  24   2  20       1439.58       2978.88      1245.15 o                         
  26   2  20       1752.22       2858.85      1297.79 o                         
 -51   3  20       4112.61       4884.01      1821.78 o                         
 -49   3  20        930.43       1998.61      1513.30 o                         
 -47   3  20       1227.95       2563.61      1480.30 o                         
 -45   3  20       1384.16       4021.34      1915.16 o                         
 -43   3  20      12264.75      17270.86      3330.31 o                         
 -41   3  20         50.82        -61.41      1367.48 o                         
 -39   3  20       7152.30      11232.02      2262.64 o                         
 -37   3  20        992.10       1787.60      1328.63 o                         
 -35   3  20      10929.33      11562.25      1970.50 o                         
 -33   3  20       4156.27       4268.09      1453.11 o                         
 -31   3  20        601.33       1998.89      1290.96 o                         
 -29   3  20        248.20       1266.11      1303.59 o                         
 -27   3  20      19817.25      23448.38      4411.40 o                         
 -25   3  20       1410.94       1347.80      1274.36 o                         
 -23   3  20      14750.63      11928.77      4004.72 o                         
 -21   3  20       2723.22       2712.16       877.64 o                         
 -19   3  20       6069.36       4973.89       989.42 o                         
 -17   3  20       4306.56       3521.73       930.75 o                         
 -15   3  20       5507.59       7495.19      1137.40 o                         
 -13   3  20      33600.41      30064.44      2070.29 o                         
 -11   3  20        694.93       1062.75      1234.23 o                         
  -9   3  20      11155.39       7661.15      1579.82 o                         
  -7   3  20       2745.04       4456.20      1067.38 o                         
  -5   3  20        285.15       1020.16      1006.22 o                         
  -3   3  20       7690.40       6268.32      1213.75 o                         
  -1   3  20       6216.68       7034.36      1801.98 o                         
   1   3  20       4075.10       5910.21      2206.34 o                         
   3   3  20      13970.76      15795.68      1906.04 o                         
   5   3  20       1485.50       4247.37      1223.99 o                         
   7   3  20       9091.40       9433.20      1469.34 o                         
   9   3  20       2895.90       4107.40      1313.03 o                         
  11   3  20       1670.64       3299.39      1911.20 o                         
  13   3  20         21.12        -72.81      1473.85 o                         
  15   3  20       1635.85       2672.74      1470.30 o                         
  17   3  20       1773.04       1322.18      1443.70 o                         
 -32   4  20       3684.14       4223.06      1738.34 o                         
 -30   4  20       1655.60       1844.49      1654.14 o                         
 -28   4  20       5168.97       4368.16      3993.29 o                         
 -26   4  20       2400.52       -467.90      1478.25 o                         
 -24   4  20       3333.18       3190.88      1565.31 o                         
 -22   4  20       9689.68       7336.66      1989.86 o                         
 -20   4  20       1632.40       4210.31      1739.55 o                         
 -18   4  20       3734.34       3664.83      1816.01 o                         
 -16   4  20        569.78      -1220.31      2199.78 o                         
 -14   4  20       6143.91       3129.14      1677.04 o                         
 -12   4  20       3250.24       1044.98      1613.84 o                         
 -10   4  20        196.80       -376.72      1433.18 o                         
  -8   4  20        897.10        -80.01      1777.75 o                         
  -6   4  20       1846.47       1616.51      1850.22 o                         
  -4   4  20        362.11        602.04      1300.23 o                         
  -2   4  20       3450.63       6696.84      2156.58 o                         
 -65   1  21       5138.98       8673.95      1851.25 o                         
 -63   1  21         20.62       2370.34      2561.54 o                         
 -61   1  21        703.20         66.21      1309.11 o                         
 -59   1  21       8358.70      10619.82      2093.42 o                         
 -57   1  21          9.01       4293.47      1502.09 o                         
 -55   1  21       3373.93       7314.77      1533.10 o                         
 -53   1  21      18624.17      22728.26      2401.66 o                         
 -51   1  21         97.02       2122.30       898.35 o                         
 -49   1  21       5110.23       6091.40      1149.61 o                         
 -47   1  21        886.25       2414.11       954.35 o                         
 -45   1  21       2068.87       3807.53       957.79 o                         
 -43   1  21       5205.69       6793.24      1067.90 o                         
 -41   1  21       2184.02       1189.40       779.49 o                         
 -39   1  21       1345.17       3704.41       865.21 o                         
 -37   1  21      25522.69      22460.97      1778.36 o                         
 -35   1  21       3474.84       4010.73       783.46 o                         
 -33   1  21       2346.78       1900.81       691.85 o                         
 -31   1  21       4786.59       4173.99       742.63 o                         
 -29   1  21       2528.52       1955.91       677.40 o                         
 -27   1  21      10197.40      10244.67       933.07 o                         
 -25   1  21      42900.55      36641.58      1932.26 o                         
 -23   1  21      15636.48      16166.63      1293.06 o                         
 -21   1  21      27378.06      23468.69      1402.19 o                         
 -19   1  21       8954.24       8394.95       960.89 o                         
 -17   1  21         74.54        594.64       595.18 o                         
 -15   1  21      17190.30      16623.77      1027.54 o                         
 -13   1  21         68.34        463.44       544.92 o                         
 -11   1  21      32027.96      31992.04      1561.30 o                         
  -9   1  21       2348.29       4276.43       762.50 o                         
  -7   1  21        567.53       1471.19       598.46 o                         
  -5   1  21         77.27          5.86       598.54 o                         
  -3   1  21      25749.19      25537.56      1489.64 o                         
  -1   1  21       2407.07       4168.18       821.66 o                         
   1   1  21      29019.39      30853.87      2743.54 o                         
   3   1  21        386.54        957.84       756.51 o                         
   5   1  21       8838.74       7959.50      1044.22 o                         
   7   1  21      12320.03      13312.51      1246.10 o                         
   9   1  21        388.14        607.28       825.89 o                         
  11   1  21        260.94       1293.77       854.37 o                         
  13   1  21       1426.13        870.80       922.41 o                         
  15   1  21       4128.58       4247.68      1357.49 o                         
  17   1  21        105.26        672.89      1054.95 o                         
  19   1  21        442.12       1186.25      1039.22 o                         
  21   1  21         30.75        364.52      1042.88 o                         
  23   1  21        563.11       1388.93      1088.73 o                         
  25   1  21       3633.20       1983.79      1175.90 o                         
  27   1  21       8273.85       6060.05      1344.37 o                         
 -60   2  21       2045.20       3988.75      1527.60 o                         
 -58   2  21       6815.11       7216.17      2086.70 o                         
 -56   2  21         51.92       2311.90      1167.37 o                         
 -54   2  21        104.52       1909.69      1773.91 o                         
 -52   2  21        841.74       3177.19      1086.16 o                         
 -50   2  21      15278.75      17358.24      3016.09 o                         
 -48   2  21        467.66       3132.00      1036.25 o                         
 -46   2  21      12464.42      12980.79      1998.08 o                         
 -44   2  21      10950.29      11929.75      1410.54 o                         
 -42   2  21       6121.04       6641.44      1256.14 o                         
 -40   2  21        123.57        690.09       840.11 o                         
 -38   2  21       7958.16       8839.67      1140.85 o                         
 -36   2  21       2215.14       2429.92       908.83 o                         
 -34   2  21       8619.62       8561.46      1088.95 o                         
 -32   2  21      13068.86      14649.90      1315.67 o                         
 -30   2  21        320.89       2225.25       733.38 o                         
 -28   2  21       1705.29       3379.24       742.47 o                         
 -26   2  21       3994.41       3610.96       702.71 o                         
 -24   2  21       5830.08       5004.85       882.87 o                         
 -22   2  21       2704.11       1826.31       638.43 o                         
 -20   2  21      30291.86      23802.97      1490.36 o                         
 -18   2  21       8017.77       6982.89       660.61 o                         
 -16   2  21      11195.82      10852.79      1126.36 o                         
 -14   2  21       4930.79       4227.05       709.67 o                         
 -12   2  21        276.49       1285.29       549.05 o                         
 -10   2  21       1765.93       2302.34       793.44 o                         
  -8   2  21       3233.77       3917.49       780.94 o                         
  -6   2  21        438.00       1755.61       703.33 o                         
  -4   2  21       9493.85      10286.28      1011.59 o                         
  -2   2  21       3770.36       3505.06      1098.01 o                         
   0   2  21       8747.60       9453.41      1056.30 o                         
   2   2  21        610.31       2454.48       850.10 o                         
   4   2  21       2986.91       3355.85       902.45 o                         
   6   2  21      16779.66      18647.83      1465.72 o                         
   8   2  21        194.98       1705.65       915.03 o                         
  10   2  21      17215.78      19015.29      1559.20 o                         
  12   2  21        458.34        873.69       991.17 o                         
  14   2  21       2292.02       3678.03      1155.94 o                         
  16   2  21        208.04        190.25      1013.65 o                         
  18   2  21       1441.54       1642.01      1082.00 o                         
  20   2  21       1524.17       1887.07      1142.81 o                         
  22   2  21       4916.29       3630.77      1311.34 o                         
  24   2  21         78.81       -663.23      1179.42 o                         
 -51   3  21        270.67      -1325.37      1695.24 o                         
 -49   3  21       1493.76        570.11      1992.67 o                         
 -47   3  21         18.61       1279.86      1510.64 o                         
 -45   3  21       6348.13       6865.48      1745.06 o                         
 -43   3  21       1631.91       3366.01      1578.68 o                         
 -41   3  21       3925.93       7084.11      2283.65 o                         
 -39   3  21       4688.05       5324.15      1633.57 o                         
 -37   3  21       1907.20       3193.38      1407.67 o                         
 -35   3  21       2717.67       2592.90      1711.73 o                         
 -33   3  21       3218.74       5051.97      1673.48 o                         
 -31   3  21        478.78        625.82      1741.62 o                         
 -29   3  21      14536.26      13250.01      2024.61 o                         
 -27   3  21       3047.33       3810.36      1388.30 o                         
 -25   3  21        161.53        759.10      1173.60 o                         
 -23   3  21      13530.19      11610.25      1765.97 o                         
 -21   3  21         33.06       4772.07      3077.80 o                         
 -19   3  21        373.61       1693.10       885.08 o                         
 -17   3  21        820.15       2219.63       904.48 o                         
 -15   3  21       5275.34       7075.27      1103.89 o                         
 -13   3  21       3500.11       4542.45      1383.14 o                         
 -11   3  21       2871.87       3777.42      1030.09 o                         
  -9   3  21        373.89         78.56       912.37 o                         
  -7   3  21        845.08       1019.22       994.87 o                         
  -5   3  21        987.72       1435.02      1027.22 o                         
  -3   3  21        543.65       -395.73      1007.15 o                         
  -1   3  21         72.10        443.09      1080.22 o                         
   1   3  21        198.40       1649.09      1038.71 o                         
   3   3  21         88.25        764.90      1053.43 o                         
   5   3  21       7151.71       7024.45      1386.57 o                         
   7   3  21       5867.03       5238.78      1368.91 o                         
   9   3  21      12062.14      11732.31      1811.81 o                         
  11   3  21       1611.03       3029.96      1346.42 o                         
  13   3  21        205.93       1177.20      1363.38 o                         
  15   3  21       2893.30       1946.40      1437.82 o                         
 -32   4  21        938.57        312.21      1398.51 o                         
 -30   4  21         68.24        293.48      1433.68 o                         
 -28   4  21        836.08      -1340.24      1340.24 o                         
 -26   4  21       2035.56       1611.47      1532.49 o                         
 -24   4  21         55.31        174.63      1504.43 o                         
 -22   4  21       5948.58       4495.41      1846.57 o                         
 -20   4  21        533.97       -583.19      1557.66 o                         
 -18   4  21       8344.19       4394.05      1857.83 o                         
 -16   4  21       1533.47       -477.63      2308.74 o                         
 -14   4  21         76.46       -848.66      1552.52 o                         
 -12   4  21        547.47      -1414.27      1633.56 o                         
 -10   4  21        680.52      -1434.57      1627.94 o                         
  -8   4  21          5.13        254.38      1914.18 o                         
  -6   4  21       8180.76       4677.18      1542.82 o                         
 -66   0  22        856.79       -531.79      1911.34 o                         
 -64   0  22         48.17       1517.91      2080.38 o                         
 -62   0  22         12.88       2650.53      2142.00 o                         
 -60   0  22         57.65       2011.04      2103.50 o                         
 -58   0  22      51942.81      51306.54      5754.57 o                         
 -56   0  22        627.52       4415.17      2196.41 o                         
 -54   0  22      18710.53      25852.73      3715.74 o                         
 -52   0  22       2127.42       3601.11      2012.61 o                         
 -50   0  22       7392.61       5554.97      2032.21 o                         
 -48   0  22       4918.58       8360.15      2254.28 o                         
 -46   0  22      10764.10      10888.28      2321.76 o                         
 -44   0  22      77941.27      73654.09      6460.58 o                         
 -42   0  22       6218.55       8034.38      1931.53 o                         
 -40   0  22      10708.93      10753.58      2121.45 o                         
 -38   0  22      16339.64      14656.89      2274.85 o                         
 -36   0  22      22113.15      23554.01      2842.34 o                         
 -34   0  22      23271.41      21906.72      2649.98 o                         
 -32   0  22       2800.00       1674.39      1134.26 o                         
 -30   0  22      16279.84      14723.89      2028.15 o                         
 -28   0  22       4906.53       4974.31      1290.12 o                         
 -26   0  22       3274.78       3002.61      1142.38 o                         
 -24   0  22      42300.57      62447.20      5233.89 o                         
 -22   0  22         89.88       1167.62       805.21 o                         
 -20   0  22     118494.54     105697.45      5905.43 o                         
 -18   0  22       7460.92       7935.19      1508.75 o                         
 -16   0  22      17401.50      16723.37      1548.48 o                         
 -14   0  22       4114.38       4906.44      1050.18 o                         
 -12   0  22      26032.11      29674.93      2191.31 o                         
 -10   0  22      14864.55      17445.59      1725.84 o                         
  -8   0  22      55159.85      54350.91      3450.20 o                         
  -6   0  22      41865.94      40339.66      2795.56 o                         
  -4   0  22      23282.50      25423.55      2100.28 o                         
  -2   0  22        494.34       -451.28       884.22 o                         
   0   0  22        941.59        434.51      1044.48 o                         
   2   0  22       8009.79      10237.00      2961.24 o                         
   4   0  22       1874.25       1255.96      1095.89 o                         
   6   0  22      83213.60      87809.12      5358.99 o                         
   8   0  22       7248.17       8764.09      1553.95 o                         
  10   0  22       6242.69       6058.58      1460.84 o                         
  12   0  22       3248.59       2244.39      1274.34 o                         
  14   0  22      10088.52      10253.84      1729.40 o                         
  16   0  22        163.59        758.31      1317.03 o                         
  18   0  22       1486.50        236.29      1328.83 o                         
  20   0  22       8374.63       7640.72      1722.96 o                         
  22   0  22      18252.46      17628.07      2925.70 o                         
  24   0  22       1716.86       1246.34      1562.41 o                         
  26   0  22       6388.98       3455.48      1666.91 o                         
  28   0  22       2678.05       2529.21      1742.37 o                         
 -65   1  22       9133.69       9532.62      1985.29 o                         
 -63   1  22       1980.34       5282.31      4097.36 o                         
 -61   1  22         69.63        745.84      1364.29 o                         
 -59   1  22       7237.62      10127.29      1824.07 o                         
 -57   1  22        674.26       2360.10      1351.68 o                         
 -55   1  22        999.24       2909.70      1064.39 o                         
 -53   1  22       8333.94      12027.68      1457.08 o                         
 -51   1  22       1171.57       1894.20       963.24 o                         
 -49   1  22      16684.65      21106.52      2319.77 o                         
 -47   1  22        824.44       1809.09       938.35 o                         
 -45   1  22      10175.86      10882.96      1283.55 o                         
 -43   1  22      11587.81      12422.74      1316.64 o                         
 -41   1  22       1226.82       2371.37       825.45 o                         
 -39   1  22       2863.05       4246.78       886.45 o                         
 -37   1  22      27161.37      27762.90      1838.89 o                         
 -35   1  22      19041.35      17015.12      1369.84 o                         
 -33   1  22       4259.33       3307.82       742.71 o                         
 -31   1  22       5301.33       4801.37       776.42 o                         
 -29   1  22      44514.92      34847.89      1893.35 o                         
 -27   1  22        715.87        623.08       745.16 o                         
 -25   1  22      17086.61      15381.35      1175.74 o                         
 -23   1  22       3342.68       3331.25       855.38 o                         
 -21   1  22       2243.23       1814.81       714.07 o                         
 -19   1  22       3780.43       2836.56       734.36 o                         
 -17   1  22      19040.64      18376.62      1087.75 o                         
 -15   1  22      29115.96      25230.54      1306.12 o                         
 -13   1  22      11705.45      10891.22       897.96 o                         
 -11   1  22        774.62       1656.51       655.29 o                         
  -9   1  22       4039.67       4782.89       945.71 o                         
  -7   1  22         78.54        464.08       613.52 o                         
  -5   1  22        477.48        990.55       685.87 o                         
  -3   1  22      12150.49      13329.74      1133.13 o                         
  -1   1  22        597.34       1779.90       892.16 o                         
   1   1  22      81045.87      84022.76      3606.53 o                         
   3   1  22       5988.85       8662.51      1023.44 o                         
   5   1  22      25317.83      27481.41      1768.88 o                         
   7   1  22       3438.54       3396.98       951.18 o                         
   9   1  22       3224.62       3878.96       977.90 o                         
  11   1  22       3959.85       3724.27       982.80 o                         
  13   1  22       3676.42       5589.06      1089.40 o                         
  15   1  22      17454.14      16193.40      1491.66 o                         
  17   1  22       6529.75       5890.69      1255.99 o                         
  19   1  22        274.78      -1344.68      1344.68 o                         
  21   1  22       4067.50       2524.75      1118.97 o                         
  23   1  22        264.33       1789.17      1117.93 o                         
  25   1  22       4250.68       6214.81      1395.73 o                         
  27   1  22       4113.41       3090.17      1301.16 o                         
 -60   2  22        257.12       1301.14      1118.79 o                         
 -58   2  22        548.81       2162.04      1909.48 o                         
 -56   2  22       6091.88       7134.11      1453.52 o                         
 -54   2  22        197.40        235.81       957.88 o                         
 -52   2  22      12126.09      11237.04      1469.12 o                         
 -50   2  22      11064.76      13478.94      1771.51 o                         
 -48   2  22      24496.03      23792.91      1976.13 o                         
 -46   2  22       1685.99       2432.52       981.62 o                         
 -44   2  22        111.90        614.53       931.24 o                         
 -42   2  22       2229.03       4725.42      1042.02 o                         
 -40   2  22       7266.65       6662.95      1224.62 o                         
 -38   2  22       9292.71      12201.30      1335.06 o                         
 -36   2  22      48794.06      44615.02      2511.05 o                         
 -34   2  22         52.45        954.98       757.72 o                         
 -32   2  22      17603.23      19598.70      1497.80 o                         
 -30   2  22      17305.05      18261.39      1579.59 o                         
 -28   2  22      11538.01      12495.47      1147.62 o                         
 -26   2  22       2647.66       2478.23       706.69 o                         
 -24   2  22       9006.63       8141.09       917.91 o                         
 -22   2  22      18622.38      14999.35      1174.55 o                         
 -20   2  22       5923.56       6309.03       860.89 o                         
 -18   2  22      16162.21      14728.91      1084.50 o                         
 -16   2  22       8064.27       7961.54       725.68 o                         
 -14   2  22       4636.99       5032.91       648.65 o                         
 -12   2  22        205.54        853.41       605.60 o                         
 -10   2  22        306.15        341.67       632.80 o                         
  -8   2  22       3461.52       3957.30       752.73 o                         
  -6   2  22       9911.31      11523.56      1026.20 o                         
  -4   2  22       1234.06       1554.65       767.58 o                         
  -2   2  22         96.48        614.73       792.06 o                         
   0   2  22       4449.49       5189.52      1068.18 o                         
   2   2  22        767.09       1709.82       833.92 o                         
   4   2  22        609.94       1307.53       856.92 o                         
   6   2  22       1928.10       3466.34       980.08 o                         
   8   2  22       7380.01       9163.52      1466.76 o                         
  10   2  22        237.23        -57.99       939.33 o                         
  12   2  22       9295.34       7996.37      1259.65 o                         
  14   2  22       5944.69       6704.81      1240.39 o                         
  16   2  22       1764.70       8590.33      3959.67 o                         
  18   2  22       2824.12       1790.68      1157.61 o                         
  20   2  22        257.13       1972.03      1244.52 o                         
  22   2  22        345.29       1781.44      1345.70 o                         
 -51   3  22      11644.41      12679.53      2698.60 o                         
 -49   3  22       2371.69       3227.21      1560.64 o                         
 -47   3  22       6336.13       5627.13      1687.98 o                         
 -45   3  22         29.52       1472.54      1394.45 o                         
 -43   3  22       5614.49       7899.24      1930.47 o                         
 -41   3  22       4456.39       4389.07      2846.94 o                         
 -39   3  22       1816.69        842.31      1699.99 o                         
 -37   3  22        764.36       1459.05      1245.98 o                         
 -35   3  22       2509.78       2200.09      1413.47 o                         
 -33   3  22       1574.01       2026.65      1320.61 o                         
 -31   3  22      28875.96      33148.95      3188.23 o                         
 -29   3  22        136.14       2758.48      1297.05 o                         
 -27   3  22      24934.19      25699.53      2649.20 o                         
 -25   3  22        953.19        587.79      1193.53 o                         
 -23   3  22       7188.53       8198.72      1667.67 o                         
 -21   3  22       2579.97       2102.33      1398.89 o                         
 -19   3  22        916.62       1182.89       890.68 o                         
 -17   3  22        143.53        997.88       842.22 o                         
 -15   3  22       9930.41       8295.36      2259.78 o                         
 -13   3  22      10335.98      10724.52      1764.17 o                         
 -11   3  22       1706.97       2333.98      1010.28 o                         
  -9   3  22         29.25       -414.39      1088.24 o                         
  -7   3  22       1264.10        845.99      1485.58 o                         
  -5   3  22         95.84        282.22      1072.61 o                         
  -3   3  22       3414.72       2989.60      1144.83 o                         
  -1   3  22      16798.74      14271.55      1644.39 o                         
   1   3  22        847.61       2380.84      1271.60 o                         
   3   3  22       9051.84      10924.59      1522.47 o                         
   5   3  22        269.94       1788.42      1181.02 o                         
   7   3  22       5564.65       5543.25      1412.78 o                         
   9   3  22       1015.39       1472.88      1334.88 o                         
  11   3  22        105.01       1096.54      2083.50 o                         
  13   3  22        170.92        308.90      1445.18 o                         
 -30   4  22         84.45      -1286.80      1286.80 o                         
 -28   4  22       1000.53       -603.18      1417.69 o                         
 -26   4  22        183.60        835.58      1991.85 o                         
 -24   4  22       1091.21       -962.12      1474.80 o                         
 -22   4  22       6973.70       5841.84      1927.47 o                         
 -20   4  22        194.78       -994.55      1534.78 o                         
 -18   4  22       4386.26       2068.46      2707.71 o                         
 -16   4  22       2069.16        564.85      1653.66 o                         
 -14   4  22      11238.40       8984.67      2043.58 o                         
 -12   4  22       1677.98       2594.61      1842.30 o                         
 -10   4  22      10525.07       7469.19      2496.65 o                         
 -65   1  23       1021.37       4631.43      1674.51 o                         
 -63   1  23        130.94       1522.24      1488.63 o                         
 -61   1  23         13.66       -163.87      1349.24 o                         
 -59   1  23       4164.55       7206.75      1731.49 o                         
 -57   1  23       6657.19       9836.33      1998.65 o                         
 -55   1  23         62.83        143.39       931.77 o                         
 -53   1  23      13661.28      18956.04      1807.26 o                         
 -51   1  23       9033.43       9260.52      1335.58 o                         
 -49   1  23       9107.88       9687.26      1298.48 o                         
 -47   1  23          1.35       1047.76      1002.51 o                         
 -45   1  23      17994.78      17593.49      1579.16 o                         
 -43   1  23        179.29        237.12       769.95 o                         
 -41   1  23       8163.08       9370.20      1145.41 o                         
 -39   1  23       1816.45       2054.78       806.93 o                         
 -37   1  23       5950.30       6643.56      1160.03 o                         
 -35   1  23        439.11         48.98       647.37 o                         
 -33   1  23       4479.96       4514.00       803.26 o                         
 -31   1  23      29721.51      24683.62      1698.80 o                         
 -29   1  23      29371.81      24792.32      1544.79 o                         
 -27   1  23      11308.25      11090.42      1061.66 o                         
 -25   1  23       7824.97       6036.46       844.44 o                         
 -23   1  23       1660.32       1099.84       654.51 o                         
 -21   1  23       4106.94       3128.08       724.66 o                         
 -19   1  23         25.08        312.74       685.74 o                         
 -17   1  23       5023.17       5157.24       702.94 o                         
 -15   1  23       4370.14       4627.38       766.57 o                         
 -13   1  23       6994.66       8771.80       863.60 o                         
 -11   1  23        498.52       1062.20       687.33 o                         
  -9   1  23       8556.08       9961.21       978.04 o                         
  -7   1  23       2011.16       2633.43       728.08 o                         
  -5   1  23       2618.10       3912.54       808.70 o                         
  -3   1  23      44049.46      45761.18      2237.87 o                         
  -1   1  23      14750.80      16768.78      1794.70 o                         
   1   1  23      59792.53      64093.11      3148.07 o                         
   3   1  23        243.71        127.10      1191.20 o                         
   5   1  23       1849.07       2997.83       914.41 o                         
   7   1  23        185.90       -801.12       801.12 o                         
   9   1  23       1118.22       1856.32       925.90 o                         
  11   1  23       2943.73       2069.99       975.32 o                         
  13   1  23       8038.92       7517.56      1168.64 o                         
  15   1  23        366.76        148.04       957.64 o                         
  17   1  23       1322.78       2115.87      1387.32 o                         
  19   1  23        861.57       1173.05      1042.42 o                         
  21   1  23        236.29       -879.27      1010.45 o                         
  23   1  23       4269.78       3861.94      1273.26 o                         
  25   1  23        309.28       -609.81      1187.21 o                         
 -60   2  23       2049.22       1690.03      1715.44 o                         
 -58   2  23       6761.32       4942.86      1288.87 o                         
 -56   2  23         18.07       2402.46      1092.64 o                         
 -54   2  23        383.37        565.93      1230.44 o                         
 -52   2  23       8617.87      13484.40      2651.94 o                         
 -50   2  23      20938.29      19735.82      1823.55 o                         
 -48   2  23       1635.94       4259.15      1556.07 o                         
 -46   2  23         85.97       1449.16      1164.10 o                         
 -44   2  23       1869.88       3729.84      1019.58 o                         
 -42   2  23        107.92       1821.39      1179.63 o                         
 -40   2  23          1.01         43.37      1291.91 o                         
 -38   2  23       2776.91       3886.45       920.08 o                         
 -36   2  23       3349.04       4987.57       962.35 o                         
 -34   2  23       1989.66       1889.13       774.39 o                         
 -32   2  23       9443.59      13504.64      2812.99 o                         
 -30   2  23      22950.96      22373.03      1593.69 o                         
 -28   2  23      49518.36      37293.90      3150.61 o                         
 -26   2  23        208.20        824.21       657.61 o                         
 -24   2  23        596.44        860.14       658.84 o                         
 -22   2  23      11573.54      12441.00      1104.49 o                         
 -20   2  23       7554.30       6743.31      1257.34 o                         
 -18   2  23       5729.00       6080.41       673.43 o                         
 -16   2  23        617.71       1695.97       548.36 o                         
 -14   2  23       6620.36       7196.63       763.26 o                         
 -12   2  23      10311.65      10219.65       906.63 o                         
 -10   2  23       8444.61       9571.32       934.03 o                         
  -8   2  23      39913.09      34341.44      2096.11 o                         
  -6   2  23       2466.74       3546.46       822.44 o                         
  -4   2  23       6272.47       5496.31       908.03 o                         
  -2   2  23       7104.24       8133.75      1037.21 o                         
   0   2  23        852.48        831.61       850.95 o                         
   2   2  23        320.64        725.70       828.50 o                         
   4   2  23        261.25       1358.97       977.85 o                         
   6   2  23       4965.57       3944.34      1044.47 o                         
   8   2  23        315.73        986.70       951.42 o                         
  10   2  23       6489.93       5918.92      1166.16 o                         
  12   2  23       3960.22       3187.20      1122.92 o                         
  14   2  23       3302.01       3158.79      1127.11 o                         
  16   2  23        469.68       1180.18      1104.07 o                         
  18   2  23       3565.26       2740.83      1488.33 o                         
  20   2  23       4376.33       4078.24      1437.44 o                         
 -51   3  23        861.08       1489.78      1719.08 o                         
 -49   3  23       6540.92       7389.38      1909.99 o                         
 -47   3  23       1340.20        837.82      1434.50 o                         
 -45   3  23         19.46        426.13      2161.27 o                         
 -43   3  23        479.05       1837.03      1427.87 o                         
 -41   3  23       2885.13       3370.47      1566.43 o                         
 -39   3  23        881.50       1120.16      1395.41 o                         
 -37   3  23       2997.70       2277.26      1445.86 o                         
 -35   3  23       6465.23       5912.20      1628.14 o                         
 -33   3  23       7109.88       8171.64      1753.70 o                         
 -31   3  23       1021.67        519.13      1722.68 o                         
 -29   3  23      15243.70      16677.18      2110.82 o                         
 -27   3  23       7851.93       7406.58      1654.27 o                         
 -25   3  23       3158.04       3245.81      1334.74 o                         
 -23   3  23      11370.02      10693.51      1724.38 o                         
 -21   3  23       4333.48       4560.48      1433.46 o                         
 -19   3  23       5507.44       7426.56      1764.03 o                         
 -17   3  23        778.44       1361.93       866.60 o                         
 -15   3  23       1167.29       2528.21      1405.71 o                         
 -13   3  23         69.04        233.28      1192.70 o                         
 -11   3  23        426.54        641.06       978.57 o                         
  -9   3  23        172.76       1282.13      1039.93 o                         
  -7   3  23       3793.31       4076.12      1192.04 o                         
  -5   3  23       2405.82        532.30      1035.34 o                         
  -3   3  23        553.70       2122.95      1158.73 o                         
  -1   3  23       1303.21        417.94      1143.03 o                         
   1   3  23        282.98       1295.44      1095.83 o                         
   3   3  23       4134.64       5009.92      1288.81 o                         
   5   3  23        117.09       1630.83      1284.89 o                         
   7   3  23        108.77        823.57      1429.52 o                         
   9   3  23        287.22       1149.26      2341.22 o                         
  11   3  23        156.39        823.03      1335.38 o                         
 -26   4  23       2001.07       -212.43      2694.14 o                         
 -24   4  23        494.92        113.34      1663.47 o                         
 -22   4  23       1251.52      -1238.55      1699.37 o                         
 -20   4  23        844.68      -1635.50      1635.50 o                         
 -18   4  23       5502.86       2619.60      1816.81 o                         
 -16   4  23        282.11        -81.12      1504.24 o                         
 -14   4  23        569.85       -651.61      1711.72 o                         
 -66   0  24       9332.27      11821.03      3013.60 o                         
 -64   0  24       1159.68       4623.92      2381.72 o                         
 -62   0  24      10982.45      14481.28      3108.43 o                         
 -60   0  24        616.11       3729.98      2173.26 o                         
 -58   0  24      26357.75      33931.32      4446.07 o                         
 -56   0  24      22142.37      23827.86      3532.99 o                         
 -54   0  24       1339.15       3576.85      1958.02 o                         
 -52   0  24         35.57       3405.65      1910.86 o                         
 -50   0  24       3082.50       5291.10      1897.67 o                         
 -48   0  24      14894.22      16738.88      2813.32 o                         
 -46   0  24      25648.97      27781.46      3542.16 o                         
 -44   0  24      64697.56      69657.41      6209.37 o                         
 -42   0  24      11051.52       9374.32      2012.82 o                         
 -40   0  24       6370.88       6814.20      1823.51 o                         
 -38   0  24      12515.62      15108.57      2309.14 o                         
 -36   0  24      36690.79      26553.56      2828.76 o                         
 -34   0  24      15162.37      16047.47      2242.83 o                         
 -32   0  24      16053.40      15381.24      2150.95 o                         
 -30   0  24       4617.18       3683.71      1274.24 o                         
 -28   0  24      63704.87      46727.52      4156.54 o                         
 -26   0  24      17754.33      20872.41      2534.51 o                         
 -24   0  24        396.50       1658.36       825.24 o                         
 -22   0  24       2464.73       3792.34       946.37 o                         
 -20   0  24      12551.44      12992.89      1433.92 o                         
 -18   0  24       5454.48       5105.14      1115.34 o                         
 -16   0  24       1970.23       2477.38      1063.71 o                         
 -14   0  24       1339.58       2489.25      2289.54 o                         
 -12   0  24      12657.56      15919.64      1706.19 o                         
 -10   0  24      17016.36      19390.38      1912.41 o                         
  -8   0  24     140421.09     163419.36      9146.82 o                         
  -6   0  24       2029.99        886.20      1234.52 o                         
  -4   0  24      64505.98      64171.15      6047.56 o                         
  -2   0  24       2397.63       2385.31      1684.94 o                         
   0   0  24       1991.34        873.92      1115.62 o                         
   2   0  24      12368.53      17736.58      1977.86 o                         
   4   0  24      14614.10      17548.67      1977.21 o                         
   6   0  24       4202.26       6311.53      1778.93 o                         
   8   0  24      13804.95      14052.11      1875.19 o                         
  10   0  24       6906.54       9661.04      1696.13 o                         
  12   0  24       9694.14       7619.59      1574.00 o                         
  14   0  24       8797.18       7800.45      1690.11 o                         
  16   0  24        262.55       1166.88      1416.20 o                         
  18   0  24      21183.59      20209.74      3693.26 o                         
  20   0  24       5438.46       4773.88      1715.20 o                         
  22   0  24      15167.02      14159.91      2181.74 o                         
  24   0  24       1295.88        731.79      1526.20 o                         
 -65   1  24       1176.10       3564.94      1603.90 o                         
 -63   1  24       2183.61       5169.60      1632.41 o                         
 -61   1  24       1589.41       2548.14      1525.98 o                         
 -59   1  24       5587.54       6112.47      3735.70 o                         
 -57   1  24      10122.21      12096.39      1565.36 o                         
 -55   1  24         27.08       2334.40      1026.95 o                         
 -53   1  24       5326.65       7024.19      1450.19 o                         
 -51   1  24       6901.84       7125.48      1220.44 o                         
 -49   1  24       8510.74      10002.33      1639.75 o                         
 -47   1  24       8962.24       9027.96      1878.25 o                         
 -45   1  24       6800.08       9054.24      1210.87 o                         
 -43   1  24       2825.36       3114.51      1154.62 o                         
 -41   1  24        554.91       1404.06       790.37 o                         
 -39   1  24       6152.46       6549.41      1003.53 o                         
 -37   1  24      32828.27      29540.66      1810.51 o                         
 -35   1  24      30951.62      28682.32      2419.62 o                         
 -33   1  24      11746.67      10859.88      1066.27 o                         
 -31   1  24       3037.74       3004.71       725.62 o                         
 -29   1  24      11853.26      11621.54      1092.43 o                         
 -27   1  24       5505.23       5795.49       845.72 o                         
 -25   1  24       5441.01       6168.19       857.23 o                         
 -23   1  24       8085.62       7951.43      1055.75 o                         
 -21   1  24       7677.34       7656.71       991.32 o                         
 -19   1  24       5818.84       5401.10       718.72 o                         
 -17   1  24      20123.46      20368.07      1201.24 o                         
 -15   1  24        475.10        763.20       650.71 o                         
 -13   1  24      10211.82      13068.78      1061.46 o                         
 -11   1  24       1100.92        919.83       727.87 o                         
  -9   1  24       1532.37       2440.63       729.29 o                         
  -7   1  24      46685.69      43879.03      2120.96 o                         
  -5   1  24       8805.07       9671.97      1457.89 o                         
  -3   1  24       5257.88       5395.26       937.73 o                         
  -1   1  24         98.25        149.36      1203.42 o                         
   1   1  24      16658.64      18584.93      1654.98 o                         
   3   1  24       1724.85       1750.98       883.59 o                         
   5   1  24        141.83       1630.16       903.69 o                         
   7   1  24        822.11       2217.35       933.82 o                         
   9   1  24       2555.33       2768.41       963.85 o                         
  11   1  24         20.20       -944.09       944.09 o                         
  13   1  24       5430.30       3731.91      1076.27 o                         
  15   1  24       1712.35       1872.94      1004.93 o                         
  17   1  24       3102.41       1912.61      1138.75 o                         
  19   1  24        467.25        876.08      1104.98 o                         
  21   1  24       1693.11       1509.48      1162.77 o                         
  23   1  24       2522.00       3016.82      1249.00 o                         
 -60   2  24       2513.45       2454.80      1506.25 o                         
 -58   2  24       2228.80       6810.19      3850.95 o                         
 -56   2  24       1921.22       2849.15      1158.52 o                         
 -54   2  24       3316.38       4128.93      1132.44 o                         
 -52   2  24       3993.98       6355.99      1247.59 o                         
 -50   2  24         14.18       3726.17      1809.19 o                         
 -48   2  24       1940.97       2146.71      1038.10 o                         
 -46   2  24       3094.80       3910.98      1396.16 o                         
 -44   2  24        103.39        412.78       917.39 o                         
 -42   2  24      21713.65      19962.94      1764.58 o                         
 -40   2  24       9968.94       9747.66      1238.78 o                         
 -38   2  24       9653.26       9597.18      1225.77 o                         
 -36   2  24       1860.97       3782.13      1141.85 o                         
 -34   2  24        262.07        241.25       747.08 o                         
 -32   2  24       2594.12       3637.76       829.28 o                         
 -30   2  24       1627.69       2280.80       757.03 o                         
 -28   2  24      24245.14      21283.75      1506.98 o                         
 -26   2  24      26562.09      24533.03      1609.08 o                         
 -24   2  24       4984.29       4116.46       806.33 o                         
 -22   2  24       8700.09       6705.58      1257.14 o                         
 -20   2  24        181.18        678.71       999.74 o                         
 -18   2  24       1415.97       1888.79       557.76 o                         
 -16   2  24      13156.96      11975.48       937.86 o                         
 -14   2  24      22984.89      23351.31      1342.71 o                         
 -12   2  24       1697.44       1831.51       671.19 o                         
 -10   2  24      23235.30      24335.39      1977.03 o                         
  -8   2  24        521.09       2223.28       763.74 o                         
  -6   2  24       6428.63       8222.99       983.86 o                         
  -4   2  24        264.73       1082.87       808.70 o                         
  -2   2  24        570.01        412.73      1351.40 o                         
   0   2  24        750.34        727.95      1022.56 o                         
   2   2  24      15261.39      15006.97      1332.43 o                         
   4   2  24        805.03        693.76       923.09 o                         
   6   2  24        286.74       1327.39       916.21 o                         
   8   2  24         94.42       -577.65       914.94 o                         
  10   2  24        284.54       -421.84       960.23 o                         
  12   2  24        650.22        482.27      1084.53 o                         
  14   2  24        915.96        747.07      1097.89 o                         
  16   2  24       3509.35       2230.93      1165.89 o                         
  18   2  24        612.66        736.96      1174.51 o                         
 -51   3  24       4267.71       3856.73      2129.34 o                         
 -49   3  24        319.44       3063.89      1680.01 o                         
 -47   3  24        505.66        787.08      1637.61 o                         
 -45   3  24       1837.40       2143.24      1530.82 o                         
 -43   3  24       1533.31        389.70      1454.02 o                         
 -41   3  24        815.38        374.93      1395.86 o                         
 -39   3  24       8897.97      11560.63      2111.26 o                         
 -37   3  24         25.14        323.61      1474.81 o                         
 -35   3  24      12456.24      16436.46      2352.48 o                         
 -33   3  24       4211.88       2615.28      3267.36 o                         
 -31   3  24       3938.40       8591.31      1774.73 o                         
 -29   3  24       1851.12        383.01      1263.29 o                         
 -27   3  24       7483.02      10828.23      3580.16 o                         
 -25   3  24       6410.23       6684.88      1658.44 o                         
 -23   3  24         31.76       -210.32      1209.63 o                         
 -21   3  24       3203.36       3076.15      1415.30 o                         
 -19   3  24       1499.85       1053.16      1336.79 o                         
 -17   3  24         13.81       1781.67      1348.45 o                         
 -15   3  24       2850.94       3140.65      1456.49 o                         
 -13   3  24       6353.76       7354.67      1225.25 o                         
 -11   3  24       1973.34       1993.60      1038.97 o                         
  -9   3  24       3387.13       2409.94      1127.42 o                         
  -7   3  24         18.62       -719.36       999.61 o                         
  -5   3  24      11310.01      10796.02      1523.81 o                         
  -3   3  24         53.51         32.70      1074.20 o                         
  -1   3  24      11694.70       9615.76      3804.89 o                         
   1   3  24       4282.55       4316.10      1262.86 o                         
   3   3  24       5784.11       5477.11      1309.40 o                         
   5   3  24        740.79       1640.85      1243.60 o                         
   7   3  24       4291.46       5341.59      1525.71 o                         
   9   3  24        514.07       1725.74      1365.47 o                         
 -65   1  25        279.78       2353.98      1519.17 o                         
 -63   1  25       6898.57       6869.68      2042.38 o                         
 -61   1  25         62.09       3014.06      1393.26 o                         
 -59   1  25       3029.36       5697.77      1700.65 o                         
 -57   1  25       5719.52       7133.89      1600.87 o                         
 -55   1  25        692.82       1898.57      1009.06 o                         
 -53   1  25      15692.58      15284.15      1628.15 o                         
 -51   1  25       1163.47        937.77       989.29 o                         
 -49   1  25       9168.66      10958.22      1357.43 o                         
 -47   1  25      10626.57      10903.73      1309.69 o                         
 -45   1  25      11275.37      12291.55      1328.39 o                         
 -43   1  25       4971.42       6423.71      1208.55 o                         
 -41   1  25      33330.77      29909.05      2009.42 o                         
 -39   1  25        906.90        118.02       729.75 o                         
 -37   1  25      12199.38      11389.49      1176.29 o                         
 -35   1  25       2992.37       1844.03       758.83 o                         
 -33   1  25       1056.95       1226.89       693.78 o                         
 -31   1  25      32348.26      26822.47      1651.57 o                         
 -29   1  25        926.03       1999.98       736.66 o                         
 -27   1  25       4969.76       4462.98       832.07 o                         
 -25   1  25       3316.54       2909.81       738.18 o                         
 -23   1  25       3404.68       5027.36       832.15 o                         
 -21   1  25        895.68       2004.08       893.69 o                         
 -19   1  25       5609.85       6296.92       770.38 o                         
 -17   1  25       8109.21       8938.21       880.98 o                         
 -15   1  25      10408.13      11443.23      1006.67 o                         
 -13   1  25       7661.58       9692.26      1003.74 o                         
 -11   1  25       8802.96      11240.28      1283.57 o                         
  -9   1  25       4857.48       4438.48       862.86 o                         
  -7   1  25       2793.18       4037.12      1258.24 o                         
  -5   1  25        312.34        174.40       803.65 o                         
  -3   1  25       1830.94        -40.66       963.32 o                         
  -1   1  25         85.82       -760.02       760.02 o                         
   1   1  25      18528.77      22834.55      1627.35 o                         
   3   1  25        725.92       1388.32       854.32 o                         
   5   1  25       3758.33       3539.06      1093.41 o                         
   7   1  25         85.74       -114.62       885.80 o                         
   9   1  25      13118.38      14882.30      1435.77 o                         
  11   1  25         70.77        618.21      1015.35 o                         
  13   1  25       9082.39       8766.65      1699.94 o                         
  15   1  25       1610.31       2205.57      1062.67 o                         
  17   1  25        202.91       1036.60      1059.18 o                         
  19   1  25       2029.36       2705.50      1184.83 o                         
  21   1  25         12.19       1446.06      1206.79 o                         
 -60   2  25       2023.49       2991.39      1804.09 o                         
 -58   2  25      12157.39      12048.39      1940.35 o                         
 -56   2  25       4304.25       4668.72      1450.95 o                         
 -54   2  25        233.89       1536.12      1094.55 o                         
 -52   2  25       2282.71       3120.85      1154.56 o                         
 -50   2  25       6341.31       6471.78      1285.48 o                         
 -48   2  25        876.33       1378.07      1271.10 o                         
 -46   2  25       1194.94       1543.22       979.67 o                         
 -44   2  25       1683.14        497.13       914.61 o                         
 -42   2  25      18970.35      18759.10      2428.05 o                         
 -40   2  25         56.01        -71.83       916.56 o                         
 -38   2  25      25883.01      24620.71      1865.15 o                         
 -36   2  25      11811.45      12142.17      1318.99 o                         
 -34   2  25       2641.50       1668.88       922.84 o                         
 -32   2  25       9091.79       8146.11      1049.43 o                         
 -30   2  25          7.72       1021.53       738.95 o                         
 -28   2  25       2783.66       2952.90       790.48 o                         
 -26   2  25      17949.54      14324.79      1241.74 o                         
 -24   2  25       6938.63       7387.66       953.52 o                         
 -22   2  25         17.51        -97.69      1103.60 o                         
 -20   2  25      14426.93      11905.73      1550.43 o                         
 -18   2  25       1824.51       2619.57       598.65 o                         
 -16   2  25      17396.67      19045.56      1181.23 o                         
 -14   2  25        566.37       1777.06       671.33 o                         
 -12   2  25      21315.53      21682.99      2081.14 o                         
 -10   2  25       4359.05       5197.24      1102.64 o                         
  -8   2  25      10938.53      11109.21      1069.99 o                         
  -6   2  25       2184.94       2280.00       823.06 o                         
  -4   2  25       3057.99       4101.44      1411.55 o                         
  -2   2  25       3832.45       4909.64       991.52 o                         
   0   2  25       7914.38       7284.46      1429.68 o                         
   2   2  25         74.96        909.52      1556.90 o                         
   4   2  25      10206.96      10288.67      1683.88 o                         
   6   2  25       3018.80       2049.27      1005.34 o                         
   8   2  25        317.75        212.64       968.12 o                         
  10   2  25         95.77       -596.51       977.52 o                         
  12   2  25       2090.35       1270.94      1153.30 o                         
  14   2  25       1982.20       1873.34      1179.39 o                         
  16   2  25        886.82       1019.84      1213.77 o                         
 -51   3  25        444.54        547.13      1941.92 o                         
 -49   3  25       3235.75       4117.79      1974.44 o                         
 -47   3  25       6253.70       4609.23      1821.28 o                         
 -45   3  25       1850.03       3312.10      1671.31 o                         
 -43   3  25        248.88          4.88      1396.00 o                         
 -41   3  25        221.87       1513.63      1460.18 o                         
 -39   3  25         53.81       -171.24      1579.55 o                         
 -37   3  25        611.41        -94.94      1478.66 o                         
 -35   3  25       5934.00       6857.96      1815.12 o                         
 -33   3  25       1890.99       4471.80      1734.35 o                         
 -31   3  25        144.76         32.62      1383.70 o                         
 -29   3  25       3309.97       4391.91      1646.49 o                         
 -27   3  25         78.69        773.64      1333.87 o                         
 -25   3  25        602.55       -769.11      1261.66 o                         
 -23   3  25        476.21       1834.16      1420.04 o                         
 -21   3  25       2268.32       2706.09      1426.11 o                         
 -19   3  25       9896.33       9217.51      1839.20 o                         
 -17   3  25      12173.49       8757.29      2050.34 o                         
 -15   3  25         31.56       1257.55      1491.95 o                         
 -13   3  25        308.73       -574.32      1788.00 o                         
 -11   3  25       4855.37       4145.19      1300.64 o                         
  -9   3  25        287.01       4344.27      2396.86 o                         
  -7   3  25      11282.53       9931.24      1954.37 o                         
  -5   3  25       1384.79        644.09      1148.20 o                         
  -3   3  25        432.09       1113.92      1715.44 o                         
  -1   3  25       1333.97       2190.58      1622.61 o                         
   1   3  25        122.64       1633.72      1253.01 o                         
   3   3  25       2091.00       3037.15      1440.77 o                         
   5   3  25       4039.33       3782.69      1568.26 o                         
   7   3  25       1222.61        944.37      1341.10 o                         
 -66   0  26      23908.59      28559.88      4338.00 o                         
 -64   0  26        478.02       -161.83      2026.72 o                         
 -62   0  26      20160.64      27109.65      4031.90 o                         
 -60   0  26         75.75        408.38      1941.71 o                         
 -58   0  26      14554.20      15786.61      3143.69 o                         
 -56   0  26          3.20       -231.15      1687.40 o                         
 -54   0  26        440.82       3128.72      1834.08 o                         
 -52   0  26         20.22       2188.24      1933.97 o                         
 -50   0  26      53189.67      51427.94      5028.61 o                         
 -48   0  26       1303.67       3853.68      1765.34 o                         
 -46   0  26      73619.02      63788.72      5786.51 o                         
 -44   0  26        190.95       1333.07      1518.00 o                         
 -42   0  26      20987.13      20695.73      2852.49 o                         
 -40   0  26        411.26       1263.84      1317.79 o                         
 -38   0  26       2445.52       1534.94      1365.25 o                         
 -36   0  26     149223.91     111411.30      9047.87 o                         
 -34   0  26      14549.60      14951.94      2256.98 o                         
 -32   0  26       1065.57       1518.63      1233.41 o                         
 -30   0  26        260.37       -670.42      1248.36 o                         
 -28   0  26       6763.03       8025.38      1882.18 o                         
 -26   0  26      19799.22      21290.81      1920.67 o                         
 -24   0  26      42344.14      38564.66      3670.58 o                         
 -22   0  26        729.23        692.49      1014.80 o                         
 -20   0  26       8529.95      11242.69      1457.25 o                         
 -18   0  26        277.41         86.21      1040.61 o                         
 -16   0  26      18046.34      20138.00      1964.18 o                         
 -14   0  26        338.17        640.04      1140.07 o                         
 -12   0  26      21310.72      25883.20      2305.58 o                         
 -10   0  26      17873.28      20105.16      2088.83 o                         
  -8   0  26      50287.51      54638.91      3654.16 o                         
  -6   0  26      48198.09      54362.57      3685.25 o                         
  -4   0  26        111.91       1080.90      1074.82 o                         
  -2   0  26       3278.99       4636.19      1350.60 o                         
   0   0  26      12361.90      16201.77      1895.75 o                         
   2   0  26        548.03       1599.08      1213.47 o                         
   4   0  26      55650.08      60811.39      6103.01 o                         
   6   0  26        757.20       1005.41      1868.98 o                         
   8   0  26       3091.00       5545.53      1592.64 o                         
  10   0  26        727.50       -342.02      1235.89 o                         
  12   0  26        204.84          8.33      1317.27 o                         
  14   0  26      23835.99      19556.08      2374.60 o                         
  16   0  26        629.76       1750.62      1783.69 o                         
  18   0  26       9907.07      11617.17      2936.68 o                         
  20   0  26         14.91       -201.78      4017.79 o                         
  22   0  26       4274.26       6086.76      1885.53 o                         
 -65   1  26       2827.46       6146.82      2806.66 o                         
 -63   1  26       3374.93       6181.17      1681.19 o                         
 -61   1  26        108.88       1379.06      1371.75 o                         
 -59   1  26       9536.22       8156.17      2067.53 o                         
 -57   1  26      23849.50      25002.53      2587.66 o                         
 -55   1  26       4553.68       7815.89      1609.51 o                         
 -53   1  26       6628.98      11732.09      3740.98 o                         
 -51   1  26        126.76        699.22       893.30 o                         
 -49   1  26       6015.62       5424.84      1853.43 o                         
 -47   1  26      14022.06      14849.26      3992.77 o                         
 -45   1  26      20892.10      22593.19      2056.06 o                         
 -43   1  26       2627.70       3047.37       948.97 o                         
 -41   1  26       6137.55       4762.54       956.49 o                         
 -39   1  26       2179.24       1916.42       811.90 o                         
 -37   1  26      14295.72      13117.73      1242.47 o                         
 -35   1  26        265.26       -348.18       685.62 o                         
 -33   1  26       7657.89       7455.35       965.73 o                         
 -31   1  26       2118.86       2851.79      1103.62 o                         
 -29   1  26        130.08        223.31       692.67 o                         
 -27   1  26       7760.37       8153.55       990.28 o                         
 -25   1  26      30226.26      25880.62      1616.28 o                         
 -23   1  26       3552.35       3661.93       821.65 o                         
 -21   1  26      19445.67      19957.41      2214.68 o                         
 -19   1  26         14.07        946.47       661.19 o                         
 -17   1  26      17567.56      16971.68      1200.25 o                         
 -15   1  26      11448.42      12630.40      1118.43 o                         
 -13   1  26       3890.10       4332.19       886.48 o                         
 -11   1  26       2092.47       2016.51      1010.44 o                         
  -9   1  26        707.65       -526.91       728.66 o                         
  -7   1  26      10548.70      14042.73      2192.41 o                         
  -5   1  26      10988.56      15386.18      2317.72 o                         
  -3   1  26       3125.62       3822.43      1482.96 o                         
  -1   1  26        496.87        177.11       828.90 o                         
   1   1  26       1825.99       1592.25       883.49 o                         
   3   1  26       1800.15       2463.57       953.42 o                         
   5   1  26       7894.10       7841.62      1361.67 o                         
   7   1  26        622.59       2506.53      1000.48 o                         
   9   1  26       5133.97       5355.88      1242.08 o                         
  11   1  26        354.65       1000.48      1314.57 o                         
  13   1  26       8118.31       7118.82      1554.32 o                         
  15   1  26        344.32       2066.27      1111.61 o                         
  17   1  26         12.23       -393.44      1056.53 o                         
  19   1  26        191.89        150.62      1192.16 o                         
 -60   2  26       3360.11       1986.32      2274.92 o                         
 -58   2  26       1168.07       1291.19      1977.05 o                         
 -56   2  26       1898.56       2172.74      2320.22 o                         
 -54   2  26        912.30        851.86      1437.41 o                         
 -52   2  26       3648.98       6118.46      1654.72 o                         
 -50   2  26       1901.24       3237.08      1387.30 o                         
 -48   2  26       3559.37       2461.58      1311.02 o                         
 -46   2  26         68.71       1040.59      1090.63 o                         
 -44   2  26       1836.93       2864.24      1096.36 o                         
 -42   2  26         37.93        398.41       968.65 o                         
 -40   2  26       3284.45       5519.13      1195.67 o                         
 -38   2  26       4970.33       3209.62      1065.59 o                         
 -36   2  26         15.10       1114.47       855.59 o                         
 -34   2  26       9356.67       7137.18      1140.62 o                         
 -32   2  26        502.14        734.45       813.81 o                         
 -30   2  26       1674.95        727.52       796.50 o                         
 -28   2  26       8877.45       8909.22      1089.42 o                         
 -26   2  26       5718.12       4881.64       905.65 o                         
 -24   2  26       8713.12       7385.54       981.38 o                         
 -22   2  26       3025.84       1745.00       822.09 o                         
 -20   2  26       9830.92       8205.53      1408.35 o                         
 -18   2  26       2714.92       3979.77       728.47 o                         
 -16   2  26      13089.49      11816.71      1009.59 o                         
 -14   2  26      22759.50      22701.53      1373.67 o                         
 -12   2  26       1450.25       2673.35       750.25 o                         
 -10   2  26       7796.17       9146.47      1187.09 o                         
  -8   2  26        693.90        943.47       799.23 o                         
  -6   2  26        523.24       2373.49       984.34 o                         
  -4   2  26      11639.11      14068.12      1831.07 o                         
  -2   2  26       5013.01       6686.18      1078.85 o                         
   0   2  26       6109.76       8471.26      1321.69 o                         
   2   2  26       7137.36       9133.24      1833.81 o                         
   4   2  26        263.01       1523.00      1039.81 o                         
   6   2  26         35.29       1254.27      1030.31 o                         
   8   2  26        496.96        206.91       971.50 o                         
  10   2  26        103.02       -564.37      1095.86 o                         
  12   2  26        771.83        512.77      1138.50 o                         
  14   2  26       1416.43       1570.94      1241.92 o                         
 -51   3  26       1401.03       1919.29      1701.61 o                         
 -49   3  26        828.35        506.87      1899.76 o                         
 -47   3  26       1332.74       1951.35      1564.06 o                         
 -45   3  26       8197.66       7136.25      1958.39 o                         
 -43   3  26      14555.07      17467.16      2748.59 o                         
 -41   3  26        102.65        870.15      1538.92 o                         
 -39   3  26       6614.40       2668.19      1557.58 o                         
 -37   3  26        558.17      -1007.23      2353.92 o                         
 -35   3  26       1779.04       3127.35      1714.99 o                         
 -33   3  26       1813.58        721.18      3299.74 o                         
 -31   3  26        428.83        593.47      1726.17 o                         
 -29   3  26      10210.55      10528.64      1885.60 o                         
 -27   3  26       1280.34        553.84      1422.40 o                         
 -25   3  26       1398.62       1729.13      1938.34 o                         
 -23   3  26       7847.40       7326.52      1649.47 o                         
 -21   3  26         14.90        355.88      1326.35 o                         
 -19   3  26      32437.29      36714.39      3238.92 o                         
 -17   3  26       8172.70       7699.03      2453.08 o                         
 -15   3  26       4549.16       3623.70      1583.45 o                         
 -13   3  26       5864.58       6299.11      1686.75 o                         
 -11   3  26        171.09       1275.52      1081.69 o                         
  -9   3  26       1316.07       2659.40      1168.99 o                         
  -7   3  26       1945.01       2730.50      1535.67 o                         
  -5   3  26       3098.27       3838.21      1275.46 o                         
  -3   3  26        241.67       -154.05      1589.21 o                         
  -1   3  26         12.86       -840.08      1647.07 o                         
   1   3  26        782.28        783.51      3987.52 o                         
   3   3  26       1268.79       1576.41      1262.58 o                         
   5   3  26       1173.48       1191.32      1488.70 o                         
 -65   1  27        111.14       1317.22      1475.49 o                         
 -63   1  27         78.81        663.72      1525.63 o                         
 -61   1  27       1187.18       3747.34      1558.12 o                         
 -59   1  27         49.12       2801.46      1397.73 o                         
 -57   1  27       5141.62      12608.00      3210.41 o                         
 -55   1  27        837.56       2495.53      1255.54 o                         
 -53   1  27       3649.06       5716.73      1689.55 o                         
 -51   1  27         39.39        666.23       964.92 o                         
 -49   1  27       2146.53        885.72       929.85 o                         
 -47   1  27       2367.64       1647.25       921.65 o                         
 -45   1  27       3903.96       4091.76      1013.84 o                         
 -43   1  27       1351.18       2383.78       918.36 o                         
 -41   1  27       7113.23       6883.22      1044.14 o                         
 -39   1  27       1060.49       1632.98       770.61 o                         
 -37   1  27       3100.28       2953.38      1126.90 o                         
 -35   1  27       5912.65       6351.00      1040.16 o                         
 -33   1  27        887.31        775.25       751.46 o                         
 -31   1  27         16.41        769.65       760.63 o                         
 -29   1  27       1516.37       1861.53       782.05 o                         
 -27   1  27       1023.52       1438.73       758.96 o                         
 -25   1  27       1545.78       1883.66       780.13 o                         
 -23   1  27       4007.07       4574.47       902.70 o                         
 -21   1  27       1114.72       1699.36       840.55 o                         
 -19   1  27      20211.77      21116.91      1734.31 o                         
 -17   1  27      22242.34      24335.57      1481.37 o                         
 -15   1  27      50488.73      52200.55      2427.55 o                         
 -13   1  27       2746.67       5004.22       967.09 o                         
 -11   1  27       2559.90       1889.31      1367.03 o                         
  -9   1  27          3.51       -127.11       775.57 o                         
  -7   1  27       6672.39       6891.98      1041.58 o                         
  -5   1  27        190.32       -836.87       836.87 o                         
  -3   1  27       3770.35       5355.41      1282.39 o                         
  -1   1  27       1124.89       1595.73       860.98 o                         
   1   1  27        411.54       -292.18      1342.53 o                         
   3   1  27       1679.21       1928.38      1064.83 o                         
   5   1  27      10134.04      10538.89      1851.47 o                         
   7   1  27      13894.37      15189.65      2156.41 o                         
   9   1  27       3526.08       3194.22      1053.58 o                         
  11   1  27        151.14       1449.33      1055.18 o                         
  13   1  27       3787.28       5324.75      1216.91 o                         
  15   1  27        929.44       -593.34      1021.89 o                         
  17   1  27        666.03       -156.30      1294.18 o                         
 -60   2  27         79.93       1976.71      1544.27 o                         
 -58   2  27        148.24        404.92      1402.80 o                         
 -56   2  27         62.91       1022.36      1429.40 o                         
 -54   2  27       1332.75       2449.19      1371.58 o                         
 -52   2  27      12396.33      12533.58      5484.69 o                         
 -50   2  27       4968.81       4153.09      1501.58 o                         
 -48   2  27       1806.37        177.80      1227.99 o                         
 -46   2  27       5325.88       4450.69      2025.91 o                         
 -44   2  27       5685.75       5147.80      1413.90 o                         
 -42   2  27        196.84       -270.58      1042.73 o                         
 -40   2  27       3232.21       2374.92      1168.00 o                         
 -38   2  27        405.14        235.59       997.58 o                         
 -36   2  27      15662.80      14546.85      1812.04 o                         
 -34   2  27       3813.99       3290.99      1180.06 o                         
 -32   2  27        550.73        537.58      1140.58 o                         
 -30   2  27         28.16       -575.63       942.43 o                         
 -28   2  27        152.36        354.82       963.01 o                         
 -26   2  27       3025.68       3822.16      1175.08 o                         
 -24   2  27      15942.11      14807.16      1422.00 o                         
 -22   2  27       1718.96       1895.20      1130.42 o                         
 -20   2  27      10989.06       9922.23      1525.80 o                         
 -18   2  27        143.48       1250.07       816.83 o                         
 -16   2  27        383.48       3154.03       918.86 o                         
 -14   2  27      25527.09      24330.34      1544.80 o                         
 -12   2  27       2154.74       2874.75       803.26 o
[truncated: 98,902 more chars]
